# Supplementary material for: Retroviral adapters hijack the RNA helicase UPF1 in a CRM1/XPO1-dependent manner and reveal proviral roles of UPF1
Source: Nucleic Acids Res. 2025 May 21;53(9):gkaf434. doi: 10.1093/nar/gkaf434 (PMC12093142; doi:10.1093/nar/gkaf434)
Supplement: gkaf434_Supplemental_Files [file gkaf434_supplemental_files.zip]

Archive with 4 entries (4 files):
- Supplementary Figures NAR resubmission final.docx
- supplementary movie1 open conformation.avi
- supplementary movie2 closed conformation.avi
- supplementary tab 1 IBAQ HTLV-1 normalized CD81.xlsx
