# Supplementary material for: Retroviral adapters hijack the RNA helicase UPF1 in a CRM1/XPO1-dependent manner and reveal proviral roles of UPF1
Source: Nucleic Acids Res. 2025 May 21;53(9):gkaf434. doi: 10.1093/nar/gkaf434 (PMC12093142; doi:10.1093/nar/gkaf434)
Supplement: gkaf434_Supplemental_Files [file gkaf434_supplemental_files.zip › supplementary tab 1 IBAQ HTLV-1 normalized CD81.xlsx]

## Sheet: IBAQ normalized by CD81
Protein,names	Gene,names	Fasta,headers	iBAQ,FreeVirusCEM__3	iBAQ,FreeVirusCEM_1	iBAQ,FreeVirusCEM_2	MOYENNE,CEM	SD,CEM	iBAQ,FreeVirusHTLV1	iBAQ,FreeVirusHTLV2	iBAQ,FreeVirusHTLV3	MOYENNE,HTLV-1	SD,HTLV-1	Fold,Change	log2FC	P-value	gene_to_label	diffexpressed
Rac GTPase-activating protein 1	RACGAP1	sp|Q9H0H5|RGAP1_HUMAN Rac GTPase-activating protein 1 OS=Homo sapiens OX=9606 GN=RACGAP1 PE=1 SV=1;sp|Q9H0H5|RGAP1_HUMAN Rac GTPase-activating protein 1 OS=Homo sapiens GN=RACGAP1 PE=1 SV=1;tr|F8VRD2|F8VRD2_HUMAN Rac GTPase-activating protein 1 (Fragment)	0.0347262	0.0201723	0.0633614	0.03942	0.015961	0.00117296	0.00168221	0.00480026	0.00255181	0.00149897	0.0647339	-3.94933	0.0498324		Down-regulated
Microtubule-associated protein 1S;MAP1S heavy chain;MAP1S light chain	MAP1S	sp|Q66K74-2|MAP1S_HUMAN Isoform 2 of Microtubule-associated protein 1S OS=Homo sapiens GN=MAP1S;sp|Q66K74|MAP1S_HUMAN Microtubule-associated protein 1S OS=Homo sapiens GN=MAP1S PE=1 SV=2;sp|Q66K74|MAP1S_HUMAN Microtubule-associated protein 1S OS=Homo sapie	0.00362312	0.00451957	0.0062916	0.00481143	0.000986781	0.00308319	0.00299398	0	0.00202572	0.00135048	0.421023	-1.24803	0.0498148		Down-regulated
RING finger protein 11	RNF11	sp|Q9Y3C5|RNF11_HUMAN RING finger protein 11 OS=Homo sapiens GN=RNF11 PE=1 SV=1;sp|Q9Y3C5|RNF11_HUMAN RING finger protein 11 OS=Homo sapiens OX=9606 GN=RNF11 PE=1 SV=1	0.0521887	0.0358867	0.0318089	0.0399614	0.00815149	0.0235281	0.0162111	0.0302009	0.0233134	0.00473484	0.583398	-0.777449	0.0497259		Down-regulated
Protein diaphanous homolog 1	DIAPH1	tr|E9PEZ3|E9PEZ3_HUMAN Protein diaphanous homolog 1 OS=Homo sapiens GN=DIAPH1 PE=1 SV=1;sp|O60610|DIAP1_HUMAN Protein diaphanous homolog 1 OS=Homo sapiens GN=DIAPH1 PE=1 SV=2;sp|O60610|DIAP1_HUMAN Protein diaphanous homolog 1 OS=Homo sapiens OX=9606 GN=DIA	0.0162017	0.00897599	0.0128612	0.0126796	0.00246909	0.00804135	0.00318153	0.00899923	0.0067407	0.00237278	0.531617	-0.911541	0.0495142		Down-regulated
Programmed cell death protein 5	PDCD5	sp|O14737|PDCD5_HUMAN Programmed cell death protein 5 OS=Homo sapiens GN=PDCD5 PE=1 SV=3;sp|O14737|PDCD5_HUMAN Programmed cell death protein 5 OS=Homo sapiens OX=9606 GN=PDCD5 PE=1 SV=3;tr|K7EQA1|K7EQA1_HUMAN Programmed cell death protein 5 OS=Homo sapiens	0.246738	0.0728485	0.17177	0.163785	0.0606246	0.0583487	0.0122572	0.00487731	0.0251611	0.0221251	0.153622	-2.70254	0.0492804		Down-regulated
Alpha-2-macroglobulin	A2M	sp|P01023|A2MG_HUMAN Alpha-2-macroglobulin OS=Homo sapiens OX=9606 GN=A2M PE=1 SV=3;sp|P01023|A2MG_HUMAN Alpha-2-macroglobulin OS=Homo sapiens GN=A2M PE=1 SV=3	0.0141219	0.00881248	0.00566445	0.00953295	0.00305931	0.00157847	0.00279827	0.00243679	0.00227118	0.000461802	0.238245	-2.06948	0.0478475		Down-regulated
Metal transporter CNNM3	CNNM3	sp|Q8NE01|CNNM3_HUMAN Metal transporter CNNM3 OS=Homo sapiens GN=CNNM3 PE=1 SV=1;sp|Q8NE01|CNNM3_HUMAN Metal transporter CNNM3 OS=Homo sapiens OX=9606 GN=CNNM3 PE=1 SV=1;sp|Q8NE01-2|CNNM3_HUMAN Isoform 2 of Metal transporter CNNM3 OS=Homo sapiens GN=CNNM3;	0.0165879	0.0260874	0.00857136	0.0170822	0.00600348	0.00211887	0.00175087	0.00166521	0.00184499	0.000182589	0.108006	-3.21081	0.0474089		Down-regulated
Histone H3,1;Histone H3,1t;Histone H3,3C	HIST1H3A;HIST3H3;H3F3C	sp|P68431|H31_HUMAN Histone H3,1 OS=Homo sapiens GN=HIST1H3A PE=1 SV=2;sp|P68431|H31_HUMAN Histone H3,1 OS=Homo sapiens OX=9606 GN=H3C12 PE=1 SV=2;sp|Q16695|H31T_HUMAN Histone H3,1t OS=Homo sapiens GN=HIST3H3 PE=1 SV=3;sp|Q16695|H31T_HUMAN Histone H3,1t OS	1.92131	6.6696	7.80521	5.46537	2.36271	0	0.0610849	0	0.0203616	0.0271488	0.00372557	-8.06832	0.0471398		Down-regulated
4-trimethylaminobutyraldehyde dehydrogenase	ALDH9A1	sp|P49189|AL9A1_HUMAN 4-trimethylaminobutyraldehyde dehydrogenase OS=Homo sapiens OX=9606 GN=ALDH9A1 PE=1 SV=3;sp|P49189|AL9A1_HUMAN 4-trimethylaminobutyraldehyde dehydrogenase OS=Homo sapiens GN=ALDH9A1 PE=1 SV=3;sp|P49189-2|AL9A1_HUMAN Isoform 2 of 4-tri	0.0911687	0.0538557	0.0703446	0.0717897	0.0129193	0.0353232	0.0177438	0.0579777	0.0370149	0.0139752	0.515602	-0.95567	0.0470444		Down-regulated
Junctional adhesion molecule C	JAM3	sp|Q9BX67|JAM3_HUMAN Junctional adhesion molecule C OS=Homo sapiens OX=9606 GN=JAM3 PE=1 SV=1;sp|Q9BX67|JAM3_HUMAN Junctional adhesion molecule C OS=Homo sapiens GN=JAM3 PE=1 SV=1;sp|Q9BX67-2|JAM3_HUMAN Isoform 2 of Junctional adhesion molecule C OS=Homo s	0.0179239	0.0101411	0.0141817	0.0140822	0.0026274	0.0103658	0.00653108	0	0.0056323	0.00375487	0.399958	-1.32208	0.0470228		Down-regulated
Endonuclease/exonuclease/phosphatase family domain-containing protein 1	EEPD1	sp|Q7L9B9|EEPD1_HUMAN Endonuclease/exonuclease/phosphatase family domain-containing protein 1 OS=Homo sapiens GN=EEPD1 PE=1 SV=2;sp|Q7L9B9|EEPD1_HUMAN Endonuclease/exonuclease/phosphatase family domain-containing protein 1 OS=Homo sapiens OX=9606 GN=EEPD1	0.00315884	0.0011021	0.0021019	0.00212094	0.000691928	0	0.00135655	0	0.000452182	0.000602909	0.213198	-2.22973	0.046894		Down-regulated
Tyrosine-protein kinase ITK/TSK	ITK	sp|Q08881|ITK_HUMAN Tyrosine-protein kinase ITK/TSK OS=Homo sapiens GN=ITK PE=1 SV=1;sp|Q08881|ITK_HUMAN Tyrosine-protein kinase ITK/TSK OS=Homo sapiens OX=9606 GN=ITK PE=1 SV=1	0.00345388	0.0113363	0.0128534	0.0092145	0.00384042	0	0.00188588	0	0.000628626	0.000838168	0.0682214	-3.87363	0.0461774		Down-regulated
Peptidyl-prolyl cis-trans isomerase E	PPIE	tr|E9PKY5|E9PKY5_HUMAN Peptidyl-prolyl cis-trans isomerase (Fragment) OS=Homo sapiens GN=PPIE PE=1 SV=1;tr|E9PEQ6|E9PEQ6_HUMAN Peptidyl-prolyl cis-trans isomerase OS=Homo sapiens GN=PPIE PE=1 SV=1;sp|Q9UNP9-2|PPIE_HUMAN Isoform B of Peptidyl-prolyl cis-tra	0.0819071	0.0517166	0.0782234	0.0706157	0.0125994	0.0478332	0.0145115	0.0498992	0.0374146	0.0152688	0.529834	-0.916386	0.046023		Down-regulated
Tissue alpha-L-fucosidase	FUCA1	sp|P04066|FUCO_HUMAN Tissue alpha-L-fucosidase OS=Homo sapiens GN=FUCA1 PE=1 SV=4;sp|P04066|FUCO_HUMAN Tissue alpha-L-fucosidase OS=Homo sapiens OX=9606 GN=FUCA1 PE=1 SV=4	0.00930911	0.0120676	0.0231754	0.0148507	0.00554979	0	0.00369843	0.00406561	0.00258801	0.00172534	0.174269	-2.52062	0.0453919		Down-regulated
Intercellular adhesion molecule 2	ICAM2	sp|P13598|ICAM2_HUMAN Intercellular adhesion molecule 2 OS=Homo sapiens GN=ICAM2 PE=1 SV=2;sp|P13598|ICAM2_HUMAN Intercellular adhesion molecule 2 OS=Homo sapiens OX=9606 GN=ICAM2 PE=1 SV=2;tr|J3QRT5|J3QRT5_HUMAN Intercellular adhesion molecule 2 OS=Homo s	0.0715125	0.180763	0.148179	0.133485	0.0413148	0.0364753	0.0250709	0.0524093	0.0379852	0.00961609	0.284566	-1.81317	0.0453793		Down-regulated
		sp|O95819-3|M4K4_HUMAN Isoform 3 of Mitogen-activated protein kinase kinase kinase kinase 4 OS=Homo sapiens GN=MAP4K4	0.0124545	0.027399	0.0107038	0.0168524	0.00703103	0.00189871	0	0	0.000632903	0.00084387	0.0375556	-4.73483	0.0450661		Down-regulated
Low molecular weight phosphotyrosine protein phosphatase	ACP1	sp|P24666|PPAC_HUMAN Low molecular weight phosphotyrosine protein phosphatase OS=Homo sapiens GN=ACP1 PE=1 SV=3;sp|P24666|PPAC_HUMAN Low molecular weight phosphotyrosine protein phosphatase OS=Homo sapiens OX=9606 GN=ACP1 PE=1 SV=3;tr|G5E9R5|G5E9R5_HUMAN A	0.0158098	0.00848767	0.0257527	0.0166834	0.00604622	0	0.00709538	0	0.00236513	0.0031535	0.141765	-2.81843	0.0427834		Down-regulated
Aquaporin-1	AQP1	tr|K7N7A8|K7N7A8_HUMAN Uncharacterized protein (Fragment) OS=Homo sapiens PE=3 SV=2;sp|P29972-4|AQP1_HUMAN Isoform 4 of Aquaporin-1 OS=Homo sapiens GN=AQP1;sp|P29972-2|AQP1_HUMAN Isoform 2 of Aquaporin-1 OS=Homo sapiens GN=AQP1;sp|P29972-3|AQP1_HUMAN Isofo	0.0631001	0.0325754	0.0978377	0.0645044	0.0222222	0	0.00329439	0.012308	0.00520078	0.00473812	0.0806268	-3.6326	0.0414251		Down-regulated
Kinesin-like protein KIF23	KIF23	sp|Q02241|KIF23_HUMAN Kinesin-like protein KIF23 OS=Homo sapiens GN=KIF23 PE=1 SV=3;sp|Q02241|KIF23_HUMAN Kinesin-like protein KIF23 OS=Homo sapiens OX=9606 GN=KIF23 PE=1 SV=3;tr|H7BYN4|H7BYN4_HUMAN Kinesin-like protein OS=Homo sapiens GN=KIF23 PE=1 SV=1	0.016152	0.0456145	0.0474775	0.0364147	0.0135085	0.00258157	0.00471465	0.00204691	0.00311438	0.00106685	0.0855254	-3.5475	0.0403452		Down-regulated
Ubiquitin carboxyl-terminal hydrolase 24	USP24	sp|Q9UPU5|UBP24_HUMAN Ubiquitin carboxyl-terminal hydrolase 24 OS=Homo sapiens GN=USP24 PE=1 SV=3;sp|Q9UPU5|UBP24_HUMAN Ubiquitin carboxyl-terminal hydrolase 24 OS=Homo sapiens OX=9606 GN=USP24 PE=1 SV=3	0.000452187	0.0014577	0.00106167	0.000990519	0.000358888	0	0.00032602	0	0.000108673	0.000144898	0.109713	-3.18819	0.0402157		Down-regulated
Cytosolic 10-formyltetrahydrofolate dehydrogenase	ALDH1L1	sp|O75891-2|AL1L1_HUMAN Isoform 2 of Cytosolic 10-formyltetrahydrofolate dehydrogenase OS=Homo sapiens GN=ALDH1L1;sp|O75891|AL1L1_HUMAN Cytosolic 10-formyltetrahydrofolate dehydrogenase OS=Homo sapiens GN=ALDH1L1 PE=1 SV=2;sp|O75891-3|AL1L1_HUMAN Isoform 3	0.0283526	0.0130547	0.0316875	0.0243649	0.00754015	0.00518779	0.00445416	0.00916015	0.00626736	0.00192852	0.257229	-1.95888	0.0397004		Down-regulated
Structural maintenance of chromosomes protein 4	SMC4	sp|Q9NTJ3|SMC4_HUMAN Structural maintenance of chromosomes protein 4 OS=Homo sapiens GN=SMC4 PE=1 SV=2;sp|Q9NTJ3|SMC4_HUMAN Structural maintenance of chromosomes protein 4 OS=Homo sapiens OX=9606 GN=SMC4 PE=1 SV=2;tr|E9PD53|E9PD53_HUMAN Structural maintena	0.0109355	0.0101292	0.0177007	0.0129218	0.00318591	0.00776985	0.00500709	0.00443634	0.00573776	0.00135473	0.444037	-1.17125	0.0395885		Down-regulated
Zyxin	ZYX	sp|Q15942|ZYX_HUMAN Zyxin OS=Homo sapiens GN=ZYX PE=1 SV=1;sp|Q15942|ZYX_HUMAN Zyxin OS=Homo sapiens OX=9606 GN=ZYX PE=1 SV=1;tr|H0Y2Y8|H0Y2Y8_HUMAN Zyxin (Fragment) OS=Homo sapiens GN=ZYX PE=1 SV=1;sp|Q15942-2|ZYX_HUMAN Isoform 2 of Zyxin OS=Homo sapiens	0.0108953	0.004832	0.00595722	0.00722819	0.00244477	0.00279324	0.00226224	0	0.00168516	0.00112344	0.233137	-2.10075	0.0394699		Down-regulated
Collagen alpha-2(VI) chain	COL6A2	sp|P12110|CO6A2_HUMAN Collagen alpha-2(VI) chain OS=Homo sapiens GN=COL6A2 PE=1 SV=4;sp|P12110|CO6A2_HUMAN Collagen alpha-2(VI) chain OS=Homo sapiens OX=9606 GN=COL6A2 PE=1 SV=4;sp|P12110-3|CO6A2_HUMAN Isoform 2C2A of Collagen alpha-2(VI) chain OS=Homo sa	0.081014	0.0348291	0.0536717	0.0565049	0.0163394	0.016152	0.00643133	0.0258295	0.0161376	0.00647084	0.285596	-1.80795	0.0392998		Down-regulated
General transcription factor 3C polypeptide 4	GTF3C4	sp|Q9UKN8|TF3C4_HUMAN General transcription factor 3C polypeptide 4 OS=Homo sapiens OX=9606 GN=GTF3C4 PE=1 SV=2;sp|Q9UKN8|TF3C4_HUMAN General transcription factor 3C polypeptide 4 OS=Homo sapiens GN=GTF3C4 PE=1 SV=2	0.000671381	0.000398094	0.00044305	0.000504175	0.00011147	0	0.000381284	0	0.000127095	0.00016946	0.252085	-1.98802	0.0391802		Down-regulated
Gamma-aminobutyric acid receptor-associated protein-like 2	GABARAPL2	tr|H3BSM5|H3BSM5_HUMAN Gamma-aminobutyric acid receptor-associated protein-like 2 OS=Homo sapiens GN=GABARAPL2 PE=1 SV=1;sp|P60520|GBRL2_HUMAN Gamma-aminobutyric acid receptor-associated protein-like 2 OS=Homo sapiens GN=GABARAPL2 PE=1 SV=1;sp|P60520|GBRL2	0.0158368	0.00602621	0.0155462	0.0124697	0.00429568	0	0.0076791	0	0.0025597	0.00341293	0.205273	-2.28438	0.0385055		Down-regulated
Serine/threonine-protein kinase Nek9	NEK9	sp|Q8TD19|NEK9_HUMAN Serine/threonine-protein kinase Nek9 OS=Homo sapiens OX=9606 GN=NEK9 PE=1 SV=2;sp|Q8TD19|NEK9_HUMAN Serine/threonine-protein kinase Nek9 OS=Homo sapiens GN=NEK9 PE=1 SV=2	0.00180844	0.00127605	0.0025834	0.0018893	0.000462735	0	0	0.00138004	0.000460013	0.00061335	0.243484	-2.0381	0.0384765		Down-regulated
TBC1 domain family member 10A	TBC1D10A	sp|Q9BXI6|TB10A_HUMAN TBC1 domain family member 10A OS=Homo sapiens GN=TBC1D10A PE=1 SV=1;sp|Q9BXI6|TB10A_HUMAN TBC1 domain family member 10A OS=Homo sapiens OX=9606 GN=TBC1D10A PE=1 SV=1;sp|Q9BXI6-2|TB10A_HUMAN Isoform 2 of TBC1 domain family member 10A O	0.0218398	0.024533	0.0220732	0.0228154	0.00114512	0.0174949	0.00456789	0.00951162	0.0105248	0.00464672	0.461303	-1.11621	0.0378663		Down-regulated
ERC protein 2	ERC2	sp|O15083|ERC2_HUMAN ERC protein 2 OS=Homo sapiens OX=9606 GN=ERC2 PE=1 SV=3;sp|O15083|ERC2_HUMAN ERC protein 2 OS=Homo sapiens GN=ERC2 PE=1 SV=3	0.00130404	0.00366676	0.00332704	0.00276595	0.000974602	0	0	0.0015694	0.000523135	0.000697513	0.189134	-2.40252	0.0375207		Down-regulated
Programmed cell death protein 10	PDCD10	sp|Q9BUL8|PDC10_HUMAN Programmed cell death protein 10 OS=Homo sapiens GN=PDCD10 PE=1 SV=1;sp|Q9BUL8|PDC10_HUMAN Programmed cell death protein 10 OS=Homo sapiens OX=9606 GN=PDCD10 PE=1 SV=1;tr|C9J5C3|C9J5C3_HUMAN Programmed cell death protein 10 (Fragment)	0.0326589	0.0300852	0.0397602	0.0341681	0.00372805	0.0272965	0.00980963	0.019733	0.0189464	0.00609115	0.554504	-0.85073	0.0375155		Down-regulated
Cytohesin-1	CYTH1	sp|Q15438|CYH1_HUMAN Cytohesin-1 OS=Homo sapiens GN=CYTH1 PE=1 SV=1;sp|Q15438|CYH1_HUMAN Cytohesin-1 OS=Homo sapiens OX=9606 GN=CYTH1 PE=1 SV=1;sp|Q15438-2|CYH1_HUMAN Isoform 2 of Cytohesin-1 OS=Homo sapiens GN=CYTH1;sp|Q15438-3|CYH1_HUMAN Isoform 3 of Cyt	0.00448396	0.00817065	0.0106451	0.00776656	0.0021884	0.00506875	0.00112568	0	0.00206481	0.00200262	0.265859	-1.91127	0.0372373		Down-regulated
Peptidyl-prolyl cis-trans isomerase-like 3	PPIL3	sp|Q9H2H8|PPIL3_HUMAN Peptidyl-prolyl cis-trans isomerase-like 3 OS=Homo sapiens GN=PPIL3 PE=1 SV=1;sp|Q9H2H8|PPIL3_HUMAN Peptidyl-prolyl cis-trans isomerase-like 3 OS=Homo sapiens OX=9606 GN=PPIL3 PE=1 SV=1;tr|C9K058|C9K058_HUMAN Peptidyl-prolyl cis-trans	0.00857946	0.00912519	0.00661981	0.00810816	0.000992229	0.00580876	0.00309528	0	0.00296801	0.00197868	0.366053	-1.44988	0.0371842		Down-regulated
IST1 homolog	IST1	sp|P53990-2|IST1_HUMAN Isoform 2 of IST1 homolog OS=Homo sapiens GN=IST1;sp|P53990|IST1_HUMAN IST1 homolog OS=Homo sapiens GN=IST1 PE=1 SV=1;sp|P53990-4|IST1_HUMAN Isoform 4 of IST1 homolog OS=Homo sapiens GN=IST1;sp|P53990|IST1_HUMAN IST1 homolog OS=Homo	1.19222	1.02859	1.98277	1.40119	0.387718	0.580459	0.26791	0.548986	0.465785	0.131917	0.33242	-1.58892	0.0370117		Down-regulated
Multiple PDZ domain protein	MPDZ	sp|O75970-5|MPDZ_HUMAN Isoform 4 of Multiple PDZ domain protein OS=Homo sapiens GN=MPDZ;sp|O75970-3|MPDZ_HUMAN Isoform 3 of Multiple PDZ domain protein OS=Homo sapiens GN=MPDZ;sp|O75970-2|MPDZ_HUMAN Isoform 2 of Multiple PDZ domain protein OS=Homo sapiens	0.00481876	0.0018244	0.00350832	0.00338383	0.00103962	0.00143719	0.000722193	0	0.000719794	0.000479863	0.212716	-2.233	0.0364752		Down-regulated
Ubiquitin-associated and SH3 domain-containing protein B	UBASH3B	sp|Q8TF42|UBS3B_HUMAN Ubiquitin-associated and SH3 domain-containing protein B OS=Homo sapiens GN=UBASH3B PE=1 SV=2;sp|Q8TF42|UBS3B_HUMAN Ubiquitin-associated and SH3 domain-containing protein B OS=Homo sapiens OX=9606 GN=UBASH3B PE=1 SV=2	0.00587028	0.00922739	0.015276	0.0101246	0.00343431	0	0.000662461	0.00206843	0.000910296	0.000772087	0.0899096	-3.47538	0.0362415		Down-regulated
Serine/threonine-protein kinase TAO1	TAOK1	sp|Q7L7X3|TAOK1_HUMAN Serine/threonine-protein kinase TAO1 OS=Homo sapiens GN=TAOK1 PE=1 SV=1;sp|Q7L7X3|TAOK1_HUMAN Serine/threonine-protein kinase TAO1 OS=Homo sapiens OX=9606 GN=TAOK1 PE=1 SV=1;sp|Q7L7X3-3|TAOK1_HUMAN Isoform 3 of Serine/threonine-protei	0.00634209	0.00258363	0.00420762	0.00437778	0.00130954	0	0.00228924	0.000779161	0.0010228	0.000844293	0.233634	-2.09768	0.0353461		Down-regulated
60S ribosomal protein L4	RPL4	sp|P36578|RL4_HUMAN 60S ribosomal protein L4 OS=Homo sapiens GN=RPL4 PE=1 SV=5;sp|P36578|RL4_HUMAN 60S ribosomal protein L4 OS=Homo sapiens OX=9606 GN=RPL4 PE=1 SV=5;tr|H3BM89|H3BM89_HUMAN 60S ribosomal protein L4 OS=Homo sapiens GN=RPL4 PE=1 SV=1	0.331573	0.300504	0.441229	0.357769	0.0556405	0.264116	0.221941	0.18782	0.224626	0.0263272	0.627852	-0.671505	0.034786		Down-regulated
Histone H2A type 1-J;Histone H2A type 1-H;Histone H2A type 1;Histone H2A,J	HIST1H2AJ;HIST1H2AH;HIST1H2AG;H2AFJ	sp|Q99878|H2A1J_HUMAN Histone H2A type 1-J OS=Homo sapiens GN=HIST1H2AJ PE=1 SV=3;sp|Q96KK5|H2A1H_HUMAN Histone H2A type 1-H OS=Homo sapiens GN=HIST1H2AH PE=1 SV=3;sp|P0C0S8|H2A1_HUMAN Histone H2A type 1 OS=Homo sapiens GN=HIST1H2AG PE=1 SV=2;sp|Q99878|H2A	60.4436	124.177	59.3001	81.307	28.5803	11.4807	2.17657	2.95258	5.53663	3.96274	0.0680953	-3.8763	0.0344579		Down-regulated
Nck-associated protein 1-like	NCKAP1L	sp|P55160|NCKPL_HUMAN Nck-associated protein 1-like OS=Homo sapiens GN=NCKAP1L PE=1 SV=3;sp|P55160|NCKPL_HUMAN Nck-associated protein 1-like OS=Homo sapiens OX=9606 GN=NCKAP1L PE=1 SV=3;sp|P55160-2|NCKPL_HUMAN Isoform 2 of Nck-associated protein 1-like OS=	0.0219449	0.0242123	0.0371222	0.0277598	0.0062416	0.0129935	0.0138588	0.00917882	0.0120104	0.0018877	0.432654	-1.20872	0.0344053		Down-regulated
Proteinase-activated receptor 4	F2RL3	sp|Q96RI0|PAR4_HUMAN Proteinase-activated receptor 4 OS=Homo sapiens GN=F2RL3 PE=1 SV=3;sp|Q96RI0|PAR4_HUMAN Proteinase-activated receptor 4 OS=Homo sapiens OX=9606 GN=F2RL3 PE=1 SV=3	0.0129256	0.0183631	0.0148258	0.0153715	0.00199443	0	0.00785888	0.0099022	0.00592036	0.00394691	0.385152	-1.3765	0.034368		Down-regulated
Thyroid hormone receptor-associated protein 3	THRAP3	sp|Q9Y2W1|TR150_HUMAN Thyroid hormone receptor-associated protein 3 OS=Homo sapiens GN=THRAP3 PE=1 SV=2;sp|Q9Y2W1|TR150_HUMAN Thyroid hormone receptor-associated protein 3 OS=Homo sapiens OX=9606 GN=THRAP3 PE=1 SV=2	0.00515171	0.0049309	0.0106705	0.00691771	0.00250187	0	0.00068751	0	0.00022917	0.00030556	0.033128	-4.9158	0.0342489		Down-regulated
N(G),N(G)-dimethylarginine dimethylaminohydrolase 2	DDAH2	sp|O95865|DDAH2_HUMAN N(G),N(G)-dimethylarginine dimethylaminohydrolase 2 OS=Homo sapiens GN=DDAH2 PE=1 SV=1;sp|O95865|DDAH2_HUMAN N(G),N(G)-dimethylarginine dimethylaminohydrolase 2 OS=Homo sapiens OX=9606 GN=DDAH2 PE=1 SV=1;tr|Q5SSV3|Q5SSV3_HUMAN N(G),N(	0.0322117	0.0275447	0.0353778	0.0317114	0.00277781	0.0046688	0.00201243	0.02305	0.00991042	0.00875974	0.312519	-1.67798	0.0341086		Down-regulated
Endophilin-A2	SH3GL1	sp|Q99961|SH3G1_HUMAN Endophilin-A2 OS=Homo sapiens GN=SH3GL1 PE=1 SV=1;sp|Q99961|SH3G1_HUMAN Endophilin-A2 OS=Homo sapiens OX=9606 GN=SH3GL1 PE=1 SV=1;sp|Q99961-2|SH3G1_HUMAN Isoform 2 of Endophilin-A2 OS=Homo sapiens GN=SH3GL1;sp|Q99961-3|SH3G1_HUMAN Iso	0.0181525	0.0170049	0.037222	0.0241265	0.00873036	0.00602179	0	0	0.00200726	0.00267635	0.0831976	-3.58731	0.0334949		Down-regulated
60S ribosomal protein L7a	RPL7A	sp|P62424|RL7A_HUMAN 60S ribosomal protein L7a OS=Homo sapiens GN=RPL7A PE=1 SV=2;sp|P62424|RL7A_HUMAN 60S ribosomal protein L7a OS=Homo sapiens OX=9606 GN=RPL7A PE=1 SV=2;tr|Q5T8U2|Q5T8U2_HUMAN 60S ribosomal protein L7a OS=Homo sapiens GN=RPL7A PE=1 SV=1;	0.424643	0.397012	0.504552	0.442069	0.0416552	0.157144	0.138957	0.356952	0.217685	0.0928452	0.492422	-1.02203	0.03329		Down-regulated
Guanine nucleotide-binding protein subunit beta-4	GNB4	sp|Q9HAV0|GBB4_HUMAN Guanine nucleotide-binding protein subunit beta-4 OS=Homo sapiens GN=GNB4 PE=1 SV=3;sp|Q9HAV0|GBB4_HUMAN Guanine nucleotide-binding protein subunit beta-4 OS=Homo sapiens OX=9606 GN=GNB4 PE=1 SV=3	0.033995	0.0191394	0.0369841	0.0300395	0.00726674	0.00894462	0.016657	0.010678	0.0120932	0.0030425	0.402577	-1.31266	0.0331519		Down-regulated
RAS protein activator like-3	RASAL3	sp|Q86YV0|RASL3_HUMAN RAS protein activator like-3 OS=Homo sapiens GN=RASAL3 PE=1 SV=2;sp|Q86YV0|RASL3_HUMAN RAS protein activator like-3 OS=Homo sapiens OX=9606 GN=RASAL3 PE=1 SV=2;sp|Q86YV0-2|RASL3_HUMAN Isoform 2 of RAS protein activator like-3 OS=Homo	0.00346041	0.00490459	0.00767972	0.00534824	0.00155432	0.000443872	0.001206	0.00172929	0.00112639	0.00045501	0.210609	-2.24736	0.0329019		Down-regulated
Tetraspanin-4	TSPAN4	tr|E9PN41|E9PN41_HUMAN Tetraspanin-4 (Fragment) OS=Homo sapiens GN=TSPAN4 PE=4 SV=1;tr|A8MVV6|A8MVV6_HUMAN Tetraspanin OS=Homo sapiens GN=TSPAN4 PE=3 SV=1;sp|O14817|TSN4_HUMAN Tetraspanin-4 OS=Homo sapiens GN=TSPAN4 PE=1 SV=1;tr|J3KQ42|J3KQ42_HUMAN Tetrasp	0.088258	0.134525	0.0965877	0.106457	0.018712	0.0297236	0.0155497	0.0813271	0.0422001	0.0260846	0.396406	-1.33495	0.0326478		Down-regulated
Calpain-7	CAPN7	sp|Q9Y6W3|CAN7_HUMAN Calpain-7 OS=Homo sapiens GN=CAPN7 PE=1 SV=1;sp|Q9Y6W3|CAN7_HUMAN Calpain-7 OS=Homo sapiens OX=9606 GN=CAPN7 PE=1 SV=1	0.0142409	0.0229255	0.0104317	0.015866	0.00470631	0.00473146	0.00204147	0.00191761	0.00289685	0.00122307	0.182582	-2.45338	0.0324659		Down-regulated
Ammonium transporter Rh type A	RHAG	tr|A0A087WZZ4|A0A087WZZ4_HUMAN Ammonium transporter Rh type A OS=Homo sapiens GN=RHAG PE=4 SV=1;sp|Q02094|RHAG_HUMAN Ammonium transporter Rh type A OS=Homo sapiens GN=RHAG PE=1 SV=2;tr|A0A0A0MQS8|A0A0A0MQS8_HUMAN Ammonium transporter Rh type A OS=Homo sapi	0.107275	0.133297	0.133134	0.124569	0.011529	0.0871732	0.0855847	0.11052	0.0944261	0.0107295	0.758024	-0.399684	0.0318054		Down-regulated
Serine/threonine-protein kinase ULK3	ULK3	sp|Q6PHR2-3|ULK3_HUMAN Isoform 3 of Serine/threonine-protein kinase ULK3 OS=Homo sapiens GN=ULK3;sp|Q6PHR2|ULK3_HUMAN Serine/threonine-protein kinase ULK3 OS=Homo sapiens GN=ULK3 PE=1 SV=2;tr|B4DFT0|B4DFT0_HUMAN Serine/threonine-protein kinase ULK3 OS=Homo	0.0105375	0.015906	0.0258076	0.017417	0.00559369	0	0.00437762	0.00115875	0.00184546	0.00168811	0.105957	-3.23845	0.0317718		Down-regulated
T-cell surface glycoprotein CD1c	CD1C	sp|P29017|CD1C_HUMAN T-cell surface glycoprotein CD1c OS=Homo sapiens OX=9606 GN=CD1C PE=1 SV=2;sp|P29017|CD1C_HUMAN T-cell surface glycoprotein CD1c OS=Homo sapiens GN=CD1C PE=1 SV=2;tr|H0Y6Y6|H0Y6Y6_HUMAN T-cell surface glycoprotein CD1c (Fragment) OS=Ho	0.0534836	0.124031	0.148532	0.108682	0.036799	0	0	0.00201165	0.000670549	0.000894065	0.00616982	-7.34056	0.0314953		Down-regulated
Pre-mRNA-processing factor 6	PRPF6	sp|O94906|PRP6_HUMAN Pre-mRNA-processing factor 6 OS=Homo sapiens OX=9606 GN=PRPF6 PE=1 SV=1;sp|O94906|PRP6_HUMAN Pre-mRNA-processing factor 6 OS=Homo sapiens GN=PRPF6 PE=1 SV=1;sp|O94906-2|PRP6_HUMAN Isoform 2 of Pre-mRNA-processing factor 6 OS=Homo sapie	0.00153626	0.000800513	0.000734906	0.00102389	0.000341576	0	0	0.000554765	0.000184922	0.000246562	0.180607	-2.46908	0.0314571		Down-regulated
Serine/arginine repetitive matrix protein 1	SRRM1	sp|Q8IYB3-2|SRRM1_HUMAN Isoform 2 of Serine/arginine repetitive matrix protein 1 OS=Homo sapiens GN=SRRM1;sp|Q8IYB3|SRRM1_HUMAN Serine/arginine repetitive matrix protein 1 OS=Homo sapiens GN=SRRM1 PE=1 SV=2;tr|A9Z1X7|A9Z1X7_HUMAN Serine/arginine repetitive	0.00253837	0.00200981	0.00201566	0.00218795	0.000233616	0.00148247	0	0	0.000494158	0.000658877	0.225855	-2.14653	0.0311586		Down-regulated
Apolipoprotein C-III	APOC3	tr|B0YIW2|B0YIW2_HUMAN Apolipoprotein C-III OS=Homo sapiens GN=APOC3 PE=1 SV=1;sp|P02656|APOC3_HUMAN Apolipoprotein C-III OS=Homo sapiens GN=APOC3 PE=1 SV=1;sp|P02656|APOC3_HUMAN Apolipoprotein C-III OS=Homo sapiens OX=9606 GN=APOC3 PE=1 SV=1	0.247931	0.0935295	0.201654	0.181038	0.0583391	0.039709	0.0131585	0	0.0176225	0.0147243	0.0973414	-3.3608	0.0311498		Down-regulated
Transmembrane protein 109	TMEM109	sp|Q9BVC6|TM109_HUMAN Transmembrane protein 109 OS=Homo sapiens GN=TMEM109 PE=1 SV=1;sp|Q9BVC6|TM109_HUMAN Transmembrane protein 109 OS=Homo sapiens OX=9606 GN=TMEM109 PE=1 SV=1	0.0358578	0.0474961	0.0436639	0.0423393	0.00432097	0.0182182	0.0220775	0.0355204	0.025272	0.00683224	0.596893	-0.744455	0.0310393		Down-regulated
Rap1 GTPase-GDP dissociation stimulator 1	RAP1GDS1	sp|P52306|GDS1_HUMAN Rap1 GTPase-GDP dissociation stimulator 1 OS=Homo sapiens GN=RAP1GDS1 PE=1 SV=3;sp|P52306|GDS1_HUMAN Rap1 GTPase-GDP dissociation stimulator 1 OS=Homo sapiens OX=9606 GN=RAP1GDS1 PE=1 SV=3;sp|P52306-5|GDS1_HUMAN Isoform 5 of Rap1 GTPas	0.00215019	0.00203162	0.00426693	0.00281625	0.000967124	0	0.000418609	0	0.000139536	0.000186049	0.0495469	-4.33506	0.0307946		Down-regulated
Embigin	EMB	sp|Q6PCB8-2|EMB_HUMAN Isoform 2 of Embigin OS=Homo sapiens GN=EMB;sp|Q6PCB8|EMB_HUMAN Embigin OS=Homo sapiens GN=EMB PE=1 SV=1;sp|Q6PCB8|EMB_HUMAN Embigin OS=Homo sapiens OX=9606 GN=EMB PE=1 SV=1;tr|D6RDX7|D6RDX7_HUMAN Embigin OS=Homo sapiens GN=EMB PE=4 S	0.0134072	0.00606828	0.0114233	0.0102996	0.00282086	0.00439869	0.00466016	0	0.00301962	0.00201308	0.293179	-1.77015	0.029744		Down-regulated
Spectrin alpha chain, non-erythrocytic 1	SPTAN1	sp|Q13813|SPTN1_HUMAN Spectrin alpha chain, non-erythrocytic 1 OS=Homo sapiens OX=9606 GN=SPTAN1 PE=1 SV=3;sp|Q13813|SPTN1_HUMAN Spectrin alpha chain, non-erythrocytic 1 OS=Homo sapiens GN=SPTAN1 PE=1 SV=3;sp|Q13813-3|SPTN1_HUMAN Isoform 3 of Spectrin alph	0.00350045	0.00363798	0.00656177	0.00456673	0.00133002	0.000490619	0.000878798	0.00184975	0.00107306	0.000517797	0.234972	-2.08944	0.0285823		Down-regulated
Ras-related protein Rab-27B	RAB27B	sp|O00194|RB27B_HUMAN Ras-related protein Rab-27B OS=Homo sapiens GN=RAB27B PE=1 SV=4;sp|O00194|RB27B_HUMAN Ras-related protein Rab-27B OS=Homo sapiens OX=9606 GN=RAB27B PE=1 SV=4;tr|K7ES41|K7ES41_HUMAN Ras-related protein Rab-27B (Fragment) OS=Homo sapien	0.0758572	0.0958941	0.122964	0.0982384	0.0164837	0.0721814	0.0446338	0.0342402	0.0503518	0.0145531	0.512547	-0.964244	0.0280223		Down-regulated
Ras-related protein Rap-2a	RAP2A	sp|P10114|RAP2A_HUMAN Ras-related protein Rap-2a OS=Homo sapiens OX=9606 GN=RAP2A PE=1 SV=1;sp|P10114|RAP2A_HUMAN Ras-related protein Rap-2a OS=Homo sapiens GN=RAP2A PE=1 SV=1;tr|F6U784|F6U784_HUMAN Ras-related protein Rap-2a OS=Homo sapiens GN=RAP2A PE=4	0.00567208	0.013447	0.0146848	0.011268	0.00373059	0	0.0029967	0	0.000998899	0.00133187	0.0886496	-3.49574	0.0274088		Down-regulated
Guanine nucleotide-binding protein G(q) subunit alpha	GNAQ	sp|P50148|GNAQ_HUMAN Guanine nucleotide-binding protein G(q) subunit alpha OS=Homo sapiens GN=GNAQ PE=1 SV=4;sp|P50148|GNAQ_HUMAN Guanine nucleotide-binding protein G(q) subunit alpha OS=Homo sapiens OX=9606 GN=GNAQ PE=1 SV=4	0.0804319	0.106526	0.102418	0.0964584	0.0106843	0.0710084	0.0255915	0.055924	0.0508413	0.0168332	0.52708	-0.923906	0.027389		Down-regulated
Pachytene checkpoint protein 2 homolog	TRIP13	sp|Q15645|PCH2_HUMAN Pachytene checkpoint protein 2 homolog OS=Homo sapiens GN=TRIP13 PE=1 SV=2;sp|Q15645|PCH2_HUMAN Pachytene checkpoint protein 2 homolog OS=Homo sapiens OX=9606 GN=TRIP13 PE=1 SV=2	0.00200466	0.00329814	0.00139066	0.00223115	0.000711324	0	0.000705575	0	0.000235192	0.000313589	0.105413	-3.24588	0.0273739		Down-regulated
Band 4,1-like protein 2	EPB41L2	sp|O43491|E41L2_HUMAN Band 4,1-like protein 2 OS=Homo sapiens GN=EPB41L2 PE=1 SV=1;sp|O43491|E41L2_HUMAN Band 4,1-like protein 2 OS=Homo sapiens OX=9606 GN=EPB41L2 PE=1 SV=1;sp|O43491-3|E41L2_HUMAN Isoform 3 of Band 4,1-like protein 2 OS=Homo sapiens GN=EP	0.0149934	0.0117166	0.0249785	0.0172295	0.00516598	0.00336618	0.00120785	0.000445353	0.00167313	0.0011287	0.0971083	-3.36426	0.0269985		Down-regulated
Ferritin heavy chain;Ferritin heavy chain, N-terminally processed	FTH1	sp|P02794|FRIH_HUMAN Ferritin heavy chain OS=Homo sapiens GN=FTH1 PE=1 SV=2;sp|P02794|FRIH_HUMAN Ferritin heavy chain OS=Homo sapiens OX=9606 GN=FTH1 PE=1 SV=2;tr|G3V192|G3V192_HUMAN Ferritin OS=Homo sapiens GN=FTH1 PE=1 SV=1;tr|G3V1D1|G3V1D1_HUMAN Ferriti	0.69495	0.376547	0.807478	0.626325	0.166519	0.162063	0.0722145	0.286961	0.173746	0.0754765	0.277405	-1.84993	0.0268774		Down-regulated
Proteasome subunit beta type-7	PSMB7	sp|Q99436|PSB7_HUMAN Proteasome subunit beta type-7 OS=Homo sapiens GN=PSMB7 PE=1 SV=1;sp|Q99436|PSB7_HUMAN Proteasome subunit beta type-7 OS=Homo sapiens OX=9606 GN=PSMB7 PE=1 SV=1	0.0105483	0.00443351	0.00665838	0.00721341	0.00222329	0	0.00241754	0	0.000805847	0.00107446	0.111715	-3.1621	0.0260812		Down-regulated
Nuclease-sensitive element-binding protein 1	YBX1	sp|P67809|YBOX1_HUMAN Nuclease-sensitive element-binding protein 1 OS=Homo sapiens GN=YBX1 PE=1 SV=3;sp|P67809|YBOX1_HUMAN Y-box-binding protein 1 OS=Homo sapiens OX=9606 GN=YBX1 PE=1 SV=3;tr|A0A087X1S2|A0A087X1S2_HUMAN Nuclease-sensitive element-binding p	0.0441794	0.0247319	0.0359436	0.0349516	0.00681315	0.00976122	0.00319386	0.0237681	0.0122411	0.00768468	0.350228	-1.51363	0.0260404		Down-regulated
Core histone macro-H2A,1	H2AFY	sp|O75367-3|H2AY_HUMAN Isoform 3 of Core histone macro-H2A,1 OS=Homo sapiens GN=H2AFY;sp|O75367|H2AY_HUMAN Core histone macro-H2A,1 OS=Homo sapiens GN=H2AFY PE=1 SV=4;sp|O75367-2|H2AY_HUMAN Isoform 1 of Core histone macro-H2A,1 OS=Homo sapiens GN=H2AFY;sp|	0.24803	0.3034	0.284426	0.278619	0.0203926	0.191632	0.0335062	0.0647374	0.0966253	0.0633379	0.346801	-1.52782	0.0259688		Down-regulated
Phosphatidylinositol 4-kinase alpha	PI4KA	tr|J3KN10|J3KN10_HUMAN Phosphatidylinositol 4-kinase alpha OS=Homo sapiens GN=PI4KA PE=1 SV=1;sp|P42356|PI4KA_HUMAN Phosphatidylinositol 4-kinase alpha OS=Homo sapiens OX=9606 GN=PI4KA PE=1 SV=4;sp|P42356|PI4KA_HUMAN Phosphatidylinositol 4-kinase alpha OS=	0.00718675	0.00690368	0.00392013	0.00600352	0.00138893	0.00379999	0.00202807	0.00107338	0.00230048	0.000999676	0.383189	-1.38387	0.0259356		Down-regulated
E3 ubiquitin-protein ligase Itchy homolog	ITCH	sp|Q96J02-2|ITCH_HUMAN Isoform 2 of E3 ubiquitin-protein ligase Itchy homolog OS=Homo sapiens GN=ITCH;sp|Q96J02|ITCH_HUMAN E3 ubiquitin-protein ligase Itchy homolog OS=Homo sapiens GN=ITCH PE=1 SV=2;sp|Q96J02|ITCH_HUMAN E3 ubiquitin-protein ligase Itchy ho	0.00474351	0.0033941	0.00213195	0.00342319	0.000880215	0	0.00196251	0	0.00065417	0.000872227	0.1911	-2.3876	0.0256255		Down-regulated
Protein phosphatase 1 regulatory subunit 12A	PPP1R12A	sp|O14974-4|MYPT1_HUMAN Isoform 4 of Protein phosphatase 1 regulatory subunit 12A OS=Homo sapiens GN=PPP1R12A;sp|O14974|MYPT1_HUMAN Protein phosphatase 1 regulatory subunit 12A OS=Homo sapiens OX=9606 GN=PPP1R12A PE=1 SV=1;sp|O14974|MYPT1_HUMAN Protein pho	0.0014894	0.000933553	0.00139272	0.00127189	0.000225558	0	0.000840317	0	0.000280106	0.000373474	0.220228	-2.18293	0.0249671		Down-regulated
Annexin A1	ANXA1	sp|P04083|ANXA1_HUMAN Annexin A1 OS=Homo sapiens GN=ANXA1 PE=1 SV=2;sp|P04083|ANXA1_HUMAN Annexin A1 OS=Homo sapiens OX=9606 GN=ANXA1 PE=1 SV=2	0.308273	0.416121	0.623512	0.449302	0.11614	0.0711511	0.0426059	0.122878	0.0788784	0.0293332	0.175557	-2.50998	0.0247969		Down-regulated
Charged multivesicular body protein 6	CHMP6	sp|Q96FZ7|CHMP6_HUMAN Charged multivesicular body protein 6 OS=Homo sapiens GN=CHMP6 PE=1 SV=3;sp|Q96FZ7|CHMP6_HUMAN Charged multivesicular body protein 6 OS=Homo sapiens OX=9606 GN=CHMP6 PE=1 SV=3;tr|I3L4A1|I3L4A1_HUMAN Charged multivesicular body protein	0.0370859	0.0186408	0.0300597	0.0285955	0.00663645	0.0109155	0.015271	0	0.00872881	0.00581921	0.305251	-1.71193	0.0246022		Down-regulated
Deleted in malignant brain tumors 1 protein	DMBT1	sp|Q9UGM3-4|DMBT1_HUMAN Isoform 4 of Deleted in malignant brain tumors 1 protein OS=Homo sapiens GN=DMBT1;sp|Q9UGM3-8|DMBT1_HUMAN Isoform 8 of Deleted in malignant brain tumors 1 protein OS=Homo sapiens GN=DMBT1;sp|Q9UGM3-2|DMBT1_HUMAN Isoform 2 of Deleted	0.0630915	0.0339731	0.0704366	0.0558337	0.0145738	0.0154158	0.0058109	0.0242932	0.0151733	0.0062416	0.271759	-1.8796	0.0244686		Down-regulated
Myosin-11	MYH11	sp|P35749-4|MYH11_HUMAN Isoform 4 of Myosin-11 OS=Homo sapiens GN=MYH11;sp|P35749-3|MYH11_HUMAN Isoform 3 of Myosin-11 OS=Homo sapiens GN=MYH11;sp|P35749|MYH11_HUMAN Myosin-11 OS=Homo sapiens GN=MYH11 PE=1 SV=3;sp|P35749-2|MYH11_HUMAN Isoform 2 of Myosin-1	0.0015523	0.000808212	0.00164947	0.00133666	0.000352299	0.000658846	0.000468201	0	0.000375683	0.000250455	0.28106	-1.83105	0.024152		Down-regulated
Transmembrane 9 superfamily member 2	TM9SF2	sp|Q99805|TM9S2_HUMAN Transmembrane 9 superfamily member 2 OS=Homo sapiens GN=TM9SF2 PE=1 SV=1;sp|Q99805|TM9S2_HUMAN Transmembrane 9 superfamily member 2 OS=Homo sapiens OX=9606 GN=TM9SF2 PE=1 SV=1	0.0179651	0.0322849	0.0217551	0.0240017	0.00552211	0.00410909	0.00787053	0.013865	0.00861487	0.00350008	0.358928	-1.47823	0.0240521		Down-regulated
Small nuclear ribonucleoprotein-associated protein N;Small nuclear ribonucleoprotein-associated proteins B and B	SNRPN;SNRPB	tr|J3QLE5|J3QLE5_HUMAN Small nuclear ribonucleoprotein-associated protein N (Fragment) OS=Homo sapiens GN=SNRPN PE=4 SV=1;sp|P14678-2|RSMB_HUMAN Isoform SM-B of Small nuclear ribonucleoprotein-associated proteins B and B OS=Homo sapiens GN=SNRPB;sp|P63162	0.00710582	0.0100376	0.00660307	0.00791549	0.00141472	0	0.00515987	0	0.00171996	0.00229327	0.21729	-2.20231	0.023851		Down-regulated
60S ribosomal protein L36a	RPL36A	sp|P83881|RL36A_HUMAN 60S ribosomal protein L36a OS=Homo sapiens GN=RPL36A PE=1 SV=2;tr|H0Y5B4|H0Y5B4_HUMAN 60S ribosomal protein L36a OS=Homo sapiens GN=RPL36A PE=3 SV=2;tr|H7BZ11|H7BZ11_HUMAN Protein RPL36A-HNRNPH2 OS=Homo sapiens GN=RPL36A-HNRNPH2 PE=3	0.0152106	0.0252708	0.0114869	0.0173228	0.0052987	0	0.00495532	0	0.00165177	0.00220237	0.0953527	-3.39058	0.0237493		Down-regulated
E3 ubiquitin-protein ligase CBL-B	CBLB	sp|Q13191|CBLB_HUMAN E3 ubiquitin-protein ligase CBL-B OS=Homo sapiens GN=CBLB PE=1 SV=2;sp|Q13191|CBLB_HUMAN E3 ubiquitin-protein ligase CBL-B OS=Homo sapiens OX=9606 GN=CBLB PE=1 SV=2;sp|Q13191-3|CBLB_HUMAN Isoform Truncated 2 of E3 ubiquitin-protein lig	0.000960415	0.00222849	0.00203397	0.00174096	0.00052036	0	0.000233557	0	7.78522e-05	0.000103803	0.0447181	-4.483	0.0235952		Down-regulated
Misshapen-like kinase 1	MINK1	sp|Q8N4C8|MINK1_HUMAN Misshapen-like kinase 1 OS=Homo sapiens GN=MINK1 PE=1 SV=2;sp|Q8N4C8|MINK1_HUMAN Misshapen-like kinase 1 OS=Homo sapiens OX=9606 GN=MINK1 PE=1 SV=2;sp|Q8N4C8-2|MINK1_HUMAN Isoform 1 of Misshapen-like kinase 1 OS=Homo sapiens GN=MINK1;	0.00719058	0.00381413	0.00554836	0.00551769	0.00113571	0.0012147	0.00167026	0.00267173	0.00185223	0.000546336	0.335689	-1.5748	0.0235353		Down-regulated
E3 ubiquitin-protein ligase NEDD4	NEDD4	sp|P46934-4|NEDD4_HUMAN Isoform 4 of E3 ubiquitin-protein ligase NEDD4 OS=Homo sapiens GN=NEDD4;sp|P46934-4|NEDD4_HUMAN Isoform 4 of E3 ubiquitin-protein ligase NEDD4 OS=Homo sapiens GN=NEDD4;sp|P46934-2|NEDD4_HUMAN Isoform 2 of E3 ubiquitin-protein ligase	0.108542	0.111301	0.197171	0.139004	0.0387778	0.0125361	0.0153448	0.00434062	0.0107405	0.00426659	0.0772674	-3.694	0.0230927		Down-regulated
U1 small nuclear ribonucleoprotein 70 kDa	SNRNP70	sp|P08621|RU17_HUMAN U1 small nuclear ribonucleoprotein 70 kDa OS=Homo sapiens GN=SNRNP70 PE=1 SV=2;sp|P08621|RU17_HUMAN U1 small nuclear ribonucleoprotein 70 kDa OS=Homo sapiens OX=9606 GN=SNRNP70 PE=1 SV=2;sp|P08621-2|RU17_HUMAN Isoform 2 of U1 small nuc	0.00890261	0.00908505	0.0164007	0.0114628	0.00329196	0.00206255	0	0.00255479	0.00153911	0.00102608	0.13427	-2.89679	0.0230379		Down-regulated
Zinc transporter ZIP10	SLC39A10	sp|Q9ULF5|S39AA_HUMAN Zinc transporter ZIP10 OS=Homo sapiens GN=SLC39A10 PE=1 SV=2;sp|Q9ULF5|S39AA_HUMAN Zinc transporter ZIP10 OS=Homo sapiens OX=9606 GN=SLC39A10 PE=1 SV=2	0.00615837	0.00446311	0.00889047	0.00650398	0.00159099	0	0.00119202	0.00368895	0.00162699	0.00137464	0.250153	-1.99912	0.0230154		Down-regulated
Ubiquitin-40S ribosomal protein S27a;Ubiquitin;40S ribosomal protein S27a	RPS27A	sp|P62979|RS27A_HUMAN Ubiquitin-40S ribosomal protein S27a OS=Homo sapiens GN=RPS27A PE=1 SV=2;sp|P62979|RS27A_HUMAN Ubiquitin-40S ribosomal protein S27a OS=Homo sapiens OX=9606 GN=RPS27A PE=1 SV=2	10.7457	12.5204	16.9264	13.3975	2.3526	9.35048	3.64986	5.75302	6.25112	2.06624	0.466589	-1.09978	0.022707		Down-regulated
Histone H2B type 1-L;Histone H2B type 1-A	HIST1H2BL;HIST1H2BA	sp|Q99880|H2B1L_HUMAN Histone H2B type 1-L OS=Homo sapiens GN=HIST1H2BL PE=1 SV=3;sp|Q99880|H2B1L_HUMAN Histone H2B type 1-L OS=Homo sapiens OX=9606 GN=H2BC13 PE=1 SV=3;sp|Q96A08|H2B1A_HUMAN Histone H2B type 1-A OS=Homo sapiens GN=HIST1H2BA PE=1 SV=3;sp|Q9	0.412744	0.231225	0.516132	0.3867	0.10365	0.0253465	0.00670552	0	0.010684	0.009775	0.0276286	-5.17769	0.0223367		Down-regulated
Cytoplasmic dynein 1 light intermediate chain 1	DYNC1LI1	sp|Q9Y6G9|DC1L1_HUMAN Cytoplasmic dynein 1 light intermediate chain 1 OS=Homo sapiens GN=DYNC1LI1 PE=1 SV=3;sp|Q9Y6G9|DC1L1_HUMAN Cytoplasmic dynein 1 light intermediate chain 1 OS=Homo sapiens OX=9606 GN=DYNC1LI1 PE=1 SV=3;tr|E9PHI6|E9PHI6_HUMAN Cytoplasm	0.0084132	0.00756438	0.0134916	0.00982306	0.00244568	0.00162091	0.0056183	0.00155183	0.00293035	0.00179197	0.298313	-1.7451	0.0221638		Down-regulated
Vesicle-associated membrane protein 5	VAMP5	sp|O95183|VAMP5_HUMAN Vesicle-associated membrane protein 5 OS=Homo sapiens GN=VAMP5 PE=1 SV=1;sp|O95183|VAMP5_HUMAN Vesicle-associated membrane protein 5 OS=Homo sapiens OX=9606 GN=VAMP5 PE=1 SV=1	0.212406	0.137531	0.240476	0.196804	0.0395156	0.061565	0.0570163	0.0509513	0.0565109	0.00370638	0.287142	-1.80016	0.0217673		Down-regulated
Protein DENND6A	DENND6A	sp|Q8IWF6|DEN6A_HUMAN Protein DENND6A OS=Homo sapiens GN=DENND6A PE=1 SV=1;sp|Q8IWF6|DEN6A_HUMAN Protein DENND6A OS=Homo sapiens OX=9606 GN=DENND6A PE=1 SV=1	0.000899945	0.000907075	0.000754816	0.000853945	6.60862e-05	0	0.000496008	0	0.000165336	0.000220448	0.193614	-2.36874	0.0217557		Down-regulated
L-selectin	SELL	sp|P14151-2|LYAM1_HUMAN Isoform 2 of L-selectin OS=Homo sapiens GN=SELL;sp|P14151|LYAM1_HUMAN L-selectin OS=Homo sapiens GN=SELL PE=1 SV=2;sp|P14151|LYAM1_HUMAN L-selectin OS=Homo sapiens OX=9606 GN=SELL PE=1 SV=2	0.014806	0.00997067	0.0214937	0.0154235	0.00404685	0	0.00177321	0	0.000591071	0.000788095	0.0383228	-4.70565	0.0217286		Down-regulated
C-myc promoter-binding protein	DENND4A	sp|Q7Z401|MYCPP_HUMAN C-myc promoter-binding protein OS=Homo sapiens GN=DENND4A PE=1 SV=2;sp|Q7Z401-2|MYCPP_HUMAN Isoform 2 of C-myc promoter-binding protein OS=Homo sapiens GN=DENND4A;sp|Q7Z401|MYCPP_HUMAN C-myc promoter-binding protein OS=Homo sapiens OX	0.0172694	0.0374521	0.0274579	0.0273931	0.00674917	0	0.00213034	0	0.000710114	0.000946819	0.0259231	-5.26962	0.0213596		Down-regulated
Histone H2A,V;Histone H2A,Z	H2AFV;H2AFZ	sp|Q71UI9|H2AV_HUMAN Histone H2A,V OS=Homo sapiens GN=H2AFV PE=1 SV=3;sp|P0C0S5|H2AZ_HUMAN Histone H2A,Z OS=Homo sapiens GN=H2AFZ PE=1 SV=2;sp|Q71UI9|H2AV_HUMAN Histone H2A,V OS=Homo sapiens OX=9606 GN=H2AZ2 PE=1 SV=3;sp|P0C0S5|H2AZ_HUMAN Histone H2A,Z OS=	1.02252	1.39657	2.10993	1.50967	0.400169	0.0542031	0.00862121	0	0.0209414	0.0221744	0.0138715	-6.17173	0.0213116		Down-regulated
Retinol-binding protein 1	RBP1	tr|A0A0A0MTB9|A0A0A0MTB9_HUMAN Retinol-binding protein 1 OS=Homo sapiens GN=RBP1 PE=4 SV=1;tr|H0YAK8|H0YAK8_HUMAN Retinol-binding protein 1 OS=Homo sapiens GN=RBP1 PE=1 SV=2;sp|P09455|RET1_HUMAN Retinol-binding protein 1 OS=Homo sapiens GN=RBP1 PE=1 SV=2;s	0.0276185	0.0240858	0.0376664	0.0297902	0.00525078	0.01081	0.0131148	0.0109142	0.011613	0.0010012	0.389826	-1.3591	0.0213054		Down-regulated
Protein eva-1 homolog B	EVA1B	sp|Q9NVM1|EVA1B_HUMAN Protein eva-1 homolog B OS=Homo sapiens GN=EVA1B PE=1 SV=1;sp|Q9NVM1|EVA1B_HUMAN Protein eva-1 homolog B OS=Homo sapiens OX=9606 GN=EVA1B PE=1 SV=1	0.0294217	0.0362011	0.0535033	0.0397087	0.00919642	0	0.0237937	0	0.00793124	0.010575	0.199735	-2.32384	0.0207884		Down-regulated
Tripeptidyl-peptidase 1	TPP1	sp|O14773|TPP1_HUMAN Tripeptidyl-peptidase 1 OS=Homo sapiens GN=TPP1 PE=1 SV=2;sp|O14773|TPP1_HUMAN Tripeptidyl-peptidase 1 OS=Homo sapiens OX=9606 GN=TPP1 PE=1 SV=2;sp|O14773-2|TPP1_HUMAN Isoform 2 of Tripeptidyl-peptidase 1 OS=Homo sapiens GN=TPP1	0.00521872	0.00372789	0.00380315	0.00424992	0.000645868	0	0	0.00263896	0.000879653	0.00117287	0.206981	-2.27243	0.020769		Down-regulated
Charged multivesicular body protein 3	CHMP3	sp|Q9Y3E7|CHMP3_HUMAN Charged multivesicular body protein 3 OS=Homo sapiens GN=CHMP3 PE=1 SV=3;sp|Q9Y3E7|CHMP3_HUMAN Charged multivesicular body protein 3 OS=Homo sapiens OX=9606 GN=CHMP3 PE=1 SV=3;sp|Q9Y3E7-3|CHMP3_HUMAN Isoform 3 of Charged multivesicula	0.184109	0.19813	0.26854	0.216926	0.0344088	0.0963382	0.0938937	0.112438	0.10089	0.00769858	0.465088	-1.10442	0.0207581		Down-regulated
Serrate RNA effector molecule homolog	SRRT	sp|Q9BXP5-4|SRRT_HUMAN Isoform 4 of Serrate RNA effector molecule homolog OS=Homo sapiens GN=SRRT;sp|Q9BXP5-2|SRRT_HUMAN Isoform 2 of Serrate RNA effector molecule homolog OS=Homo sapiens GN=SRRT;sp|Q9BXP5-3|SRRT_HUMAN Isoform 3 of Serrate RNA effector mol	0.000965186	0.00109449	0.0010694	0.00104303	5.18936e-05	0	0.000541822	0.000419986	0.000320603	0.000213735	0.307377	-1.70192	0.0207239		Down-regulated
Syntaxin-12	STX12	sp|Q86Y82|STX12_HUMAN Syntaxin-12 OS=Homo sapiens OX=9606 GN=STX12 PE=1 SV=1;sp|Q86Y82|STX12_HUMAN Syntaxin-12 OS=Homo sapiens GN=STX12 PE=1 SV=1;tr|B1AJQ6|B1AJQ6_HUMAN Syntaxin-12 (Fragment) OS=Homo sapiens GN=STX12 PE=1 SV=2	0.0816373	0.0811145	0.0958477	0.0861998	0.0064319	0.0519197	0.00186762	0.019212	0.0243331	0.018391	0.282287	-1.82477	0.0204876		Down-regulated
Catechol O-methyltransferase	COMT	sp|P21964-2|COMT_HUMAN Isoform Soluble of Catechol O-methyltransferase OS=Homo sapiens GN=COMT;sp|P21964|COMT_HUMAN Catechol O-methyltransferase OS=Homo sapiens GN=COMT PE=1 SV=2;sp|P21964|COMT_HUMAN Catechol O-methyltransferase OS=Homo sapiens OX=9606 GN=	0.0153682	0.0230309	0.024168	0.0208557	0.00365831	0.0129733	0	0	0.00432443	0.00576591	0.20735	-2.26986	0.0203323		Down-regulated
Protein tyrosine phosphatase type IVA 1	PTP4A1	sp|Q93096|TP4A1_HUMAN Protein tyrosine phosphatase type IVA 1 OS=Homo sapiens OX=9606 GN=PTP4A1 PE=1 SV=2;sp|Q93096|TP4A1_HUMAN Protein tyrosine phosphatase type IVA 1 OS=Homo sapiens GN=PTP4A1 PE=1 SV=2;tr|Q5TCM7|Q5TCM7_HUMAN Protein tyrosine phosphatase	0.00634493	0.012876	0.0085831	0.00926801	0.00240532	0	0.00494619	0	0.00164873	0.00219831	0.177895	-2.4909	0.0202616		Down-regulated
Neurobeachin-like protein 2	NBEAL2	sp|Q6ZNJ1-2|NBEL2_HUMAN Isoform 2 of Neurobeachin-like protein 2 OS=Homo sapiens GN=NBEAL2;sp|Q6ZNJ1|NBEL2_HUMAN Neurobeachin-like protein 2 OS=Homo sapiens GN=NBEAL2 PE=1 SV=2;sp|Q6ZNJ1|NBEL2_HUMAN Neurobeachin-like protein 2 OS=Homo sapiens OX=9606 GN=NB	0.00484772	0.00287352	0.00379199	0.00383775	0.000673318	0.00190623	0.00105361	0.00163822	0.00153269	0.000319382	0.399371	-1.3242	0.0198539		Down-regulated
Ephrin type-B receptor 6	EPHB6	sp|O15197|EPHB6_HUMAN Ephrin type-B receptor 6 OS=Homo sapiens GN=EPHB6 PE=1 SV=4;sp|O15197|EPHB6_HUMAN Ephrin type-B receptor 6 OS=Homo sapiens OX=9606 GN=EPHB6 PE=1 SV=4;tr|F8WCM8|F8WCM8_HUMAN Ephrin type-B receptor 6 OS=Homo sapiens GN=EPHB6 PE=4 SV=2;s	0.0319092	0.0174824	0.0186511	0.0226809	0.00615222	0.00115733	0	0	0.000385777	0.00051437	0.0170089	-5.87757	0.0198182		Down-regulated
Ubiquitin-conjugating enzyme E2 D3;Ubiquitin-conjugating enzyme E2 D2	UBE2D3;UBE2D2	sp|P61077|UB2D3_HUMAN Ubiquitin-conjugating enzyme E2 D3 OS=Homo sapiens OX=9606 GN=UBE2D3 PE=1 SV=1;sp|P61077-2|UB2D3_HUMAN Isoform 2 of Ubiquitin-conjugating enzyme E2 D3 OS=Homo sapiens GN=UBE2D3;sp|P61077|UB2D3_HUMAN Ubiquitin-conjugating enzyme E2 D3	0.120261	0.109917	0.141748	0.123975	0.0118486	0.0980856	0.076792	0.0571124	0.07733	0.0138371	0.623753	-0.680953	0.0195767		Down-regulated
Cell surface A33 antigen	GPA33	sp|Q99795|GPA33_HUMAN Cell surface A33 antigen OS=Homo sapiens GN=GPA33 PE=1 SV=1;sp|Q99795|GPA33_HUMAN Cell surface A33 antigen OS=Homo sapiens OX=9606 GN=GPA33 PE=1 SV=1	0.0604095	0.0343662	0.0423218	0.0456992	0.00980686	0.00519127	0	0.0275113	0.0109008	0.0110736	0.238535	-2.06773	0.0193123		Down-regulated
Vacuolar protein sorting-associated protein 4B	VPS4B	sp|O75351|VPS4B_HUMAN Vacuolar protein sorting-associated protein 4B OS=Homo sapiens GN=VPS4B PE=1 SV=2;sp|O75351|VPS4B_HUMAN Vacuolar protein sorting-associated protein 4B OS=Homo sapiens OX=9606 GN=VPS4B PE=1 SV=2	0.121092	0.150939	0.185249	0.152427	0.0218814	0.0867138	0.0598485	0.0822576	0.0762733	0.0109499	0.500394	-0.998864	0.0189464		Down-regulated
TNFAIP3-interacting protein 2	TNIP2	sp|Q8NFZ5|TNIP2_HUMAN TNFAIP3-interacting protein 2 OS=Homo sapiens GN=TNIP2 PE=1 SV=1;sp|Q8NFZ5|TNIP2_HUMAN TNFAIP3-interacting protein 2 OS=Homo sapiens OX=9606 GN=TNIP2 PE=1 SV=1;sp|Q8NFZ5-2|TNIP2_HUMAN Isoform 2 of TNFAIP3-interacting protein 2 OS=Homo	0.0330011	0.0161974	0.0277937	0.0256641	0.00631109	0.00419158	0.00131216	0.00121227	0.00223867	0.00130194	0.0872299	-3.51903	0.0189071		Down-regulated
T-lymphocyte surface antigen Ly-9	LY9	sp|Q9HBG7-2|LY9_HUMAN Isoform 2 of T-lymphocyte surface antigen Ly-9 OS=Homo sapiens GN=LY9;sp|Q9HBG7|LY9_HUMAN T-lymphocyte surface antigen Ly-9 OS=Homo sapiens GN=LY9 PE=1 SV=3;sp|Q9HBG7|LY9_HUMAN T-lymphocyte surface antigen Ly-9 OS=Homo sapiens OX=9606	0.00699905	0.0037947	0.00813645	0.00631007	0.00167691	0	0.000953205	0	0.000317735	0.000423647	0.0503537	-4.31176	0.0187776		Down-regulated
Pleckstrin homology domain-containing family B member 2	PLEKHB2	sp|Q96CS7-5|PKHB2_HUMAN Isoform 5 of Pleckstrin homology domain-containing family B member 2 OS=Homo sapiens GN=PLEKHB2;sp|Q96CS7-3|PKHB2_HUMAN Isoform 3 of Pleckstrin homology domain-containing family B member 2 OS=Homo sapiens GN=PLEKHB2;sp|Q96CS7|PKHB2_	0.0304766	0.0220484	0.0387657	0.0304302	0.00558789	0	0	0.0180133	0.00600443	0.0080059	0.197318	-2.34141	0.0180187		Down-regulated
		sp|P16189|1A31_HUMAN HLA class I histocompatibility antigen, A-31 alpha chain OS=Homo sapiens GN=HLA-A PE=1 SV=2	0.186537	0.0925946	0.139027	0.139386	0.0314339	0	0.00901467	0	0.00300489	0.00400652	0.021558	-5.53563	0.0179726		Down-regulated
Syntenin-1	SDCBP	sp|O00560|SDCB1_HUMAN Syntenin-1 OS=Homo sapiens GN=SDCBP PE=1 SV=1;sp|O00560|SDCB1_HUMAN Syntenin-1 OS=Homo sapiens OX=9606 GN=SDCBP PE=1 SV=1;sp|O00560-3|SDCB1_HUMAN Isoform 3 of Syntenin-1 OS=Homo sapiens GN=SDCBP;tr|B4DHN5|B4DHN5_HUMAN Syntenin-1 OS=Ho	11.2232	8.43827	14.5429	11.4014	2.09429	3.26733	2.12277	3.31674	2.90228	0.519674	0.254553	-1.97396	0.0176406		Down-regulated
Methionine aminopeptidase 1	METAP1	sp|P53582|MAP11_HUMAN Methionine aminopeptidase 1 OS=Homo sapiens GN=METAP1 PE=1 SV=2;sp|P53582|MAP11_HUMAN Methionine aminopeptidase 1 OS=Homo sapiens OX=9606 GN=METAP1 PE=1 SV=2;tr|H0Y955|H0Y955_HUMAN Methionine aminopeptidase 1 (Fragment) OS=Homo sapien	0.023244	0.0196233	0.0206783	0.0211819	0.00137475	0.0115785	0.0014899	0	0.00435615	0.00481493	0.205654	-2.28171	0.0174722		Down-regulated
Cell cycle control protein 50A	TMEM30A	sp|Q9NV96-2|CC50A_HUMAN Isoform 2 of Cell cycle control protein 50A OS=Homo sapiens GN=TMEM30A;sp|Q9NV96|CC50A_HUMAN Cell cycle control protein 50A OS=Homo sapiens GN=TMEM30A PE=1 SV=1;sp|Q9NV96|CC50A_HUMAN Cell cycle control protein 50A OS=Homo sapiens OX	0.0242691	0.0149748	0.0272435	0.0221625	0.0047918	0.00927216	0.00295901	0.00863857	0.00695658	0.00266505	0.31389	-1.67167	0.0173492		Down-regulated
BRO1 domain-containing protein BROX	BROX	sp|Q5VW32|BROX_HUMAN BRO1 domain-containing protein BROX OS=Homo sapiens GN=BROX PE=1 SV=1;sp|Q5VW32|BROX_HUMAN BRO1 domain-containing protein BROX OS=Homo sapiens OX=9606 GN=BROX PE=1 SV=1;tr|F5GXQ0|F5GXQ0_HUMAN BRO1 domain-containing protein BROX OS=Homo	0.538499	0.317899	0.502437	0.452945	0.0900305	0.134105	0.100534	0.183185	0.139275	0.0292736	0.307487	-1.7014	0.0164782		Down-regulated
Kinase D-interacting substrate of 220 kDa	KIDINS220	tr|E9PH70|E9PH70_HUMAN Kinase D-interacting substrate of 220 kDa (Fragment) OS=Homo sapiens GN=KIDINS220 PE=1 SV=1;sp|Q9ULH0-4|KDIS_HUMAN Isoform 4 of Kinase D-interacting substrate of 220 kDa OS=Homo sapiens GN=KIDINS220;sp|Q9ULH0|KDIS_HUMAN Kinase D-inte	0.0159134	0.0211053	0.0239144	0.0203111	0.00293175	0.0143092	0.00760674	0.00724573	0.00972057	0.00305911	0.478585	-1.06315	0.0160353		Down-regulated
Chloride intracellular channel protein 1	CLIC1	sp|O00299|CLIC1_HUMAN Chloride intracellular channel protein 1 OS=Homo sapiens GN=CLIC1 PE=1 SV=4;sp|O00299|CLIC1_HUMAN Chloride intracellular channel protein 1 OS=Homo sapiens OX=9606 GN=CLIC1 PE=1 SV=4	1.3869	1.60563	1.7919	1.59481	0.138603	1.28313	0.880449	0.88472	1.0161	0.17802	0.637129	-0.650342	0.0159405		Down-regulated
Vacuolar protein sorting-associated protein VTA1 homolog	VTA1	tr|A0A087WY55|A0A087WY55_HUMAN Chromosome 6 open reading frame 55, isoform CRA_b OS=Homo sapiens GN=VTA1 PE=1 SV=1;sp|Q9NP79|VTA1_HUMAN Vacuolar protein sorting-associated protein VTA1 homolog OS=Homo sapiens GN=VTA1 PE=1 SV=1;sp|Q9NP79|VTA1_HUMAN Vacuolar	0.173319	0.224966	0.224471	0.207585	0.0228444	0.129723	0.0661053	0.138019	0.111282	0.0301179	0.536079	-0.899481	0.015476		Down-regulated
Phospholipid-transporting ATPase IG	ATP11C	sp|Q8NB49-2|AT11C_HUMAN Isoform 2 of Phospholipid-transporting ATPase IG OS=Homo sapiens GN=ATP11C;sp|Q8NB49-3|AT11C_HUMAN Isoform 3 of Phospholipid-transporting ATPase IG OS=Homo sapiens GN=ATP11C;sp|Q8NB49-4|AT11C_HUMAN Isoform 4 of Phospholipid-transpor	0.0186566	0.0237403	0.0341836	0.0255268	0.00577121	0	0.00125864	0	0.000419548	0.000559397	0.0164356	-5.92703	0.0153392		Down-regulated
Signaling threshold-regulating transmembrane adapter 1	SIT1	sp|Q9Y3P8|SIT1_HUMAN Signaling threshold-regulating transmembrane adapter 1 OS=Homo sapiens OX=9606 GN=SIT1 PE=1 SV=1;sp|Q9Y3P8|SIT1_HUMAN Signaling threshold-regulating transmembrane adapter 1 OS=Homo sapiens GN=SIT1 PE=1 SV=1;tr|A0A087WXW3|A0A087WXW3_HUM	0.374721	0.202062	0.259524	0.278769	0.0639681	0	0	0.0252981	0.00843271	0.0112436	0.0302498	-5.04693	0.0153151		Down-regulated
		sp|P03366|POL_HV1B1 Gag-Pol polyprotein OS=Human immunodeficiency virus type 1 group M subtype B (isolate BH10) GN=gag-pol PE=1 SV=3	0.00292684	0.00559206	0.00447984	0.00433291	0.000937384	0.000652755	0.000303487	0.00215609	0.00103744	0.000745763	0.239433	-2.0623	0.015103		Down-regulated
Moesin	MSN	sp|P26038|MOES_HUMAN Moesin OS=Homo sapiens GN=MSN PE=1 SV=3;sp|P26038|MOES_HUMAN Moesin OS=Homo sapiens OX=9606 GN=MSN PE=1 SV=3	5.40373	4.18422	5.61443	5.06746	0.588827	2.45181	1.41871	3.52477	2.4651	0.706452	0.486456	-1.03962	0.0149235		Down-regulated
Vesicle-fusing ATPase	NSF	tr|I3L0N3|I3L0N3_HUMAN Vesicle-fusing ATPase OS=Homo sapiens GN=NSF PE=1 SV=1;sp|P46459|NSF_HUMAN Vesicle-fusing ATPase OS=Homo sapiens GN=NSF PE=1 SV=3;sp|P46459|NSF_HUMAN Vesicle-fusing ATPase OS=Homo sapiens OX=9606 GN=NSF PE=1 SV=3;sp|P46459-2|NSF_HUMA	0.0142608	0.0160453	0.0144518	0.0149193	0.000750654	0.00185346	0.00233032	0.00840772	0.00419717	0.00280703	0.281325	-1.82969	0.0148379		Down-regulated
Cytoplasmic FMR1-interacting protein 2	CYFIP2	tr|E7EVJ5|E7EVJ5_HUMAN Cytoplasmic FMR1-interacting protein 2 OS=Homo sapiens GN=CYFIP2 PE=1 SV=1;sp|Q96F07-2|CYFP2_HUMAN Isoform 2 of Cytoplasmic FMR1-interacting protein 2 OS=Homo sapiens GN=CYFIP2;sp|Q96F07|CYFP2_HUMAN Cytoplasmic FMR1-interacting prote	0.060144	0.0698534	0.0775675	0.0691883	0.00602955	0.050771	0.0351457	0.0501215	0.0453461	0.00680025	0.655401	-0.609551	0.0146413		Down-regulated
D-3-phosphoglycerate dehydrogenase	PHGDH	sp|O43175|SERA_HUMAN D-3-phosphoglycerate dehydrogenase OS=Homo sapiens OX=9606 GN=PHGDH PE=1 SV=4;sp|O43175|SERA_HUMAN D-3-phosphoglycerate dehydrogenase OS=Homo sapiens GN=PHGDH PE=1 SV=4;tr|Q5SZU1|Q5SZU1_HUMAN D-3-phosphoglycerate dehydrogenase OS=Homo	0.0549062	0.0583219	0.0610014	0.0580765	0.00211351	0.0447318	0.0399145	0.0503201	0.0449888	0.00355417	0.774647	-0.368388	0.0145152		Down-regulated
C-Myc-binding protein	MYCBP	tr|A0A087WV05|A0A087WV05_HUMAN Protein GJA9-MYCBP OS=Homo sapiens GN=GJA9-MYCBP PE=4 SV=1;sp|Q99417|MYCBP_HUMAN C-Myc-binding protein OS=Homo sapiens GN=MYCBP PE=1 SV=3;sp|Q99417|MYCBP_HUMAN c-Myc-binding protein OS=Homo sapiens OX=9606 GN=MYCBP PE=1 SV=3	0.0117005	0.0202786	0.0151488	0.0157093	0.0030462	0	0.00858168	0	0.00286056	0.00381408	0.182093	-2.45725	0.0142097		Down-regulated
Hippocalcin-like protein 1;Neurocalcin-delta;Neuron-specific calcium-binding protein hippocalcin	HPCAL1;NCALD;HPCA	sp|P37235|HPCL1_HUMAN Hippocalcin-like protein 1 OS=Homo sapiens OX=9606 GN=HPCAL1 PE=1 SV=3;sp|P37235|HPCL1_HUMAN Hippocalcin-like protein 1 OS=Homo sapiens GN=HPCAL1 PE=1 SV=3;tr|E9PC71|E9PC71_HUMAN Hippocalcin-like protein 1 OS=Homo sapiens GN=HPCAL1 PE	0.0155145	0.011701	0.00953103	0.0122488	0.00217709	0.00598559	0.00468046	0.00273972	0.00446859	0.00115258	0.364817	-1.45475	0.0141767		Down-regulated
Tyrosine-protein kinase JAK1	JAK1	sp|P23458|JAK1_HUMAN Tyrosine-protein kinase JAK1 OS=Homo sapiens GN=JAK1 PE=1 SV=2;sp|P23458|JAK1_HUMAN Tyrosine-protein kinase JAK1 OS=Homo sapiens OX=9606 GN=JAK1 PE=1 SV=2	0.00279919	0.00477206	0.00291464	0.0034953	0.000851176	0	0.000808761	0.000320531	0.000376431	0.00028822	0.107696	-3.21496	0.0139999		Down-regulated
Barrier-to-autointegration factor;Barrier-to-autointegration factor, N-terminally processed	BANF1	sp|O75531|BAF_HUMAN Barrier-to-autointegration factor OS=Homo sapiens GN=BANF1 PE=1 SV=1;sp|O75531|BAF_HUMAN Barrier-to-autointegration factor OS=Homo sapiens OX=9606 GN=BANF1 PE=1 SV=1	0.0860928	0.0809623	0.0492962	0.0721171	0.0152139	0.00326538	0.0389744	0.0142618	0.0188338	0.013427	0.261156	-1.93701	0.0136448		Down-regulated
E3 ubiquitin-protein ligase UBR4	UBR4	sp|Q5T4S7-3|UBR4_HUMAN Isoform 3 of E3 ubiquitin-protein ligase UBR4 OS=Homo sapiens GN=UBR4;sp|Q5T4S7|UBR4_HUMAN E3 ubiquitin-protein ligase UBR4 OS=Homo sapiens GN=UBR4 PE=1 SV=1;sp|Q5T4S7-2|UBR4_HUMAN Isoform 2 of E3 ubiquitin-protein ligase UBR4 OS=Hom	0.00470247	0.00472706	0.00486462	0.00476472	6.6602e-05	0.00292119	0.00146795	0.00148838	0.00195918	0.000641346	0.411184	-1.28215	0.0135312		Down-regulated
Golgi-associated plant pathogenesis-related protein 1	GLIPR2	sp|Q9H4G4|GAPR1_HUMAN Golgi-associated plant pathogenesis-related protein 1 OS=Homo sapiens GN=GLIPR2 PE=1 SV=3;sp|Q9H4G4|GAPR1_HUMAN Golgi-associated plant pathogenesis-related protein 1 OS=Homo sapiens OX=9606 GN=GLIPR2 PE=1 SV=3;tr|Q5VZR0|Q5VZR0_HUMAN G	0.143772	0.0939786	0.108565	0.115438	0.018889	0.0433325	0.031249	0.0709282	0.0485032	0.01495	0.420165	-1.25097	0.0129687		Down-regulated
LIM and SH3 domain protein 1	LASP1	sp|Q14847|LASP1_HUMAN LIM and SH3 domain protein 1 OS=Homo sapiens GN=LASP1 PE=1 SV=2;sp|Q14847|LASP1_HUMAN LIM and SH3 domain protein 1 OS=Homo sapiens OX=9606 GN=LASP1 PE=1 SV=2;sp|Q14847-2|LASP1_HUMAN Isoform 2 of LIM and SH3 domain protein 1 OS=Homo sa	0.0137214	0.0247017	0.0179943	0.0188058	0.00393059	0	0.00194143	0	0.000647145	0.000862859	0.034412	-4.86095	0.0128643		Down-regulated
Spondin-2	SPON2	sp|Q9BUD6|SPON2_HUMAN Spondin-2 OS=Homo sapiens GN=SPON2 PE=1 SV=3;sp|Q9BUD6|SPON2_HUMAN Spondin-2 OS=Homo sapiens OX=9606 GN=SPON2 PE=1 SV=4;tr|D6RBY3|D6RBY3_HUMAN Spondin-2 (Fragment) OS=Homo sapiens GN=SPON2 PE=4 SV=1;tr|D6RIH5|D6RIH5_HUMAN Spondin-2 (F	0.0462438	0.0266731	0.0296349	0.0341839	0.00803994	0	0.00373067	0.0150059	0.00624553	0.00584026	0.182704	-2.45242	0.0121578		Down-regulated
Pericentriolar material 1 protein	PCM1	tr|E7ETA6|E7ETA6_HUMAN Pericentriolar material 1 protein OS=Homo sapiens GN=PCM1 PE=1 SV=1;sp|Q15154|PCM1_HUMAN Pericentriolar material 1 protein OS=Homo sapiens GN=PCM1 PE=1 SV=4;sp|Q15154|PCM1_HUMAN Pericentriolar material 1 protein OS=Homo sapiens OX=96	0.020261	0.0138264	0.0195625	0.0178833	0.00270458	0.00518675	0.00228429	0.0109098	0.00612694	0.00318857	0.342607	-1.54537	0.0121198		Down-regulated
TNF receptor-associated factor 2	TRAF2	sp|Q12933-3|TRAF2_HUMAN Isoform 3 of TNF receptor-associated factor 2 OS=Homo sapiens GN=TRAF2;sp|Q12933|TRAF2_HUMAN TNF receptor-associated factor 2 OS=Homo sapiens GN=TRAF2 PE=1 SV=2;sp|Q12933|TRAF2_HUMAN TNF receptor-associated factor 2 OS=Homo sapiens	0.0341412	0.0552323	0.0370223	0.042132	0.00873359	0	0.000710227	0	0.000236742	0.000315657	0.00561907	-7.47545	0.011914		Down-regulated
Serine incorporator 3	SERINC3	sp|Q13530-2|SERC3_HUMAN Isoform 2 of Serine incorporator 3 OS=Homo sapiens GN=SERINC3;sp|Q13530|SERC3_HUMAN Serine incorporator 3 OS=Homo sapiens GN=SERINC3 PE=2 SV=2;sp|Q13530|SERC3_HUMAN Serine incorporator 3 OS=Homo sapiens OX=9606 GN=SERINC3 PE=1 SV=2;	0.34411	0.254156	0.418275	0.338847	0.0564605	0.0620732	0.0343667	0.0437767	0.0467389	0.0102229	0.137935	-2.85794	0.0113694		Down-regulated
Sorting nexin-5	SNX5	sp|Q9Y5X3|SNX5_HUMAN Sorting nexin-5 OS=Homo sapiens GN=SNX5 PE=1 SV=1;sp|Q9Y5X3|SNX5_HUMAN Sorting nexin-5 OS=Homo sapiens OX=9606 GN=SNX5 PE=1 SV=1;tr|Q5QPE5|Q5QPE5_HUMAN Sorting nexin-5 (Fragment) OS=Homo sapiens GN=SNX5 PE=1 SV=1;tr|Q5QPE4|Q5QPE4_HUMAN	0.0116395	0.00741197	0.00666229	0.00857125	0.00204549	0	0	0.00370407	0.00123469	0.00164625	0.14405	-2.79536	0.0113172		Down-regulated
Mitochondrial glutamate carrier 1	SLC25A22	sp|Q9H936|GHC1_HUMAN Mitochondrial glutamate carrier 1 OS=Homo sapiens OX=9606 GN=SLC25A22 PE=1 SV=1;sp|Q9H936|GHC1_HUMAN Mitochondrial glutamate carrier 1 OS=Homo sapiens GN=SLC25A22 PE=1 SV=1;tr|E9PJH7|E9PJH7_HUMAN Mitochondrial glutamate carrier 1 (Frag	0.00368318	0.00341894	0.00203455	0.00304556	0.000674002	0	0.00146076	0	0.00048692	0.000649227	0.159879	-2.64495	0.0111832		Down-regulated
		sp|O00560-2|SDCB1_HUMAN Isoform 2 of Syntenin-1 OS=Homo sapiens GN=SDCBP;tr|G5EA09|G5EA09_HUMAN Syndecan binding protein (Syntenin), isoform CRA_a OS=Homo sapiens GN=SDCBP PE=1 SV=1	1.12774	0.687975	0.940779	0.918832	0.153905	0.16128	0.254808	0.139331	0.18514	0.0464454	0.201494	-2.31119	0.0111633		Down-regulated
			23.4045	14.4634	21.1697	19.6792	3.47721	7.37861	3.59052	5.94921	5.63944	1.36595	0.286569	-1.80305	0.0111007		Down-regulated
Charged multivesicular body protein 2a	CHMP2A	sp|O43633|CHM2A_HUMAN Charged multivesicular body protein 2a OS=Homo sapiens GN=CHMP2A PE=1 SV=1;sp|O43633|CHM2A_HUMAN Charged multivesicular body protein 2a OS=Homo sapiens OX=9606 GN=CHMP2A PE=1 SV=1;tr|M0R1L7|M0R1L7_HUMAN Charged multivesicular body pro	0.840454	0.909889	1.287	1.01245	0.183035	0.226924	0.140385	0.283624	0.216977	0.0510619	0.21431	-2.22223	0.0108433		Down-regulated
Receptor-interacting serine/threonine-protein kinase 1	RIPK1	sp|Q13546|RIPK1_HUMAN Receptor-interacting serine/threonine-protein kinase 1 OS=Homo sapiens OX=9606 GN=RIPK1 PE=1 SV=3;sp|Q13546|RIPK1_HUMAN Receptor-interacting serine/threonine-protein kinase 1 OS=Homo sapiens GN=RIPK1 PE=1 SV=3;sp|Q13546-2|RIPK1_HUMAN	0.0188099	0.0301347	0.0310523	0.0266656	0.00523716	0.00125184	0.00118939	0	0.000813743	0.000542496	0.0305166	-5.03426	0.0107309		Down-regulated
Transmembrane channel-like protein 6	TMC6	sp|Q7Z403|TMC6_HUMAN Transmembrane channel-like protein 6 OS=Homo sapiens GN=TMC6 PE=2 SV=2;sp|Q7Z403|TMC6_HUMAN Transmembrane channel-like protein 6 OS=Homo sapiens OX=9606 GN=TMC6 PE=1 SV=2;sp|Q7Z403-2|TMC6_HUMAN Isoform 2 of Transmembrane channel-like p	0.0118248	0.00699193	0.00825176	0.00902282	0.00186796	0	0.00123631	0	0.000412102	0.000549469	0.0456733	-4.45251	0.0102696		Down-regulated
EGF-like repeat and discoidin I-like domain-containing protein 3	EDIL3	sp|O43854-2|EDIL3_HUMAN Isoform 2 of EGF-like repeat and discoidin I-like domain-containing protein 3 OS=Homo sapiens GN=EDIL3;sp|O43854|EDIL3_HUMAN EGF-like repeat and discoidin I-like domain-containing protein 3 OS=Homo sapiens GN=EDIL3 PE=1 SV=1;sp|O438	0.0103381	0.0177711	0.0193119	0.015807	0.00364596	0	0	0.00422683	0.00140894	0.00187859	0.0891341	-3.48788	0.00968837		Down-regulated
Tumor necrosis factor alpha-induced protein 3;A20p50;A20p37	TNFAIP3	sp|P21580|TNAP3_HUMAN Tumor necrosis factor alpha-induced protein 3 OS=Homo sapiens GN=TNFAIP3 PE=1 SV=1;sp|P21580|TNAP3_HUMAN Tumor necrosis factor alpha-induced protein 3 OS=Homo sapiens OX=9606 GN=TNFAIP3 PE=1 SV=1;tr|A0A087WU80|A0A087WU80_HUMAN Tumor n	0.575542	0.424242	0.681167	0.560317	0.0907168	0.0597062	0.0337238	0.0364628	0.0432976	0.0109391	0.0772734	-3.69388	0.00957422		Down-regulated
Inhibitor of nuclear factor kappa-B kinase subunit beta	IKBKB	sp|O14920|IKKB_HUMAN Inhibitor of nuclear factor kappa-B kinase subunit beta OS=Homo sapiens GN=IKBKB PE=1 SV=1;sp|O14920|IKKB_HUMAN Inhibitor of nuclear factor kappa-B kinase subunit beta OS=Homo sapiens OX=9606 GN=IKBKB PE=1 SV=1;sp|O14920-2|IKKB_HUMAN I	0.00294416	0.00281441	0.00203113	0.00259656	0.000376958	0.00104633	0.00115725	0	0.000734525	0.000489683	0.282883	-1.82172	0.0091287		Down-regulated
Mimecan	OGN	sp|P20774|MIME_HUMAN Mimecan OS=Homo sapiens OX=9606 GN=OGN PE=1 SV=1;sp|P20774|MIME_HUMAN Mimecan OS=Homo sapiens GN=OGN PE=1 SV=1;tr|Q5TBF5|Q5TBF5_HUMAN Mimecan (Fragment) OS=Homo sapiens GN=OGN PE=4 SV=1	0.172779	0.152278	0.188645	0.171234	0.0126376	0.0995579	0.0419629	0.0923631	0.0779613	0.0239989	0.455291	-1.13514	0.00912315		Down-regulated
Spectrin beta chain, non-erythrocytic 1	SPTBN1	sp|Q01082|SPTB2_HUMAN Spectrin beta chain, non-erythrocytic 1 OS=Homo sapiens GN=SPTBN1 PE=1 SV=2;sp|Q01082|SPTB2_HUMAN Spectrin beta chain, non-erythrocytic 1 OS=Homo sapiens OX=9606 GN=SPTBN1 PE=1 SV=2;tr|A0A087WUZ3|A0A087WUZ3_HUMAN Spectrin beta chain,	0.00427738	0.00563468	0.00719744	0.00570316	0.000996181	0	0.000362918	0.00085064	0.000404519	0.000297414	0.0709289	-3.81748	0.00898355		Down-regulated
Leukocyte antigen CD37	CD37	sp|P11049-2|CD37_HUMAN Isoform 2 of Leukocyte antigen CD37 OS=Homo sapiens GN=CD37;sp|P11049|CD37_HUMAN Leukocyte antigen CD37 OS=Homo sapiens GN=CD37 PE=1 SV=2;sp|P11049|CD37_HUMAN Leukocyte antigen CD37 OS=Homo sapiens OX=9606 GN=CD37 PE=1 SV=2;sp|P11049	1.40215	0.908881	1.0881	1.13304	0.179406	0.188917	0.126991	0.256967	0.190958	0.0440058	0.168536	-2.56887	0.00873613		Down-regulated
Erythropoietin receptor	EPOR	sp|P19235-3|EPOR_HUMAN Isoform EPOR-T of Erythropoietin receptor OS=Homo sapiens GN=EPOR;sp|P19235|EPOR_HUMAN Erythropoietin receptor OS=Homo sapiens GN=EPOR PE=1 SV=1;sp|P19235|EPOR_HUMAN Erythropoietin receptor OS=Homo sapiens OX=9606 GN=EPOR PE=1 SV=1	0.0146981	0.0156136	0.00907948	0.0131304	0.0027006	0	0	0.00594772	0.00198257	0.00264343	0.150991	-2.72746	0.00866597		Down-regulated
SH3 domain-containing kinase-binding protein 1	SH3KBP1	sp|Q96B97-2|SH3K1_HUMAN Isoform 2 of SH3 domain-containing kinase-binding protein 1 OS=Homo sapiens GN=SH3KBP1;tr|Q5JPT2|Q5JPT2_HUMAN SH3 domain-containing kinase-binding protein 1 (Fragment) OS=Homo sapiens GN=SH3KBP1 PE=1 SV=1;sp|Q96B97|SH3K1_HUMAN SH3 d	0.00550723	0.00411163	0.00559514	0.00507134	0.000639804	0.00125716	0.000839161	0.00298512	0.00169382	0.000860872	0.333998	-1.58209	0.00853635		Down-regulated
Niban-like protein 1	FAM129B	sp|Q96TA1-2|NIBL1_HUMAN Isoform 2 of Niban-like protein 1 OS=Homo sapiens GN=FAM129B;sp|Q96TA1|NIBL1_HUMAN Niban-like protein 1 OS=Homo sapiens GN=FAM129B PE=1 SV=3;sp|Q96TA1|NIBA2_HUMAN Protein Niban 2 OS=Homo sapiens OX=9606 GN=NIBAN2 PE=1 SV=3	0.00492894	0.00660251	0.00711971	0.00621705	0.000858745	0.0031582	0.000927652	0	0.00136195	0.0011975	0.219067	-2.19056	0.00834433		Down-regulated
Transient receptor potential cation channel subfamily M member 7	TRPM7	tr|H0YLN8|H0YLN8_HUMAN Transient receptor potential cation channel subfamily M member 7 OS=Homo sapiens GN=TRPM7 PE=1 SV=1;sp|Q96QT4|TRPM7_HUMAN Transient receptor potential cation channel subfamily M member 7 OS=Homo sapiens GN=TRPM7 PE=1 SV=1;sp|Q96QT4|T	0.0170167	0.0154147	0.0187363	0.0170559	0.00112027	0.00996902	0.00341084	0.00537044	0.0062501	0.00247928	0.366448	-1.44832	0.00827334		Down-regulated
CD2-associated protein	CD2AP	sp|Q9Y5K6|CD2AP_HUMAN CD2-associated protein OS=Homo sapiens GN=CD2AP PE=1 SV=1;sp|Q9Y5K6|CD2AP_HUMAN CD2-associated protein OS=Homo sapiens OX=9606 GN=CD2AP PE=1 SV=1	0.0171033	0.0260315	0.0194978	0.0208775	0.00343599	0	0.000219823	0	7.32744e-05	9.76992e-05	0.00350972	-8.15443	0.00799764		Down-regulated
Charged multivesicular body protein 1b	CHMP1B	sp|Q7LBR1|CHM1B_HUMAN Charged multivesicular body protein 1b OS=Homo sapiens GN=CHMP1B PE=1 SV=1;sp|Q7LBR1|CHM1B_HUMAN Charged multivesicular body protein 1b OS=Homo sapiens OX=9606 GN=CHMP1B PE=1 SV=1	1.32585	0.933003	1.44499	1.23461	0.201074	0.3085	0.154322	0.335971	0.266264	0.0746282	0.215666	-2.21313	0.00781229		Down-regulated
Calcium and integrin-binding protein 1	CIB1	sp|Q99828|CIB1_HUMAN Calcium and integrin-binding protein 1 OS=Homo sapiens OX=9606 GN=CIB1 PE=1 SV=4;sp|Q99828|CIB1_HUMAN Calcium and integrin-binding protein 1 OS=Homo sapiens GN=CIB1 PE=1 SV=4;sp|Q99828-2|CIB1_HUMAN Isoform 2 of Calcium and integrin-bin	0.203121	0.146128	0.228309	0.192519	0.0309275	0	0.00696814	0	0.00232271	0.00309695	0.0120649	-6.37305	0.00763719		Down-regulated
AH receptor-interacting protein	AIP	sp|O00170|AIP_HUMAN AH receptor-interacting protein OS=Homo sapiens GN=AIP PE=1 SV=2;sp|O00170|AIP_HUMAN AH receptor-interacting protein OS=Homo sapiens OX=9606 GN=AIP PE=1 SV=3;tr|E9PMH2|E9PMH2_HUMAN AH receptor-interacting protein (Fragment) OS=Homo sapi	0.00206131	0.00281111	0.0033659	0.0027461	0.000456531	0	0.00030609	0	0.00010203	0.00013604	0.0371544	-4.75032	0.00738974		Down-regulated
Serine/arginine-rich splicing factor 6	SRSF6	sp|Q13247-3|SRSF6_HUMAN Isoform SRP55-3 of Serine/arginine-rich splicing factor 6 OS=Homo sapiens GN=SRSF6;sp|Q13247|SRSF6_HUMAN Serine/arginine-rich splicing factor 6 OS=Homo sapiens GN=SRSF6 PE=1 SV=2;sp|Q13247|SRSF6_HUMAN Serine/arginine-rich splicing f	0.0339936	0.0229814	0.039863	0.0322793	0.00619861	0.00415817	0.00976593	0	0.00464137	0.00341638	0.143788	-2.79799	0.00729709		Down-regulated
ADP-ribosyl cyclase/cyclic ADP-ribose hydrolase 1	CD38	sp|P28907|CD38_HUMAN ADP-ribosyl cyclase/cyclic ADP-ribose hydrolase 1 OS=Homo sapiens GN=CD38 PE=1 SV=2;sp|P28907|CD38_HUMAN ADP-ribosyl cyclase/cyclic ADP-ribose hydrolase 1 OS=Homo sapiens OX=9606 GN=CD38 PE=1 SV=2	0.0753929	0.0631418	0.0962079	0.0782475	0.0119736	0	0.00327574	0	0.00109191	0.00145588	0.0139546	-6.16312	0.00719182		Down-regulated
Nucleolar RNA helicase 2	DDX21	sp|Q9NR30-2|DDX21_HUMAN Isoform 2 of Nucleolar RNA helicase 2 OS=Homo sapiens GN=DDX21;sp|Q9NR30|DDX21_HUMAN Nucleolar RNA helicase 2 OS=Homo sapiens GN=DDX21 PE=1 SV=5;sp|Q9NR30|DDX21_HUMAN Nucleolar RNA helicase 2 OS=Homo sapiens OX=9606 GN=DDX21 PE=1 SV	0.00646647	0.00477234	0.00638753	0.00587545	0.000735405	0	0.00286101	0.00110852	0.00132318	0.00102522	0.225205	-2.15069	0.00717218		Down-regulated
Protein transport protein Sec61 subunit alpha isoform 1;Protein transport protein Sec61 subunit alpha isoform 2	SEC61A1;SEC61A2	sp|P61619|S61A1_HUMAN Protein transport protein Sec61 subunit alpha isoform 1 OS=Homo sapiens OX=9606 GN=SEC61A1 PE=1 SV=2;sp|P61619|S61A1_HUMAN Protein transport protein Sec61 subunit alpha isoform 1 OS=Homo sapiens GN=SEC61A1 PE=1 SV=2;tr|B4DR61|B4DR61_H	0.0621104	0.0476941	0.0424931	0.0507659	0.00756303	0.00713913	0.00544571	0.00349484	0.00535989	0.00124337	0.105581	-3.24358	0.00703045		Down-regulated
Serine/threonine-protein phosphatase PP1-alpha catalytic subunit	PPP1CA	sp|P62136|PP1A_HUMAN Serine/threonine-protein phosphatase PP1-alpha catalytic subunit OS=Homo sapiens GN=PPP1CA PE=1 SV=1;sp|P62136|PP1A_HUMAN Serine/threonine-protein phosphatase PP1-alpha catalytic subunit OS=Homo sapiens OX=9606 GN=PPP1CA PE=1 SV=1;sp|P	1.12388	0.943085	1.38753	1.1515	0.157354	0.0796721	0.0670231	0.0951932	0.0806295	0.00970916	0.0700214	-3.83606	0.00696711		Down-regulated
Heterochromatin protein 1-binding protein 3	HP1BP3	sp|Q5SSJ5|HP1B3_HUMAN Heterochromatin protein 1-binding protein 3 OS=Homo sapiens GN=HP1BP3 PE=1 SV=1;sp|Q5SSJ5|HP1B3_HUMAN Heterochromatin protein 1-binding protein 3 OS=Homo sapiens OX=9606 GN=HP1BP3 PE=1 SV=1;sp|Q5SSJ5-2|HP1B3_HUMAN Isoform 2 of Heteroc	0.0177961	0.027882	0.0269274	0.0242018	0.00427045	0	0.00253555	0	0.000845183	0.00112691	0.0349223	-4.83971	0.00689449		Down-regulated
DNA topoisomerase 1	TOP1	sp|P11387|TOP1_HUMAN DNA topoisomerase 1 OS=Homo sapiens GN=TOP1 PE=1 SV=2;sp|P11387|TOP1_HUMAN DNA topoisomerase 1 OS=Homo sapiens OX=9606 GN=TOP1 PE=1 SV=2	0.0614857	0.0462836	0.0526791	0.0534828	0.00533527	0.00962129	0.014122	0.0305477	0.018097	0.00830045	0.33837	-1.56333	0.00669713		Down-regulated
Synaptotagmin-like protein 4	SYTL4	sp|Q96C24|SYTL4_HUMAN Synaptotagmin-like protein 4 OS=Homo sapiens OX=9606 GN=SYTL4 PE=1 SV=2;sp|Q96C24|SYTL4_HUMAN Synaptotagmin-like protein 4 OS=Homo sapiens GN=SYTL4 PE=1 SV=2;sp|Q96C24-2|SYTL4_HUMAN Isoform 2 of Synaptotagmin-like protein 4 OS=Homo sa	0.00234513	0.00160847	0.00192619	0.00195993	0.0002568	0.000891051	0	0	0.000297017	0.000396023	0.151545	-2.72219	0.0065282		Down-regulated
Transmembrane protein C16orf54	C16orf54	sp|Q6UWD8|CP054_HUMAN Transmembrane protein C16orf54 OS=Homo sapiens GN=C16orf54 PE=1 SV=1;sp|Q6UWD8|CP054_HUMAN Transmembrane protein C16orf54 OS=Homo sapiens OX=9606 GN=C16orf54 PE=1 SV=1	1.64033	1.10751	1.51674	1.42152	0.209346	0.00746354	0.019934	0.0304765	0.0192913	0.0078852	0.0135709	-6.20334	0.00640837		Down-regulated
Spastin	SPAST	sp|Q9UBP0-4|SPAST_HUMAN Isoform 4 of Spastin OS=Homo sapiens GN=SPAST;sp|Q9UBP0-3|SPAST_HUMAN Isoform 3 of Spastin OS=Homo sapiens GN=SPAST;sp|Q9UBP0-2|SPAST_HUMAN Isoform 2 of Spastin OS=Homo sapiens GN=SPAST;sp|Q9UBP0|SPAST_HUMAN Spastin OS=Homo sapiens	0.0150019	0.0177546	0.0107214	0.0144926	0.00251414	0	0.00234547	0	0.000781825	0.00104243	0.0539464	-4.21233	0.00639343		Down-regulated
Intercellular adhesion molecule 3	ICAM3	sp|P32942|ICAM3_HUMAN Intercellular adhesion molecule 3 OS=Homo sapiens GN=ICAM3 PE=1 SV=2;sp|P32942|ICAM3_HUMAN Intercellular adhesion molecule 3 OS=Homo sapiens OX=9606 GN=ICAM3 PE=1 SV=2;tr|K7ERN2|K7ERN2_HUMAN Intercellular adhesion molecule 3 OS=Homo s	0.770726	0.60669	0.783898	0.720438	0.0758317	0.300139	0.254565	0.304202	0.286302	0.0211582	0.3974	-1.33134	0.005998		Down-regulated
Guanine nucleotide-binding protein subunit alpha-15	GNA15	sp|P30679|GNA15_HUMAN Guanine nucleotide-binding protein subunit alpha-15 OS=Homo sapiens OX=9606 GN=GNA15 PE=1 SV=3;sp|P30679|GNA15_HUMAN Guanine nucleotide-binding protein subunit alpha-15 OS=Homo sapiens GN=GNA15 PE=1 SV=2	0.041256	0.0316314	0.0462911	0.0397262	0.00539652	0	0.00068546	0	0.000228487	0.000304649	0.00575155	-7.44183	0.00573687		Down-regulated
Ras-related protein Rap-2c	RAP2C	sp|Q9Y3L5|RAP2C_HUMAN Ras-related protein Rap-2c OS=Homo sapiens OX=9606 GN=RAP2C PE=1 SV=1;sp|Q9Y3L5|RAP2C_HUMAN Ras-related protein Rap-2c OS=Homo sapiens GN=RAP2C PE=1 SV=1;tr|A0A087X2C3|A0A087X2C3_HUMAN RAP2C, member of RAS oncogene family, isoform CRA	0.319121	0.424434	0.431597	0.391717	0.0483977	0.237419	0.1456	0.152229	0.178416	0.0393352	0.455471	-1.13457	0.00571765		Down-regulated
Vacuolar protein sorting-associated protein 37C	VPS37C	tr|F5H4Q5|F5H4Q5_HUMAN Vacuolar protein sorting-associated protein 37C (Fragment) OS=Homo sapiens GN=VPS37C PE=1 SV=1;sp|A5D8V6|VP37C_HUMAN Vacuolar protein sorting-associated protein 37C OS=Homo sapiens GN=VPS37C PE=1 SV=2;sp|A5D8V6|VP37C_HUMAN Vacuolar p	0.0781446	0.0506287	0.080786	0.0698531	0.0128163	0	0.0121873	0	0.00406242	0.00541656	0.0581566	-4.10391	0.00558465		Down-regulated
		sp|Q9UKE5-4|TNIK_HUMAN Isoform 4 of TRAF2 and NCK-interacting protein kinase OS=Homo sapiens GN=TNIK;sp|Q9UKE5-7|TNIK_HUMAN Isoform 7 of TRAF2 and NCK-interacting protein kinase OS=Homo sapiens GN=TNIK;sp|Q9UKE5-6|TNIK_HUMAN Isoform 6 of TRAF2 and NCK-inte	0.0403572	0.0274081	0.0423013	0.0366889	0.00618717	0.00679731	0.00133226	0.001738	0.00328919	0.00233875	0.0896509	-3.47954	0.00553975		Down-regulated
Protein tyrosine phosphatase type IVA 2	PTP4A2	sp|Q12974|TP4A2_HUMAN Protein tyrosine phosphatase type IVA 2 OS=Homo sapiens GN=PTP4A2 PE=1 SV=1;sp|Q12974|TP4A2_HUMAN Protein tyrosine phosphatase type IVA 2 OS=Homo sapiens OX=9606 GN=PTP4A2 PE=1 SV=1;sp|Q12974-4|TP4A2_HUMAN Isoform 4 of Protein tyrosin	0.0370646	0.0254221	0.0246594	0.0290487	0.00534397	0.00469317	0.00835859	0	0.00435058	0.00290039	0.149769	-2.73919	0.00528479		Down-regulated
E3 ubiquitin-protein ligase NEDD4-like	NEDD4L	sp|Q96PU5-2|NED4L_HUMAN Isoform 2 of E3 ubiquitin-protein ligase NEDD4-like OS=Homo sapiens GN=NEDD4L;sp|Q96PU5-5|NED4L_HUMAN Isoform 5 of E3 ubiquitin-protein ligase NEDD4-like OS=Homo sapiens GN=NEDD4L;sp|Q96PU5|NED4L_HUMAN E3 ubiquitin-protein ligase NE	0.0256208	0.0184438	0.0260836	0.0233827	0.00329264	0.00604059	0.00304701	0.00456615	0.00455125	0.00100283	0.194641	-2.36111	0.00507338		Down-regulated
Polyubiquitin-C;Ubiquitin;Polyubiquitin-B;Ubiquitin	UBC;UBB	sp|P0CG48|UBC_HUMAN Polyubiquitin-C OS=Homo sapiens OX=9606 GN=UBC PE=1 SV=3;tr|F5H2Z3|F5H2Z3_HUMAN Polyubiquitin-C (Fragment) OS=Homo sapiens GN=UBC PE=4 SV=1;sp|P0CG48|UBC_HUMAN Polyubiquitin-C OS=Homo sapiens GN=UBC PE=1 SV=3;tr|Q96C32|Q96C32_HUMAN Poly	0.0246525	0.0194657	0.0277114	0.0239432	0.00298502	0	0.000471775	0	0.000157258	0.000209678	0.00656798	-7.25033	0.00492184		Down-regulated
Na(+)/H(+) exchange regulatory cofactor NHE-RF2	SLC9A3R2	sp|Q15599-2|NHRF2_HUMAN Isoform 2 of Na(+)/H(+) exchange regulatory cofactor NHE-RF2 OS=Homo sapiens GN=SLC9A3R2;sp|Q15599|NHRF2_HUMAN Na(+)/H(+) exchange regulatory cofactor NHE-RF2 OS=Homo sapiens GN=SLC9A3R2 PE=1 SV=2;sp|Q15599|NHRF2_HUMAN Na(+)/H(+) ex	0.00672573	0.00562121	0.00807909	0.00680868	0.000846943	0.00287104	0	0	0.000957012	0.00127602	0.140558	-2.83077	0.00489638		Down-regulated
Histone H1,3	HIST1H1D	sp|P16402|H13_HUMAN Histone H1,3 OS=Homo sapiens GN=HIST1H1D PE=1 SV=2;sp|P16402|H13_HUMAN Histone H1,3 OS=Homo sapiens OX=9606 GN=H1-3 PE=1 SV=2	0.654641	0.502612	0.711423	0.622892	0.0801866	0	0.013076	0	0.00435865	0.00581153	0.00699744	-7.15896	0.00486619		Down-regulated
Histone H2B type 2-E	HIST2H2BE	sp|Q16778|H2B2E_HUMAN Histone H2B type 2-E OS=Homo sapiens GN=HIST2H2BE PE=1 SV=3;sp|Q16778|H2B2E_HUMAN Histone H2B type 2-E OS=Homo sapiens OX=9606 GN=H2BC21 PE=1 SV=3	0.302594	0.187755	0.23472	0.24169	0.0406028	0	0.0101797	0.0828681	0.0310159	0.0345681	0.128329	-2.96208	0.00440016		Down-regulated
Charged multivesicular body protein 1a	CHMP1A	tr|F8VVT7|F8VVT7_HUMAN Charged multivesicular body protein 1a OS=Homo sapiens GN=CHMP1A PE=1 SV=1;sp|Q9HD42|CHM1A_HUMAN Charged multivesicular body protein 1a OS=Homo sapiens GN=CHMP1A PE=1 SV=1;sp|Q9HD42|CHM1A_HUMAN Charged multivesicular body protein 1a	0.269001	0.219045	0.308438	0.265495	0.0309664	0.0929792	0.0537995	0.0724544	0.0730777	0.0132677	0.275251	-1.86118	0.00429446		Down-regulated
Galectin-3-binding protein	LGALS3BP	sp|Q08380|LG3BP_HUMAN Galectin-3-binding protein OS=Homo sapiens GN=LGALS3BP PE=1 SV=1;sp|Q08380|LG3BP_HUMAN Galectin-3-binding protein OS=Homo sapiens OX=9606 GN=LGALS3BP PE=1 SV=1	0.0227769	0.0359069	0.0294469	0.0293769	0.00440001	0.00538237	0	0	0.00179412	0.00239216	0.0610725	-4.03333	0.00416744		Down-regulated
Ras-related protein Rap-2b	RAP2B	sp|P61225|RAP2B_HUMAN Ras-related protein Rap-2b OS=Homo sapiens GN=RAP2B PE=1 SV=1;sp|P61225|RAP2B_HUMAN Ras-related protein Rap-2b OS=Homo sapiens OX=9606 GN=RAP2B PE=1 SV=1	1.84436	1.49391	2.02202	1.78676	0.195238	0.541543	0.396882	0.3945	0.444308	0.0648233	0.248667	-2.00771	0.00412245		Down-regulated
Transcriptional regulator ATRX	ATRX	sp|P46100-4|ATRX_HUMAN Isoform 3 of Transcriptional regulator ATRX OS=Homo sapiens GN=ATRX;sp|P46100|ATRX_HUMAN Transcriptional regulator ATRX OS=Homo sapiens GN=ATRX PE=1 SV=5;sp|P46100|ATRX_HUMAN Transcriptional regulator ATRX OS=Homo sapiens OX=9606 GN=	0.000709815	0.00111126	0.00108771	0.000969595	0.000173186	0	0.000340763	0	0.000113588	0.00015145	0.11715	-3.09357	0.00404455		Down-regulated
Calcium-transporting ATPase type 2C member 1	ATP2C1	sp|P98194|AT2C1_HUMAN Calcium-transporting ATPase type 2C member 1 OS=Homo sapiens OX=9606 GN=ATP2C1 PE=1 SV=3;sp|P98194-4|AT2C1_HUMAN Isoform 4 of Calcium-transporting ATPase type 2C member 1 OS=Homo sapiens GN=ATP2C1;sp|P98194-6|AT2C1_HUMAN Isoform 6 of	0.00451037	0.00572184	0.0066946	0.00564227	0.000754599	0	0.00198854	0.00174084	0.00124313	0.000828752	0.220324	-2.1823	0.00388842		Down-regulated
Integrin beta-1	ITGB1	sp|P05556|ITB1_HUMAN Integrin beta-1 OS=Homo sapiens OX=9606 GN=ITGB1 PE=1 SV=2;sp|P05556|ITB1_HUMAN Integrin beta-1 OS=Homo sapiens GN=ITGB1 PE=1 SV=2;sp|P05556-3|ITB1_HUMAN Isoform 3 of Integrin beta-1 OS=Homo sapiens GN=ITGB1;sp|P05556-4|ITB1_HUMAN Isof	0.560123	0.403483	0.53889	0.500832	0.0648994	0.0758223	0.0508052	0.110583	0.07907	0.0210084	0.157877	-2.66312	0.00374942		Down-regulated
CD99 antigen	CD99	sp|P14209-3|CD99_HUMAN Isoform 3 of CD99 antigen OS=Homo sapiens GN=CD99;sp|P14209|CD99_HUMAN CD99 antigen OS=Homo sapiens GN=CD99 PE=1 SV=1;sp|P14209|CD99_HUMAN CD99 antigen OS=Homo sapiens OX=9606 GN=CD99 PE=1 SV=1	0.756868	0.48782	0.689937	0.644875	0.104704	0	0.0548388	0.158464	0.0711008	0.0582419	0.110255	-3.18108	0.00360142		Down-regulated
Protein NDRG3	NDRG3	sp|Q9UGV2|NDRG3_HUMAN Protein NDRG3 OS=Homo sapiens GN=NDRG3 PE=1 SV=2;tr|Q5TH30|Q5TH30_HUMAN NDRG family member 3, isoform CRA_c OS=Homo sapiens GN=NDRG3 PE=1 SV=1;sp|Q9UGV2|NDRG3_HUMAN Protein NDRG3 OS=Homo sapiens OX=9606 GN=NDRG3 PE=1 SV=2;sp|Q9UGV2-2|	0.00459996	0.00316332	0.0049814	0.00424823	0.000723272	0	0.000952059	0	0.000317353	0.000423137	0.0747024	-3.7427	0.00359926		Down-regulated
Charged multivesicular body protein 5	CHMP5	sp|Q9NZZ3|CHMP5_HUMAN Charged multivesicular body protein 5 OS=Homo sapiens OX=9606 GN=CHMP5 PE=1 SV=1;sp|Q9NZZ3|CHMP5_HUMAN Charged multivesicular body protein 5 OS=Homo sapiens GN=CHMP5 PE=1 SV=1;sp|Q9NZZ3-2|CHMP5_HUMAN Isoform 2 of Charged multivesicula	0.696256	0.945834	0.96205	0.868047	0.114527	0.122013	0.260334	0.205743	0.19603	0.0493449	0.225829	-2.1467	0.00348732		Down-regulated
Protein tweety homolog 3	TTYH3	sp|Q9C0H2-2|TTYH3_HUMAN Isoform 2 of Protein tweety homolog 3 OS=Homo sapiens GN=TTYH3;sp|Q9C0H2|TTYH3_HUMAN Protein tweety homolog 3 OS=Homo sapiens GN=TTYH3 PE=1 SV=3;sp|Q9C0H2|TTYH3_HUMAN Protein tweety homolog 3 OS=Homo sapiens OX=9606 GN=TTYH3 PE=1 SV	1.04994	1.37219	1.10131	1.17448	0.131809	0.00122437	0.00299641	0.0300587	0.0114265	0.0124215	0.00972897	-6.6835	0.0034603		Down-regulated
		tr|E7ESS2|E7ESS2_HUMAN Mitogen-activated protein kinase kinase kinase kinase 4 OS=Homo sapiens GN=MAP4K4 PE=1 SV=3;tr|E7EN19|E7EN19_HUMAN Mitogen-activated protein kinase kinase kinase kinase 4 OS=Homo sapiens GN=MAP4K4 PE=1 SV=1	0.416337	0.328008	0.475715	0.406687	0.0524521	0.0711824	0.0881643	0.0224428	0.0605965	0.0254358	0.149001	-2.74661	0.00327348		Down-regulated
Multivesicular body subunit 12A	MVB12A	sp|Q96EY5|MB12A_HUMAN Multivesicular body subunit 12A OS=Homo sapiens GN=MVB12A PE=1 SV=1;sp|Q96EY5|MB12A_HUMAN Multivesicular body subunit 12A OS=Homo sapiens OX=9606 GN=MVB12A PE=1 SV=1;sp|Q96EY5-3|MB12A_HUMAN Isoform 3 of Multivesicular body subunit 12A	0.702716	0.830052	1.02506	0.852609	0.114966	0.311918	0.0924048	0.169603	0.191309	0.0804063	0.224381	-2.15598	0.00314368		Down-regulated
Calcium release-activated calcium channel protein 1	ORAI1	sp|Q96D31-2|CRCM1_HUMAN Isoform beta of Calcium release-activated calcium channel protein 1 OS=Homo sapiens GN=ORAI1;sp|Q96D31|CRCM1_HUMAN Calcium release-activated calcium channel protein 1 OS=Homo sapiens GN=ORAI1 PE=1 SV=2;sp|Q96D31|CRCM1_HUMAN Calcium	0.132826	0.104381	0.0921701	0.109792	0.015356	0	0.00943677	0.0413259	0.0169209	0.01627	0.154117	-2.6979	0.00295526		Down-regulated
Endonuclease domain-containing 1 protein	ENDOD1	sp|O94919|ENDD1_HUMAN Endonuclease domain-containing 1 protein OS=Homo sapiens GN=ENDOD1 PE=1 SV=2;sp|O94919|ENDD1_HUMAN Endonuclease domain-containing 1 protein OS=Homo sapiens OX=9606 GN=ENDOD1 PE=1 SV=2	0.0984368	0.0794849	0.108066	0.0953292	0.0105628	0.0354102	0.0246941	0.0445531	0.0348858	0.00679449	0.365951	-1.45028	0.00294875		Down-regulated
Serine/threonine-protein phosphatase PP1-beta catalytic subunit	PPP1CB	sp|P62140|PP1B_HUMAN Serine/threonine-protein phosphatase PP1-beta catalytic subunit OS=Homo sapiens GN=PPP1CB PE=1 SV=3;sp|P62140|PP1B_HUMAN Serine/threonine-protein phosphatase PP1-beta catalytic subunit OS=Homo sapiens OX=9606 GN=PPP1CB PE=1 SV=3;tr|E7E	0.755491	0.928329	0.985904	0.889908	0.0896114	0.00642939	0.0155361	0.0299905	0.0173187	0.00844789	0.0194612	-5.68326	0.00292449		Down-regulated
CD63 antigen	CD63	tr|F8VV56|F8VV56_HUMAN CD63 antigen OS=Homo sapiens GN=CD63 PE=1 SV=1;sp|P08962-3|CD63_HUMAN Isoform 3 of CD63 antigen OS=Homo sapiens GN=CD63;tr|F8W022|F8W022_HUMAN Tetraspanin (Fragment) OS=Homo sapiens GN=CD63 PE=1 SV=1;sp|P08962-2|CD63_HUMAN Isoform 2	0.347446	0.327569	0.367531	0.347515	0.0133439	0.145759	0.0586937	0.130734	0.111729	0.0353568	0.321508	-1.63707	0.00284779		Down-regulated
Vacuolar protein sorting-associated protein 28 homolog	VPS28	sp|Q9UK41|VPS28_HUMAN Vacuolar protein sorting-associated protein 28 homolog OS=Homo sapiens GN=VPS28 PE=1 SV=1;sp|Q9UK41|VPS28_HUMAN Vacuolar protein sorting-associated protein 28 homolog OS=Homo sapiens OX=9606 GN=VPS28 PE=1 SV=1;sp|Q9UK41-2|VPS28_HUMAN	0.505133	0.713803	0.642923	0.620619	0.0769911	0.0880086	0.0632838	0.159824	0.103705	0.0374123	0.1671	-2.58122	0.00278747		Down-regulated
Serine/threonine-protein kinase PAK 2;PAK-2p27;PAK-2p34	PAK2	sp|Q13177|PAK2_HUMAN Serine/threonine-protein kinase PAK 2 OS=Homo sapiens GN=PAK2 PE=1 SV=3;sp|Q13177|PAK2_HUMAN Serine/threonine-protein kinase PAK 2 OS=Homo sapiens OX=9606 GN=PAK2 PE=1 SV=3	0.00426204	0.00623353	0.00603211	0.00550923	0.000831454	0.00115803	0.00110752	0	0.000755182	0.000503455	0.137076	-2.86695	0.00278276		Down-regulated
Integrin alpha-6;Integrin alpha-6 heavy chain;Integrin alpha-6 light chain;Processed integrin alpha-6	ITGA6	sp|P23229-4|ITA6_HUMAN Isoform Alpha-6X2A of Integrin alpha-6 OS=Homo sapiens GN=ITGA6;sp|P23229-2|ITA6_HUMAN Isoform Alpha-6X1A of Integrin alpha-6 OS=Homo sapiens GN=ITGA6;sp|P23229-9|ITA6_HUMAN Isoform 9 of Integrin alpha-6 OS=Homo sapiens GN=ITGA6;sp|P	0.0650978	0.0628787	0.0829924	0.070323	0.00844627	0.0251961	0.0137005	0.0313448	0.0234138	0.00647557	0.332947	-1.58664	0.00261922		Down-regulated
Formimidoyltransferase-cyclodeaminase;Glutamate formimidoyltransferase;Formimidoyltetrahydrofolate cyclodeaminase	FTCD	tr|B7WPK3|B7WPK3_HUMAN Formimidoyltransferase-cyclodeaminase OS=Homo sapiens GN=FTCD PE=4 SV=1;sp|O95954-3|FTCD_HUMAN Isoform D of Formimidoyltransferase-cyclodeaminase OS=Homo sapiens GN=FTCD;sp|O95954|FTCD_HUMAN Formimidoyltransferase-cyclodeaminase OS=H	0.0120416	0.00892081	0.0113763	0.0107796	0.00123916	0.00488392	0.00239287	0.00141871	0.0028985	0.00132361	0.268889	-1.89492	0.00251244		Down-regulated
Cysteine sulfinic acid decarboxylase	CSAD	tr|H3BTP4|H3BTP4_HUMAN Cysteine sulfinic acid decarboxylase (Fragment) OS=Homo sapiens GN=CSAD PE=4 SV=1;tr|H3BQ59|H3BQ59_HUMAN Cysteine sulfinic acid decarboxylase (Fragment) OS=Homo sapiens GN=CSAD PE=3 SV=1;tr|C9JTU8|C9JTU8_HUMAN Cysteine sulfinic acid	0.0260737	0.029407	0.0208144	0.0254317	0.00307821	0	0	0.00894589	0.00298196	0.00397595	0.117254	-3.0923	0.00245575		Down-regulated
Na(+)/H(+) exchange regulatory cofactor NHE-RF1	SLC9A3R1	sp|O14745|NHRF1_HUMAN Na(+)/H(+) exchange regulatory cofactor NHE-RF1 OS=Homo sapiens GN=SLC9A3R1 PE=1 SV=4;sp|O14745|NHRF1_HUMAN Na(+)/H(+) exchange regulatory cofactor NHE-RF1 OS=Homo sapiens OX=9606 GN=NHERF1 PE=1 SV=4;sp|O14745-2|NHRF1_HUMAN Isoform 2	0.223112	0.228091	0.230932	0.227378	0.00284418	0.0900588	0.0481362	0.065342	0.0678457	0.0148088	0.298382	-1.74477	0.00228572		Down-regulated
Tyrosine-protein kinase Lck	LCK	sp|P06239|LCK_HUMAN Tyrosine-protein kinase Lck OS=Homo sapiens GN=LCK PE=1 SV=6;sp|P06239|LCK_HUMAN Tyrosine-protein kinase Lck OS=Homo sapiens OX=9606 GN=LCK PE=1 SV=6;sp|P06239-3|LCK_HUMAN Isoform 3 of Tyrosine-protein kinase Lck OS=Homo sapiens GN=LCK;	0.151198	0.130767	0.175078	0.152348	0.0151538	0.00956142	0.0025979	0.016488	0.0095491	0.00463413	0.0626796	-3.99586	0.00227833		Down-regulated
Palmitoyltransferase ZDHHC5	ZDHHC5	sp|Q9C0B5-2|ZDHC5_HUMAN Isoform 2 of Palmitoyltransferase ZDHHC5 OS=Homo sapiens GN=ZDHHC5;sp|Q9C0B5|ZDHC5_HUMAN Palmitoyltransferase ZDHHC5 OS=Homo sapiens GN=ZDHHC5 PE=1 SV=2;sp|Q9C0B5|ZDHC5_HUMAN Palmitoyltransferase ZDHHC5 OS=Homo sapiens OX=9606 GN=ZD	0.0172211	0.0229026	0.021757	0.0206269	0.00227053	0.00495736	0.000521455	0.007727	0.00440194	0.00258699	0.213408	-2.22832	0.00222141		Down-regulated
Histone H1,4	HIST1H1E	sp|P10412|H14_HUMAN Histone H1,4 OS=Homo sapiens GN=HIST1H1E PE=1 SV=2;sp|P10412|H14_HUMAN Histone H1,4 OS=Homo sapiens OX=9606 GN=H1-4 PE=1 SV=2	6.0976	4.98231	5.01106	5.36366	0.489295	0.188315	0.123572	0.298335	0.203407	0.0632849	0.0379232	-4.72077	0.00219682		Down-regulated
Erythroid differentiation-related factor 1	EDRF1	tr|E9PJ07|E9PJ07_HUMAN Erythroid differentiation-related factor 1 OS=Homo sapiens GN=EDRF1 PE=4 SV=1;sp|Q3B7T1-4|EDRF1_HUMAN Isoform 3 of Erythroid differentiation-related factor 1 OS=Homo sapiens GN=EDRF1;sp|Q3B7T1-3|EDRF1_HUMAN Isoform 2 of Erythroid dif	0.0211853	0.0174979	0.02102	0.0199011	0.00160208	0.00918619	0.012365	0.0102146	0.0105886	0.00118428	0.532061	-0.910336	0.00219143		Down-regulated
Integrin alpha-4	ITGA4	sp|P13612|ITA4_HUMAN Integrin alpha-4 OS=Homo sapiens GN=ITGA4 PE=1 SV=3;tr|A0A087WX37|A0A087WX37_HUMAN Integrin alpha-4 OS=Homo sapiens GN=ITGA4 PE=1 SV=1;sp|P13612|ITA4_HUMAN Integrin alpha-4 OS=Homo sapiens OX=9606 GN=ITGA4 PE=1 SV=3;tr|E7EP60|E7EP60_HU	0.350826	0.297049	0.366533	0.338136	0.0273913	0.00489784	0.00135625	0.00336089	0.003205	0.00123249	0.00947843	-6.72114	0.00192659		Down-regulated
Integrin alpha-2	ITGA2	sp|P17301|ITA2_HUMAN Integrin alpha-2 OS=Homo sapiens OX=9606 GN=ITGA2 PE=1 SV=2;sp|P17301|ITA2_HUMAN Integrin alpha-2 OS=Homo sapiens GN=ITGA2 PE=1 SV=1;tr|E7ESP4|E7ESP4_HUMAN Integrin alpha-2 OS=Homo sapiens GN=ITGA2 PE=1 SV=1;tr|E7EMF1|E7EMF1_HUMAN Inte	0.0205165	0.0185171	0.0159779	0.0183372	0.00157286	0.00952069	0.00504448	0.00574532	0.00677016	0.00183369	0.369204	-1.43751	0.00190426		Down-regulated
Flotillin-2	FLOT2	sp|Q14254|FLOT2_HUMAN Flotillin-2 OS=Homo sapiens GN=FLOT2 PE=1 SV=2;sp|Q14254|FLOT2_HUMAN Flotillin-2 OS=Homo sapiens OX=9606 GN=FLOT2 PE=1 SV=2;tr|J3QLD9|J3QLD9_HUMAN Flotillin-2 OS=Homo sapiens GN=FLOT2 PE=1 SV=1;tr|E7EMK3|E7EMK3_HUMAN Flotillin-2 OS=Ho	0.41601	0.45433	0.477134	0.449158	0.0220988	0.222517	0.114821	0.14207	0.159803	0.0418097	0.355783	-1.49093	0.00189093		Down-regulated
		sp|P30460|1B08_HUMAN HLA class I histocompatibility antigen, B-8 alpha chain OS=Homo sapiens GN=HLA-B PE=1 SV=1	0.0673283	0.0606278	0.0738763	0.0672775	0.0044331	0.0214637	0.0230303	0.00469802	0.0163973	0.00779954	0.243727	-2.03666	0.00167221		Down-regulated
		sp|Q8WUM4-2|PDC6I_HUMAN Isoform 2 of Programmed cell death 6-interacting protein OS=Homo sapiens GN=PDCD6IP	3.04568	2.44597	3.10738	2.86634	0.280247	0.615093	0.387859	0.726588	0.576514	0.125769	0.201132	-2.31378	0.00138882		Down-regulated
Arrestin domain-containing protein 1	ARRDC1	sp|Q8N5I2|ARRD1_HUMAN Arrestin domain-containing protein 1 OS=Homo sapiens GN=ARRDC1 PE=2 SV=1;sp|Q8N5I2|ARRD1_HUMAN Arrestin domain-containing protein 1 OS=Homo sapiens OX=9606 GN=ARRDC1 PE=1 SV=1;tr|Q5T370|Q5T370_HUMAN Arrestin domain-containing protein	0.488961	0.427239	0.535131	0.483777	0.0376922	0.0613526	0.0458178	0.0812945	0.0628216	0.0123152	0.129857	-2.94501	0.00137821		Down-regulated
Vacuolar protein sorting-associated protein 4A	VPS4A	sp|Q9UN37|VPS4A_HUMAN Vacuolar protein sorting-associated protein 4A OS=Homo sapiens GN=VPS4A PE=1 SV=1;sp|Q9UN37|VPS4A_HUMAN Vacuolar protein sorting-associated protein 4A OS=Homo sapiens OX=9606 GN=VPS4A PE=1 SV=1;tr|I3L4J1|I3L4J1_HUMAN Uncharacterized p	0.0743806	0.0814087	0.09213	0.0826398	0.00632683	0.0290863	0.00890598	0.00457533	0.0141892	0.00993139	0.171699	-2.54204	0.00137412		Down-regulated
Solute carrier family 26 member 6	SLC26A6	tr|G3XAC1|G3XAC1_HUMAN Solute carrier family 26 member 6 OS=Homo sapiens GN=SLC26A6 PE=1 SV=1;sp|Q9BXS9-7|S26A6_HUMAN Isoform 7 of Solute carrier family 26 member 6 OS=Homo sapiens GN=SLC26A6;sp|Q9BXS9-2|S26A6_HUMAN Isoform 2 of Solute carrier family 26 me	0.00430151	0.00511805	0.00442316	0.00461424	0.000335871	0	0.00127826	0	0.000426088	0.000568117	0.0923419	-3.43687	0.00125889		Down-regulated
Protein LAP2	ERBB2IP	sp|Q96RT1-7|LAP2_HUMAN Isoform 7 of Protein LAP2 OS=Homo sapiens GN=ERBB2IP;sp|Q96RT1-6|LAP2_HUMAN Isoform 6 of Protein LAP2 OS=Homo sapiens GN=ERBB2IP;sp|Q96RT1-4|LAP2_HUMAN Isoform 4 of Protein LAP2 OS=Homo sapiens GN=ERBB2IP;sp|Q96RT1-5|LAP2_HUMAN Isofo	0.00864108	0.0109614	0.0105961	0.0100662	0.000950084	0.00379756	0.00278555	0.00232059	0.0029679	0.000553106	0.294838	-1.76201	0.00122239		Down-regulated
Probable ubiquitin carboxyl-terminal hydrolase FAF-X	USP9X	sp|Q93008-1|USP9X_HUMAN Isoform 2 of Probable ubiquitin carboxyl-terminal hydrolase FAF-X OS=Homo sapiens GN=USP9X;sp|Q93008|USP9X_HUMAN Probable ubiquitin carboxyl-terminal hydrolase FAF-X OS=Homo sapiens GN=USP9X PE=1 SV=3;sp|Q93008|USP9X_HUMAN Probable	0.00157502	0.00166905	0.00174687	0.00166364	5.90853e-05	0.000793658	0.00102516	0.000991465	0.00093676	9.5401e-05	0.563077	-0.828597	0.000956061		Down-regulated
Centrosomal protein of 55 kDa	CEP55	sp|Q53EZ4|CEP55_HUMAN Centrosomal protein of 55 kDa OS=Homo sapiens GN=CEP55 PE=1 SV=3;sp|Q53EZ4|CEP55_HUMAN Centrosomal protein of 55 kDa OS=Homo sapiens OX=9606 GN=CEP55 PE=1 SV=3;sp|Q53EZ4-2|CEP55_HUMAN Isoform 2 of Centrosomal protein of 55 kDa OS=Homo	2.10476	1.81835	1.95282	1.95864	0.0974094	0	0.00517696	0.00413792	0.00310496	0.00206997	0.00158526	-9.30106	0.000889531		Down-regulated
Histone H2B type 1-C/E/F/G/I;Histone H2B type 1-M;Histone H2B type 1-D	HIST1H2BC;HIST1H2BM;HIST1H2BD	sp|P62807|H2B1C_HUMAN Histone H2B type 1-C/E/F/G/I OS=Homo sapiens GN=HIST1H2BC PE=1 SV=4;sp|P62807|H2B1C_HUMAN Histone H2B type 1-C/E/F/G/I OS=Homo sapiens OX=9606 GN=H2BC10 PE=1 SV=4;sp|Q99879|H2B1M_HUMAN Histone H2B type 1-M OS=Homo sapiens GN=HIST1H2BM	47.5685	47.2294	60.2144	51.6708	5.69573	11.6565	2.72115	4.46331	6.28033	3.58413	0.121545	-3.04044	0.000880506		Down-regulated
Dynein assembly factor 5, axonemal	DNAAF5	sp|Q86Y56|DAAF5_HUMAN Dynein assembly factor 5, axonemal OS=Homo sapiens GN=HEATR2 PE=1 SV=4;sp|Q86Y56|DAAF5_HUMAN Dynein axonemal assembly factor 5 OS=Homo sapiens OX=9606 GN=DNAAF5 PE=1 SV=4;sp|Q86Y56-2|DAAF5_HUMAN Isoform 2 of Dynein assembly factor 5,	0.00113927	0.00108725	0.0012548	0.00116044	6.29045e-05	0	0.000270445	0	9.01483e-05	0.000120198	0.0776846	-3.68623	0.00081237		Down-regulated
Histone H3,3	H3F3A	tr|K7EK07|K7EK07_HUMAN Histone H3 (Fragment) OS=Homo sapiens GN=H3F3B PE=1 SV=1;sp|P84243|H33_HUMAN Histone H3,3 OS=Homo sapiens GN=H3F3A PE=1 SV=2;sp|P84243|H33_HUMAN Histone H3,3 OS=Homo sapiens OX=9606 GN=H3-3B PE=1 SV=2;tr|K7EMV3|K7EMV3_HUMAN Histone H	19.6135	24.9491	23.1627	22.5751	1.97439	4.22639	1.43891	3.21983	2.96171	1.0152	0.131194	-2.93023	0.000775235		Down-regulated
Syntenin-2	SDCBP2	sp|Q9H190|SDCB2_HUMAN Syntenin-2 OS=Homo sapiens OX=9606 GN=SDCBP2 PE=1 SV=2;sp|Q9H190|SDCB2_HUMAN Syntenin-2 OS=Homo sapiens GN=SDCBP2 PE=2 SV=2;sp|Q9H190-3|SDCB2_HUMAN Isoform 3 of Syntenin-2 OS=Homo sapiens GN=SDCBP2	0.0624185	0.0522674	0.0685161	0.0610673	0.0058666	0.0161273	0.00930517	0	0.00847748	0.00565165	0.138822	-2.84869	0.000694569		Down-regulated
		sp|P30479|1B41_HUMAN HLA class I histocompatibility antigen, B-41 alpha chain OS=Homo sapiens GN=HLA-B PE=1 SV=1	0.0828485	0.0911328	0.0768226	0.0836013	0.005021	0	0.00390793	0	0.00130264	0.00173686	0.0155816	-6.00401	0.000580744		Down-regulated
Vacuolar protein sorting-associated protein 37B	VPS37B	sp|Q9H9H4|VP37B_HUMAN Vacuolar protein sorting-associated protein 37B OS=Homo sapiens GN=VPS37B PE=1 SV=1;sp|Q9H9H4|VP37B_HUMAN Vacuolar protein sorting-associated protein 37B OS=Homo sapiens OX=9606 GN=VPS37B PE=1 SV=1;tr|F5H4M0|F5H4M0_HUMAN Vacuolar prot	0.78447	0.981487	0.92964	0.898532	0.0760415	0.186658	0.069019	0.0676594	0.107779	0.0525862	0.11995	-3.0595	0.00037449		Down-regulated
Histone H1,2	HIST1H1C	sp|P16403|H12_HUMAN Histone H1,2 OS=Homo sapiens GN=HIST1H1C PE=1 SV=2;sp|P16403|H12_HUMAN Histone H1,2 OS=Homo sapiens OX=9606 GN=H1-2 PE=1 SV=2	0.54936	0.466859	0.459838	0.492019	0.0382276	0.0264078	0.0143541	0.0680921	0.0362847	0.021205	0.0737465	-3.76128	0.000311422		Down-regulated
Vacuolar protein-sorting-associated protein 36	VPS36	sp|Q86VN1|VPS36_HUMAN Vacuolar protein-sorting-associated protein 36 OS=Homo sapiens OX=9606 GN=VPS36 PE=1 SV=1;sp|Q86VN1|VPS36_HUMAN Vacuolar protein-sorting-associated protein 36 OS=Homo sapiens GN=VPS36 PE=1 SV=1;sp|Q86VN1-2|VPS36_HUMAN Isoform 2 of Vac	0.0422555	0.0405774	0.0366699	0.0398343	0.00210957	0	0.00204613	0	0.000682045	0.000909393	0.0171221	-5.868	0.000221937		Down-regulated
Vacuolar protein-sorting-associated protein 25	VPS25	sp|Q9BRG1|VPS25_HUMAN Vacuolar protein-sorting-associated protein 25 OS=Homo sapiens GN=VPS25 PE=1 SV=1;sp|Q9BRG1|VPS25_HUMAN Vacuolar protein-sorting-associated protein 25 OS=Homo sapiens OX=9606 GN=VPS25 PE=1 SV=1;tr|K7EKV4|K7EKV4_HUMAN Vacuolar protein-	0.119956	0.101778	0.110983	0.110905	0.00608498	0.0313314	0.0139821	0.0312885	0.025534	0.00770126	0.230232	-2.11884	0.000208155		Down-regulated
TNFAIP3-interacting protein 1	TNIP1	sp|Q15025-4|TNIP1_HUMAN Isoform 4 of TNFAIP3-interacting protein 1 OS=Homo sapiens GN=TNIP1;sp|Q15025|TNIP1_HUMAN TNFAIP3-interacting protein 1 OS=Homo sapiens GN=TNIP1 PE=1 SV=2;sp|Q15025|TNIP1_HUMAN TNFAIP3-interacting protein 1 OS=Homo sapiens OX=9606 G	0.199415	0.197956	0.221182	0.206185	0.0099986	0.0157687	0.00642152	0.0148767	0.0123557	0.00395609	0.0599252	-4.06069	0.000194031		Down-regulated
Histone H4	HIST1H4A	sp|P62805|H4_HUMAN Histone H4 OS=Homo sapiens GN=HIST1H4A PE=1 SV=2;sp|P62805|H4_HUMAN Histone H4 OS=Homo sapiens OX=9606 GN=H4C16 PE=1 SV=2	58.4601	48.8571	55.4513	54.2561	3.59935	9.04522	2.09489	5.00771	5.3826	2.44174	0.0992073	-3.33341	0.000139471		Down-regulated
CD48 antigen	CD48	sp|P09326|CD48_HUMAN CD48 antigen OS=Homo sapiens GN=CD48 PE=1 SV=2;tr|A0A087X1S7|A0A087X1S7_HUMAN CD48 antigen OS=Homo sapiens GN=CD48 PE=4 SV=1;sp|P09326|CD48_HUMAN CD48 antigen OS=Homo sapiens OX=9606 GN=CD48 PE=1 SV=2;sp|P09326-2|CD48_HUMAN Isoform 2 o	0.0378129	0.0328641	0.0333262	0.0346677	0.00209679	0.0098183	0.00417444	0.00734353	0.00711209	0.00195843	0.20515	-2.28525	0.000133312		Down-regulated
Tumor susceptibility gene 101 protein	TSG101	tr|F5H442|F5H442_HUMAN Tumor susceptibility gene 101 protein OS=Homo sapiens GN=TSG101 PE=1 SV=1;sp|Q99816|TS101_HUMAN Tumor susceptibility gene 101 protein OS=Homo sapiens GN=TSG101 PE=1 SV=2;sp|Q99816|TS101_HUMAN Tumor susceptibility gene 101 protein OS=	0.873479	1.02585	0.999119	0.966148	0.0617792	0.143635	0.0824815	0.239823	0.155313	0.05634	0.160755	-2.63706	0.000123581		Down-regulated
Neurofibromin;Neurofibromin truncated	NF1	sp|P21359-2|NF1_HUMAN Isoform 1 of Neurofibromin OS=Homo sapiens GN=NF1;sp|P21359-6|NF1_HUMAN Isoform 6 of Neurofibromin OS=Homo sapiens GN=NF1;sp|P21359|NF1_HUMAN Neurofibromin OS=Homo sapiens GN=NF1 PE=1 SV=2;sp|P21359|NF1_HUMAN Neurofibromin OS=Homo sap	0.00192784	0.00205572	0.00170673	0.00189677	0.000126689	0	0.000275612	0	9.18706e-05	0.000122494	0.0484354	-4.3678	0.000102915		Down-regulated
Leukosialin	SPN	sp|P16150|LEUK_HUMAN Leukosialin OS=Homo sapiens OX=9606 GN=SPN PE=1 SV=1;sp|P16150|LEUK_HUMAN Leukosialin OS=Homo sapiens GN=SPN PE=1 SV=1;tr|C9JUK7|C9JUK7_HUMAN Leukosialin (Fragment) OS=Homo sapiens GN=SPN PE=1 SV=1	0.907328	0.913014	0.862755	0.894366	0.021074	0.0212507	0.00816987	0.0223498	0.0172568	0.00605792	0.019295	-5.69563	6.10688e-05		Down-regulated
Integral membrane protein 2A	ITM2A	sp|O43736-2|ITM2A_HUMAN Isoform 2 of Integral membrane protein 2A OS=Homo sapiens GN=ITM2A;sp|O43736|ITM2A_HUMAN Integral membrane protein 2A OS=Homo sapiens GN=ITM2A PE=1 SV=2;sp|O43736|ITM2A_HUMAN Integral membrane protein 2A OS=Homo sapiens OX=9606 GN=I	0.134976	0.140198	0.154738	0.143304	0.00762251	0.012676	0.00181226	0	0.00482943	0.00523107	0.0337006	-4.89108	5.47722e-05		Down-regulated
Disco-interacting protein 2 homolog B	DIP2B	sp|Q9P265|DIP2B_HUMAN Disco-interacting protein 2 homolog B OS=Homo sapiens GN=DIP2B PE=1 SV=3;sp|Q9P265|DIP2B_HUMAN Disco-interacting protein 2 homolog B OS=Homo sapiens OX=9606 GN=DIP2B PE=1 SV=3	0.780423	0.706975	0.753289	0.746896	0.026614	0.0828953	0.0406469	0.0633861	0.0623094	0.0144417	0.0834245	-3.58338	3.39023e-05		Down-regulated
Calpain-5	CAPN5	tr|A0A087X0C8|A0A087X0C8_HUMAN Calpain-5 OS=Homo sapiens GN=CAPN5 PE=4 SV=1;sp|O15484|CAN5_HUMAN Calpain-5 OS=Homo sapiens GN=CAPN5 PE=1 SV=2;tr|E7EV01|E7EV01_HUMAN Calpain-5 OS=Homo sapiens GN=CAPN5 PE=4 SV=2;sp|O15484|CAN5_HUMAN Calpain-5 OS=Homo sapiens	0.0226747	0.0240418	0.0251263	0.0239476	0.000848604	0.00382088	0.0036588	0.0051055	0.00419506	0.000606961	0.175177	-2.51312	3.38846e-05		Down-regulated
Flotillin-1	FLOT1	sp|O75955|FLOT1_HUMAN Flotillin-1 OS=Homo sapiens GN=FLOT1 PE=1 SV=3;sp|O75955|FLOT1_HUMAN Flotillin-1 OS=Homo sapiens OX=9606 GN=FLOT1 PE=1 SV=3;sp|O75955-2|FLOT1_HUMAN Isoform 2 of Flotillin-1 OS=Homo sapiens GN=FLOT1;tr|A2AB09|A2AB09_HUMAN Flotillin-1 (	0.363377	0.381065	0.394313	0.379585	0.0108053	0.0322169	0.0153943	0.0180388	0.0218833	0.00688906	0.0576507	-4.11652	1.51565e-05		Down-regulated
MIT domain-containing protein 1	MITD1	sp|Q8WV92|MITD1_HUMAN MIT domain-containing protein 1 OS=Homo sapiens GN=MITD1 PE=1 SV=1;sp|Q8WV92|MITD1_HUMAN MIT domain-containing protein 1 OS=Homo sapiens OX=9606 GN=MITD1 PE=1 SV=1;tr|H7C3Q6|H7C3Q6_HUMAN MIT domain-containing protein 1 (Fragment) OS=H	0.987733	0.946109	0.985904	0.973249	0.018093	0.0393783	0.0193269	0.0238899	0.0275317	0.00789775	0.0282885	-5.14364	9.14792e-06		Down-regulated
Histone H2A type 2-B	HIST2H2AB	sp|Q8IUE6|H2A2B_HUMAN Histone H2A type 2-B OS=Homo sapiens GN=HIST2H2AB PE=1 SV=3;sp|Q8IUE6|H2A2B_HUMAN Histone H2A type 2-B OS=Homo sapiens OX=9606 GN=H2AC21 PE=1 SV=3	0.562565	0.53633	0.521652	0.540182	0.0149215	0.028009	0	0.0200939	0.0160343	0.0106895	0.0296831	-5.07421	5.30308e-06		Down-regulated
		sp|Q8IVF7-2|FMNL3_HUMAN Isoform 2 of Formin-like protein 3 OS=Homo sapiens GN=FMNL3;sp|Q8IVF7-3|FMNL3_HUMAN Isoform 3 of Formin-like protein 3 OS=Homo sapiens GN=FMNL3	0.0557851	0.0583329	0.0604327	0.0581835	0.00159896	0.00240753	0.00682819	0.00569049	0.0049754	0.00171191	0.0855122	-3.54773	4.71727e-06		Down-regulated
ATP-dependent RNA helicase DDX3X	DDX3X	sp|O00571|DDX3X_HUMAN ATP-dependent RNA helicase DDX3X OS=Homo sapiens GN=DDX3X PE=1 SV=3;sp|O00571|DDX3X_HUMAN ATP-dependent RNA helicase DDX3X OS=Homo sapiens OX=9606 GN=DDX3X PE=1 SV=3;sp|O00571-2|DDX3X_HUMAN Isoform 2 of ATP-dependent RNA helicase DDX3	0.028939	0.0248089	0.028567	0.0274383	0.00175291	0.0278221	0.0161762	0.0382942	0.0274308	0.00750309	0.999728	-0.000391986	0.499592		No change
39S ribosomal protein L37, mitochondrial	MRPL37	sp|Q9BZE1|RM37_HUMAN 39S ribosomal protein L37, mitochondrial OS=Homo sapiens GN=MRPL37 PE=1 SV=2;sp|Q9BZE1|RM37_HUMAN 39S ribosomal protein L37, mitochondrial OS=Homo sapiens OX=9606 GN=MRPL37 PE=1 SV=2;tr|S4R369|S4R369_HUMAN 39S ribosomal protein L37, mi	0.00458065	0.0220035	0.00342649	0.0100035	0.00799996	0.0104462	0.0122931	0.00729937	0.0100129	0.00180903	1.00094	0.00135071	0.499458		No change
Eukaryotic initiation factor 4A-II;Eukaryotic initiation factor 4A-II, N-terminally processed	EIF4A2	sp|Q14240|IF4A2_HUMAN Eukaryotic initiation factor 4A-II OS=Homo sapiens GN=EIF4A2 PE=1 SV=2;sp|Q14240|IF4A2_HUMAN Eukaryotic initiation factor 4A-II OS=Homo sapiens OX=9606 GN=EIF4A2 PE=1 SV=2;sp|Q14240-2|IF4A2_HUMAN Isoform 2 of Eukaryotic initiation fac	0.00670699	0.00886417	0.0181284	0.0112332	0.00459682	0.00815587	0.0129507	0.0126292	0.0112452	0.00205958	1.00107	0.00154674	0.498852		No change
N-alpha-acetyltransferase 50	NAA50	tr|C9J5D1|C9J5D1_HUMAN N-alpha-acetyltransferase 50 OS=Homo sapiens GN=NAA50 PE=1 SV=1;tr|E7EQ69|E7EQ69_HUMAN N-alpha-acetyltransferase 50 OS=Homo sapiens GN=NAA50 PE=1 SV=1;sp|Q9GZZ1|NAA50_HUMAN N-alpha-acetyltransferase 50 OS=Homo sapiens GN=NAA50 PE=1 S	0	0	0.00895928	0.00298643	0.0039819	0	0.00901389	0	0.00300463	0.00400617	1.0061	0.00876694	0.498389		No change
Sideroflexin-1	SFXN1	sp|Q9H9B4|SFXN1_HUMAN Sideroflexin-1 OS=Homo sapiens GN=SFXN1 PE=1 SV=4;sp|Q9H9B4|SFXN1_HUMAN Sideroflexin-1 OS=Homo sapiens OX=9606 GN=SFXN1 PE=1 SV=4;tr|D6RFI0|D6RFI0_HUMAN Sideroflexin-1 (Fragment) OS=Homo sapiens GN=SFXN1 PE=1 SV=3	0.0194673	0	0.00229131	0.00725286	0.00814294	0.00314139	0.00122824	0.0172688	0.00721283	0.00670401	0.99448	-0.00798563	0.498118		No change
Coatomer subunit delta	ARCN1	sp|P48444|COPD_HUMAN Coatomer subunit delta OS=Homo sapiens GN=ARCN1 PE=1 SV=1;sp|P48444|COPD_HUMAN Coatomer subunit delta OS=Homo sapiens OX=9606 GN=ARCN1 PE=1 SV=1;tr|B0YIW6|B0YIW6_HUMAN Archain 1, isoform CRA_a OS=Homo sapiens GN=ARCN1 PE=1 SV=1;sp|P484	0.000315742	0.00140555	0.000398845	0.000706714	0.000465894	0	0.000322737	0.0018117	0.000711479	0.000733481	1.00674	0.00969552	0.497318		No change
Dedicator of cytokinesis protein 2	DOCK2	sp|Q92608|DOCK2_HUMAN Dedicator of cytokinesis protein 2 OS=Homo sapiens GN=DOCK2 PE=1 SV=2;sp|Q92608|DOCK2_HUMAN Dedicator of cytokinesis protein 2 OS=Homo sapiens OX=9606 GN=DOCK2 PE=1 SV=2;tr|E7ERW7|E7ERW7_HUMAN Dedicator of cytokinesis protein 2 OS=Hom	0.00535091	0.00528522	0.00522279	0.00528631	4.30705e-05	0.00745623	0.00502438	0.00340772	0.00529611	0.00144008	1.00185	0.00267286	0.497055		No change
Peroxisomal multifunctional enzyme type 2;(3R)-hydroxyacyl-CoA dehydrogenase;Enoyl-CoA hydratase 2	HSD17B4	sp|P51659|DHB4_HUMAN Peroxisomal multifunctional enzyme type 2 OS=Homo sapiens GN=HSD17B4 PE=1 SV=3;sp|P51659|DHB4_HUMAN Peroxisomal multifunctional enzyme type 2 OS=Homo sapiens OX=9606 GN=HSD17B4 PE=1 SV=3;tr|E7EWE5|E7EWE5_HUMAN Peroxisomal multifunction	0	0.00417276	0.00409671	0.00275649	0.00183766	0.00737025	0.00081519	0	0.00272848	0.00309451	0.989839	-0.0147347	0.496178		No change
Ras-related protein Rab-18	RAB18	sp|Q9NP72|RAB18_HUMAN Ras-related protein Rab-18 OS=Homo sapiens GN=RAB18 PE=1 SV=1;sp|Q9NP72|RAB18_HUMAN Ras-related protein Rab-18 OS=Homo sapiens OX=9606 GN=RAB18 PE=1 SV=1;sp|Q9NP72-2|RAB18_HUMAN Isoform 2 of Ras-related protein Rab-18 OS=Homo sapiens	0.0314989	0.0671185	0.0479747	0.0488641	0.0121696	0.0598315	0.0365045	0.0497837	0.0487066	0.00813472	0.996777	-0.00465766	0.495248		No change
Small nuclear ribonucleoprotein Sm D3	SNRPD3	sp|P62318-2|SMD3_HUMAN Isoform 2 of Small nuclear ribonucleoprotein Sm D3 OS=Homo sapiens GN=SNRPD3;sp|P62318|SMD3_HUMAN Small nuclear ribonucleoprotein Sm D3 OS=Homo sapiens GN=SNRPD3 PE=1 SV=1;sp|P62318|SMD3_HUMAN Small nuclear ribonucleoprotein Sm D3 OS	0.0145391	0.0210778	0.0113166	0.0156445	0.00362222	0.037892	0.00953555	0	0.0158092	0.0147219	1.01053	0.0151103	0.494974		No change
DNA-directed RNA polymerases I, II, and III subunit RPABC3	POLR2H	tr|C9JLU1|C9JLU1_HUMAN DNA-directed RNA polymerases I, II, and III subunit RPABC3 (Fragment) OS=Homo sapiens GN=POLR2H PE=1 SV=3;sp|P52434|RPAB3_HUMAN DNA-directed RNA polymerases I, II, and III subunit RPABC3 OS=Homo sapiens GN=POLR2H PE=1 SV=4;sp|P52434|	0	0.00348731	0	0.00116244	0.00154991	0	0.00357158	0	0.00119053	0.00158737	1.02417	0.0344498	0.49367		No change
1-phosphatidylinositol 4,5-bisphosphate phosphodiesterase beta-3	PLCB3	sp|Q01970-2|PLCB3_HUMAN Isoform 2 of 1-phosphatidylinositol 4,5-bisphosphate phosphodiesterase beta-3 OS=Homo sapiens GN=PLCB3;sp|Q01970|PLCB3_HUMAN 1-phosphatidylinositol 4,5-bisphosphate phosphodiesterase beta-3 OS=Homo sapiens GN=PLCB3 PE=1 SV=2;sp|Q019	0.00192657	0.00193209	0.00077268	0.00154378	0.000514065	0.002889	0.000996601	0.000701221	0.00152894	0.000906705	0.990388	-0.0139337	0.493039		No change
Elongator complex protein 2	ELP2	sp|Q6IA86-3|ELP2_HUMAN Isoform 3 of Elongator complex protein 2 OS=Homo sapiens GN=ELP2;sp|Q6IA86|ELP2_HUMAN Elongator complex protein 2 OS=Homo sapiens GN=ELP2 PE=1 SV=2;sp|Q6IA86-6|ELP2_HUMAN Isoform 6 of Elongator complex protein 2 OS=Homo sapiens GN=EL	0.00433744	0.000198579	0.000228485	0.00158817	0.00183285	0.00327182	0	0.00159649	0.00162277	0.00109936	1.02179	0.0310951	0.492281		No change
Malectin	MLEC	sp|Q14165|MLEC_HUMAN Malectin OS=Homo sapiens GN=MLEC PE=1 SV=1;sp|Q14165|MLEC_HUMAN Malectin OS=Homo sapiens OX=9606 GN=MLEC PE=1 SV=1;tr|F5H1S8|F5H1S8_HUMAN Malectin (Fragment) OS=Homo sapiens GN=MLEC PE=1 SV=1;tr|H0YG07|H0YG07_HUMAN Malectin (Fragment)	0.0410558	0.0473385	0.232312	0.106902	0.0836066	0.205496	0	0.120694	0.10873	0.0724867	1.0171	0.0244609	0.492081		No change
UDP-glucose:glycoprotein glucosyltransferase 1	UGGT1	sp|Q9NYU2-2|UGGG1_HUMAN Isoform 2 of UDP-glucose:glycoprotein glucosyltransferase 1 OS=Homo sapiens GN=UGGT1;sp|Q9NYU2|UGGG1_HUMAN UDP-glucose:glycoprotein glucosyltransferase 1 OS=Homo sapiens GN=UGGT1 PE=1 SV=3;sp|Q9NYU2|UGGG1_HUMAN UDP-glucose:glycoprot	0	0.000366639	0.000203974	0.000190204	0.000126803	0	0.000556449	0	0.000185483	0.000247311	0.975177	-0.0362637	0.491842		No change
Adrenodoxin, mitochondrial	FDX1	sp|P10109|ADX_HUMAN Adrenodoxin, mitochondrial OS=Homo sapiens GN=FDX1 PE=1 SV=1;sp|P10109|ADX_HUMAN Adrenodoxin, mitochondrial OS=Homo sapiens OX=9606 GN=FDX1 PE=1 SV=1	0.0124841	0.00227486	0.0043196	0.00635953	0.00408307	0	0	0.0186033	0.0062011	0.00826814	0.975088	-0.0363955	0.491623		No change
Sorting nexin-33	SNX33	sp|Q8WV41|SNX33_HUMAN Sorting nexin-33 OS=Homo sapiens OX=9606 GN=SNX33 PE=1 SV=1;sp|Q8WV41|SNX33_HUMAN Sorting nexin-33 OS=Homo sapiens GN=SNX33 PE=1 SV=1;tr|H3BPR3|H3BPR3_HUMAN Sorting nexin-33 (Fragment) OS=Homo sapiens GN=SNX33 PE=4 SV=1	0.000886186	0	0.00572621	0.00220413	0.00234805	0.00615963	0.000630983	0	0.00226354	0.00259739	1.02695	0.0383677	0.491583		No change
Ran-specific GTPase-activating protein	RANBP1	sp|P43487-2|RANG_HUMAN Isoform 2 of Ran-specific GTPase-activating protein OS=Homo sapiens GN=RANBP1;sp|P43487|RANG_HUMAN Ran-specific GTPase-activating protein OS=Homo sapiens GN=RANBP1 PE=1 SV=1;sp|P43487|RANG_HUMAN Ran-specific GTPase-activating protein	0.0262001	0.047684	0.0215867	0.0318236	0.0105736	0.0255025	0.0683013	0	0.0312679	0.0246889	0.982538	-0.0254146	0.4906		No change
60S ribosomal protein L27a	RPL27A	tr|E9PLL6|E9PLL6_HUMAN 60S ribosomal protein L27a OS=Homo sapiens GN=RPL27A PE=1 SV=1;sp|P46776|RL27A_HUMAN 60S ribosomal protein L27a OS=Homo sapiens GN=RPL27A PE=1 SV=2;sp|P46776|RL27A_HUMAN 60S ribosomal protein L27a OS=Homo sapiens OX=9606 GN=RPL27A PE	0.118614	0.122555	0.13428	0.12515	0.00608665	0.193265	0.0650826	0.120125	0.126157	0.0447382	1.00805	0.0115716	0.490446		No change
N-acetylgalactosaminyltransferase 7	GALNT7	sp|Q86SF2|GALT7_HUMAN N-acetylgalactosaminyltransferase 7 OS=Homo sapiens GN=GALNT7 PE=1 SV=1;sp|Q86SF2|GALT7_HUMAN N-acetylgalactosaminyltransferase 7 OS=Homo sapiens OX=9606 GN=GALNT7 PE=1 SV=1;tr|E9PBY3|E9PBY3_HUMAN N-acetylgalactosaminyltransferase 7 O	0.00285528	0.00274714	0.00173032	0.00244425	0.000475947	0	0	0.00755127	0.00251709	0.00335612	1.0298	0.0423671	0.489827		No change
Multidrug resistance-associated protein 4	ABCC4	sp|O15439-2|MRP4_HUMAN Isoform 2 of Multidrug resistance-associated protein 4 OS=Homo sapiens GN=ABCC4;sp|O15439|MRP4_HUMAN Multidrug resistance-associated protein 4 OS=Homo sapiens GN=ABCC4 PE=1 SV=3;sp|O15439|MRP4_HUMAN ATP-binding cassette sub-family C	0.00418835	0.00565439	0.00785611	0.00589962	0.00130433	0.0085955	0.00640045	0.00252848	0.00584147	0.00220866	0.990145	-0.0142886	0.489604		No change
Iron-responsive element-binding protein 2	IREB2	sp|P48200|IREB2_HUMAN Iron-responsive element-binding protein 2 OS=Homo sapiens OX=9606 GN=IREB2 PE=1 SV=4;sp|P48200|IREB2_HUMAN Iron-responsive element-binding protein 2 OS=Homo sapiens GN=IREB2 PE=1 SV=3	0	0.000422583	0.000724021	0.000382201	0.000254801	0.000959936	0.000218395	0	0.000392777	0.000378106	1.02767	0.0393784	0.489004		No change
Glutathione peroxidase 3	GPX3	tr|A0A087X1J7|A0A087X1J7_HUMAN Glutathione peroxidase OS=Homo sapiens GN=GPX3 PE=3 SV=1;sp|P22352|GPX3_HUMAN Glutathione peroxidase 3 OS=Homo sapiens GN=GPX3 PE=1 SV=2;sp|P22352|GPX3_HUMAN Glutathione peroxidase 3 OS=Homo sapiens OX=9606 GN=GPX3 PE=1 SV=2	0.058196	0.0243057	0.0556333	0.046045	0.0144928	0.0603641	0.0235975	0.0556662	0.0465426	0.0152967	1.01081	0.015507	0.488254		No change
E3 ubiquitin-protein ligase TRIP12	TRIP12	sp|Q14669-4|TRIPC_HUMAN Isoform 4 of E3 ubiquitin-protein ligase TRIP12 OS=Homo sapiens GN=TRIP12;sp|Q14669|TRIPC_HUMAN E3 ubiquitin-protein ligase TRIP12 OS=Homo sapiens GN=TRIP12 PE=1 SV=1;sp|Q14669-2|TRIPC_HUMAN Isoform 2 of E3 ubiquitin-protein ligase	0	0	0.000787373	0.000262458	0.000349943	0	0.000753098	0	0.000251033	0.00033471	0.95647	-0.0642086	0.488207		No change
Sarcoplasmic/endoplasmic reticulum calcium ATPase 2	ATP2A2	sp|P16615|AT2A2_HUMAN Sarcoplasmic/endoplasmic reticulum calcium ATPase 2 OS=Homo sapiens GN=ATP2A2 PE=1 SV=1;sp|P16615|AT2A2_HUMAN Sarcoplasmic/endoplasmic reticulum calcium ATPase 2 OS=Homo sapiens OX=9606 GN=ATP2A2 PE=1 SV=1;sp|P16615-5|AT2A2_HUMAN Isof	0.00101775	0.00116561	0.00344215	0.00187517	0.00104465	0.00518849	0.000614967	0	0.00193448	0.00216933	1.03163	0.0449275	0.488033		No change
Aspartyl aminopeptidase	DNPEP	sp|Q9ULA0|DNPEP_HUMAN Aspartyl aminopeptidase OS=Homo sapiens GN=DNPEP PE=1 SV=1;tr|E7ETB3|E7ETB3_HUMAN Aspartyl aminopeptidase OS=Homo sapiens GN=DNPEP PE=1 SV=2;sp|Q9ULA0|DNPEP_HUMAN Aspartyl aminopeptidase OS=Homo sapiens OX=9606 GN=DNPEP PE=1 SV=2;tr|E	0.00343854	0.00249592	0.0091206	0.00501835	0.00273483	0.00146068	0.00282838	0.0104193	0.0049028	0.00367769	0.976974	-0.0336083	0.48758		No change
Vasodilator-stimulated phosphoprotein	VASP	sp|P50552|VASP_HUMAN Vasodilator-stimulated phosphoprotein OS=Homo sapiens GN=VASP PE=1 SV=3;sp|P50552|VASP_HUMAN Vasodilator-stimulated phosphoprotein OS=Homo sapiens OX=9606 GN=VASP PE=1 SV=3	0.022297	0.0156521	0.0278064	0.0219185	0.0041776	0.0157092	0.00566443	0.0431573	0.0215103	0.0144313	0.981378	-0.0271198	0.487482		No change
TGF-beta receptor type-1	TGFBR1	tr|F8W1R9|F8W1R9_HUMAN TGF-beta receptor type-1 OS=Homo sapiens GN=TGFBR1 PE=1 SV=1;sp|P36897-3|TGFR1_HUMAN Isoform 3 of TGF-beta receptor type-1 OS=Homo sapiens GN=TGFBR1;tr|B4DY26|B4DY26_HUMAN TGF-beta receptor type-1 OS=Homo sapiens GN=TGFBR1 PE=1 SV=1;	0	0	0.0031529	0.00105097	0.00140129	0.00221236	0.00107537	0	0.00109591	0.000744302	1.04277	0.0604149	0.486474		No change
Annexin A8-like protein 2;Annexin A8	ANXA8L2;ANXA8	sp|Q5VT79|AXA82_HUMAN Annexin A8-like protein 2 OS=Homo sapiens GN=ANXA8L2 PE=2 SV=1;sp|Q5T2P8|AXA81_HUMAN Annexin A8-like protein 1 OS=Homo sapiens GN=ANXA8L1 PE=1 SV=1;sp|P13928|ANXA8_HUMAN Annexin A8 OS=Homo sapiens GN=ANXA8 PE=1 SV=3;sp|Q5VT79|AXA81_HU	0	0.0183915	0.0257841	0.0147252	0.0098168	0.0386926	0.00703467	0	0.0152424	0.0156335	1.03513	0.0498056	0.486442		No change
Leucine-rich repeat-containing protein 16C	RLTPR	sp|Q6F5E8-2|LR16C_HUMAN Isoform 2 of Leucine-rich repeat-containing protein 16C OS=Homo sapiens GN=RLTPR;sp|Q6F5E8|LR16C_HUMAN Leucine-rich repeat-containing protein 16C OS=Homo sapiens GN=RLTPR PE=1 SV=2;sp|Q6F5E8|CARL2_HUMAN Capping protein, Arp2/3 and m	0.00444208	0.00228778	0	0.00224329	0.00149552	0.0059198	0.00105643	0	0.00232541	0.00239626	1.03661	0.0518713	0.486282		No change
Dedicator of cytokinesis protein 7	DOCK7	sp|Q96N67-4|DOCK7_HUMAN Isoform 4 of Dedicator of cytokinesis protein 7 OS=Homo sapiens GN=DOCK7;sp|Q96N67-3|DOCK7_HUMAN Isoform 3 of Dedicator of cytokinesis protein 7 OS=Homo sapiens GN=DOCK7;sp|Q96N67-5|DOCK7_HUMAN Isoform 5 of Dedicator of cytokinesis	7.94749e-05	8.37797e-05	0.000266758	0.000143338	8.22803e-05	0	0.000412578	0	0.000137526	0.000183368	0.959455	-0.0597132	0.485925		No change
Mothers against decapentaplegic homolog 2;Mothers against decapentaplegic homolog 3;Mothers against decapentaplegic homolog 9	SMAD2;SMAD3;SMAD9	sp|Q15796|SMAD2_HUMAN Mothers against decapentaplegic homolog 2 OS=Homo sapiens OX=9606 GN=SMAD2 PE=1 SV=1;sp|Q15796|SMAD2_HUMAN Mothers against decapentaplegic homolog 2 OS=Homo sapiens GN=SMAD2 PE=1 SV=1;sp|Q15796-2|SMAD2_HUMAN Isoform Short of Mothers a	0.00221692	0.00188333	0.00243804	0.00217943	0.000197401	0.00628389	0	0	0.00209463	0.00279284	0.961092	-0.0572542	0.485716		No change
Enhancer of mRNA-decapping protein 4	EDC4	sp|Q6P2E9|EDC4_HUMAN Enhancer of mRNA-decapping protein 4 OS=Homo sapiens GN=EDC4 PE=1 SV=1;sp|Q6P2E9|EDC4_HUMAN Enhancer of mRNA-decapping protein 4 OS=Homo sapiens OX=9606 GN=EDC4 PE=1 SV=1;sp|Q6P2E9-2|EDC4_HUMAN Isoform 2 of Enhancer of mRNA-decapping p	0	0.00407818	0.000218344	0.00143217	0.001764	0.00157144	0.000601059	0.00195466	0.00137572	0.000516441	0.960582	-0.0580196	0.485329		No change
Lethal(2) giant larvae protein homolog 1	LLGL1	tr|A0A087WW77|A0A087WW77_HUMAN Lethal(2) giant larvae protein homolog 1 OS=Homo sapiens GN=LLGL1 PE=1 SV=1;sp|Q15334|L2GL1_HUMAN Lethal(2) giant larvae protein homolog 1 OS=Homo sapiens GN=LLGL1 PE=1 SV=3;sp|Q15334|L2GL1_HUMAN Lethal(2) giant larvae protei	0.0130704	0.000252974	0.00316562	0.00549633	0.00504937	0.00270072	0.00365754	0.00957859	0.00531228	0.00284421	0.966515	-0.0491355	0.484707		No change
6-phosphogluconolactonase	PGLS	sp|O95336|6PGL_HUMAN 6-phosphogluconolactonase OS=Homo sapiens GN=PGLS PE=1 SV=2;sp|O95336|6PGL_HUMAN 6-phosphogluconolactonase OS=Homo sapiens OX=9606 GN=PGLS PE=1 SV=2;tr|M0R261|M0R261_HUMAN 6-phosphogluconolactonase (Fragment) OS=Homo sapiens GN=PGLS PE	0.0114996	0.0148676	0.0327114	0.0196929	0.00867904	0.0191284	0.00611101	0.0351737	0.0201377	0.010024	1.02259	0.0322248	0.484434		No change
Coiled-coil domain-containing protein 40	CCDC40	sp|Q4G0X9-3|CCD40_HUMAN Isoform 3 of Coiled-coil domain-containing protein 40 OS=Homo sapiens GN=CCDC40;sp|Q4G0X9|CCD40_HUMAN Coiled-coil domain-containing protein 40 OS=Homo sapiens GN=CCDC40 PE=2 SV=2;sp|Q4G0X9|CCD40_HUMAN Coiled-coil domain-containing p	0.0129204	0.00479058	0.00913821	0.00894975	0.00277278	0	0	0.0281099	0.00936996	0.0124933	1.04695	0.0661964	0.48443		No change
Leupaxin	LPXN	sp|O60711|LPXN_HUMAN Leupaxin OS=Homo sapiens GN=LPXN PE=1 SV=1;sp|O60711|LPXN_HUMAN Leupaxin OS=Homo sapiens OX=9606 GN=LPXN PE=1 SV=1;sp|O60711-2|LPXN_HUMAN Isoform 2 of Leupaxin OS=Homo sapiens GN=LPXN;tr|B7Z5P7|B7Z5P7_HUMAN Leupaxin OS=Homo sapiens GN=	0.0102249	0.00538273	0	0.00520254	0.00346836	0.0164879	0	0	0.00549596	0.00732794	1.0564	0.0791531	0.482694		No change
Signal recognition particle 54 kDa protein	SRP54	sp|P61011|SRP54_HUMAN Signal recognition particle 54 kDa protein OS=Homo sapiens GN=SRP54 PE=1 SV=1;sp|P61011|SRP54_HUMAN Signal recognition particle subunit SRP54 OS=Homo sapiens OX=9606 GN=SRP54 PE=1 SV=1;sp|P61011-2|SRP54_HUMAN Isoform 2 of Signal recog	0.00123165	0.000171057	0	0.000467567	0.000509385	0	0.0013209	0	0.0004403	0.000587067	0.941684	-0.0866857	0.482549		No change
3-hydroxyisobutyrate dehydrogenase, mitochondrial	HIBADH	sp|P31937|3HIDH_HUMAN 3-hydroxyisobutyrate dehydrogenase, mitochondrial OS=Homo sapiens OX=9606 GN=HIBADH PE=1 SV=2;sp|P31937|3HIDH_HUMAN 3-hydroxyisobutyrate dehydrogenase, mitochondrial OS=Homo sapiens GN=HIBADH PE=1 SV=2	0.0448325	0	0.141601	0.0621446	0.0529712	0.0413171	0.00417696	0.15	0.0651647	0.0565569	1.0486	0.0684605	0.481292		No change
ATP-dependent RNA helicase DDX54	DDX54	sp|Q8TDD1|DDX54_HUMAN ATP-dependent RNA helicase DDX54 OS=Homo sapiens GN=DDX54 PE=1 SV=2;sp|Q8TDD1-2|DDX54_HUMAN Isoform 2 of ATP-dependent RNA helicase DDX54 OS=Homo sapiens GN=DDX54;sp|Q8TDD1|DDX54_HUMAN ATP-dependent RNA helicase DDX54 OS=Homo sapiens	0.000964959	0.00232463	0	0.00109653	0.000818732	0	0.0031012	0	0.00103373	0.00137831	0.942734	-0.0850771	0.481118		No change
Inositol-3-phosphate synthase 1	ISYNA1	sp|Q9NPH2-2|INO1_HUMAN Isoform 2 of Inositol-3-phosphate synthase 1 OS=Homo sapiens GN=ISYNA1;sp|Q9NPH2-3|INO1_HUMAN Isoform 3 of Inositol-3-phosphate synthase 1 OS=Homo sapiens GN=ISYNA1;sp|Q9NPH2|INO1_HUMAN Inositol-3-phosphate synthase 1 OS=Homo sapiens	0.00269626	0.00113363	0.00194675	0.00192554	0.000527945	0.00160364	0.000771979	0.00354522	0.00197361	0.00104774	1.02496	0.0355739	0.481112		No change
G2/mitotic-specific cyclin-B1	CCNB1	sp|P14635-2|CCNB1_HUMAN Isoform 2 of G2/mitotic-specific cyclin-B1 OS=Homo sapiens GN=CCNB1;sp|P14635|CCNB1_HUMAN G2/mitotic-specific cyclin-B1 OS=Homo sapiens GN=CCNB1 PE=1 SV=1;sp|P14635|CCNB1_HUMAN G2/mitotic-specific cyclin-B1 OS=Homo sapiens OX=9606 G	0	0.000841509	0	0.000280503	0.000374004	0	0.000782692	0	0.000260897	0.000347863	0.930106	-0.104533	0.480825		No change
Phosphoprotein associated with glycosphingolipid-enriched microdomains 1	PAG1	sp|Q9NWQ8|PHAG1_HUMAN Phosphoprotein associated with glycosphingolipid-enriched microdomains 1 OS=Homo sapiens GN=PAG1 PE=1 SV=2;sp|Q9NWQ8|PHAG1_HUMAN Phosphoprotein associated with glycosphingolipid-enriched microdomains 1 OS=Homo sapiens OX=9606 GN=PAG1	0.00958782	0.0055412	0.00771427	0.00761443	0.00138216	0.00458631	0.00461558	0.0142224	0.00780809	0.00427619	1.02543	0.0362332	0.479473		No change
Bystin	BYSL	sp|Q13895|BYST_HUMAN Bystin OS=Homo sapiens OX=9606 GN=BYSL PE=1 SV=3;sp|Q13895|BYST_HUMAN Bystin OS=Homo sapiens GN=BYSL PE=1 SV=3	0	0.00107772	0.000764869	0.000614196	0.000409464	0.00172798	0	0	0.000575992	0.000767989	0.937798	-0.0926514	0.478637		No change
			0.12478	0.0787352	0.121966	0.108494	0.019839	0.0812802	0.0907906	0.158348	0.11014	0.032139	1.01517	0.0217231	0.478602		No change
60S ribosomal protein L14	RPL14	sp|P50914|RL14_HUMAN 60S ribosomal protein L14 OS=Homo sapiens OX=9606 GN=RPL14 PE=1 SV=4;sp|P50914|RL14_HUMAN 60S ribosomal protein L14 OS=Homo sapiens GN=RPL14 PE=1 SV=4;tr|E7EPB3|E7EPB3_HUMAN 60S ribosomal protein L14 OS=Homo sapiens GN=RPL14 PE=1 SV=1	0.43275	0.457016	0.515251	0.468339	0.0312746	0.762226	0.210965	0.463016	0.478736	0.188994	1.0222	0.0316773	0.477102		No change
Cysteine and glycine-rich protein 1	CSRP1	sp|P21291|CSRP1_HUMAN Cysteine and glycine-rich protein 1 OS=Homo sapiens GN=CSRP1 PE=1 SV=3;sp|P21291|CSRP1_HUMAN Cysteine and glycine-rich protein 1 OS=Homo sapiens OX=9606 GN=CSRP1 PE=1 SV=3;tr|E9PS42|E9PS42_HUMAN Cysteine and glycine-rich protein 1 OS=	0.0206301	0.0167592	0.0118471	0.0164122	0.00304337	0.0435692	0.00287063	0	0.0154799	0.0187262	0.9432	-0.0843638	0.476809		No change
14-3-3 protein sigma	SFN	sp|P31947-2|1433S_HUMAN Isoform 2 of 14-3-3 protein sigma OS=Homo sapiens GN=SFN;sp|P31947|1433S_HUMAN 14-3-3 protein sigma OS=Homo sapiens GN=SFN PE=1 SV=1;sp|P31947|1433S_HUMAN 14-3-3 protein sigma OS=Homo sapiens OX=9606 GN=SFN PE=1 SV=1	0.151226	0.109871	0.176977	0.146025	0.0241026	0	0.104157	0.3555	0.153219	0.134854	1.04927	0.0693834	0.476149		No change
		sp|P31946-2|1433B_HUMAN Isoform Short of 14-3-3 protein beta/alpha OS=Homo sapiens GN=YWHAB	0.0182065	0.0159417	0.0144342	0.0161941	0.00134156	0.0126541	0.00657527	0.0308529	0.0166941	0.0094392	1.03087	0.0438663	0.475943		No change
28S ribosomal protein S31, mitochondrial	MRPS31	sp|Q92665|RT31_HUMAN 28S ribosomal protein S31, mitochondrial OS=Homo sapiens GN=MRPS31 PE=1 SV=3;sp|Q92665|RT31_HUMAN 28S ribosomal protein S31, mitochondrial OS=Homo sapiens OX=9606 GN=MRPS31 PE=1 SV=3	0.00281098	0	0	0.000936993	0.00124932	0.00308093	0	0	0.00102698	0.0013693	1.09603	0.132293	0.475761		No change
Mitogen-activated protein kinase 8	MAPK8	tr|C9J762|C9J762_HUMAN Mitogen-activated protein kinase 8 (Fragment) OS=Homo sapiens GN=MAPK8 PE=1 SV=1;tr|A6NF29|A6NF29_HUMAN Mitogen-activated protein kinase 8 OS=Homo sapiens GN=MAPK8 PE=1 SV=1;sp|P45983-5|MK08_HUMAN Isoform 5 of Mitogen-activated prote	0	0	0.00277369	0.000924563	0.00123275	0	0.00304613	0	0.00101538	0.00135384	1.09823	0.135174	0.475236		No change
Glycophorin-C	GYPC	sp|P04921-2|GLPC_HUMAN Isoform Glycophorin-D of Glycophorin-C OS=Homo sapiens GN=GYPC;sp|P04921-3|GLPC_HUMAN Isoform 3 of Glycophorin-C OS=Homo sapiens GN=GYPC;sp|P04921|GLPC_HUMAN Glycophorin-C OS=Homo sapiens GN=GYPC PE=1 SV=1;sp|P04921|GLPC_HUMAN Glycop	0.104096	0.0302236	0.120918	0.0850793	0.0365705	0.168436	0.0122232	0.0637832	0.0814808	0.0579702	0.957704	-0.0623482	0.475235		No change
Aldo-keto reductase family 1 member C3;Aldo-keto reductase family 1 member C1	AKR1C3;AKR1C1	sp|P42330|AK1C3_HUMAN Aldo-keto reductase family 1 member C3 OS=Homo sapiens OX=9606 GN=AKR1C3 PE=1 SV=4;sp|P42330|AK1C3_HUMAN Aldo-keto reductase family 1 member C3 OS=Homo sapiens GN=AKR1C3 PE=1 SV=4;tr|A0A0A0MSS8|A0A0A0MSS8_HUMAN Aldo-keto reductase fam	0.0321421	0.00823847	0.0161042	0.0188282	0.0088759	0.0153295	0.00605478	0.0329985	0.0181276	0.00991393	0.962786	-0.054713	0.475207		No change
Exocyst complex component 2	EXOC2	sp|Q96KP1|EXOC2_HUMAN Exocyst complex component 2 OS=Homo sapiens OX=9606 GN=EXOC2 PE=1 SV=1;sp|Q96KP1|EXOC2_HUMAN Exocyst complex component 2 OS=Homo sapiens GN=EXOC2 PE=1 SV=1	0.00133958	0.00290395	0.000949383	0.00173097	0.000781986	0.00483623	0	0	0.00161208	0.00214943	0.931313	-0.102662	0.474969		No change
Ribonucleoside-diphosphate reductase large subunit	RRM1	sp|P23921|RIR1_HUMAN Ribonucleoside-diphosphate reductase large subunit OS=Homo sapiens GN=RRM1 PE=1 SV=1;sp|P23921|RIR1_HUMAN Ribonucleoside-diphosphate reductase large subunit OS=Homo sapiens OX=9606 GN=RRM1 PE=1 SV=1;tr|E9PL69|E9PL69_HUMAN Ribonucleosid	0.00695106	0.0014193	0.00466053	0.00434363	0.00194955	0.00125382	0.00648368	0.00480826	0.00418192	0.00195207	0.962771	-0.0547354	0.472783		No change
Retinol dehydrogenase 11	RDH11	sp|Q8TC12|RDH11_HUMAN Retinol dehydrogenase 11 OS=Homo sapiens GN=RDH11 PE=1 SV=2;sp|Q8TC12|RDH11_HUMAN Retinol dehydrogenase 11 OS=Homo sapiens OX=9606 GN=RDH11 PE=1 SV=2;sp|Q8TC12-2|RDH11_HUMAN Isoform 2 of Retinol dehydrogenase 11 OS=Homo sapiens GN=RDH	0	0	0.00409544	0.00136515	0.00182019	0	0.00454031	0	0.00151344	0.00201791	1.10863	0.148772	0.472764		No change
Probable phosphoglycerate mutase 4	PGAM4	sp|Q8N0Y7|PGAM4_HUMAN Probable phosphoglycerate mutase 4 OS=Homo sapiens GN=PGAM4 PE=2 SV=1;sp|Q8N0Y7|PGAM4_HUMAN Probable phosphoglycerate mutase 4 OS=Homo sapiens OX=9606 GN=PGAM4 PE=3 SV=1	0.0085133	0.00755247	0.0115065	0.00919074	0.00154381	0	0	0.0255539	0.00851796	0.0113573	0.926798	-0.109674	0.472267		No change
MICAL-like protein 1	MICALL1	sp|Q8N3F8|MILK1_HUMAN MICAL-like protein 1 OS=Homo sapiens GN=MICALL1 PE=1 SV=2;sp|Q8N3F8|MILK1_HUMAN MICAL-like protein 1 OS=Homo sapiens OX=9606 GN=MICALL1 PE=1 SV=2;tr|B0QY91|B0QY91_HUMAN MICAL-like protein 1 (Fragment) OS=Homo sapiens GN=MICALL1 PE=1 S	0	0	0.000199266	6.6422e-05	8.85626e-05	0	0.000221659	0	7.38863e-05	9.85151e-05	1.11238	0.153647	0.471879		No change
DnaJ homolog subfamily C member 13	DNAJC13	sp|O75165|DJC13_HUMAN DnaJ homolog subfamily C member 13 OS=Homo sapiens GN=DNAJC13 PE=1 SV=5;sp|O75165|DJC13_HUMAN DnaJ homolog subfamily C member 13 OS=Homo sapiens OX=9606 GN=DNAJC13 PE=1 SV=5	0.00816175	0.0122775	0.0118168	0.010752	0.00172684	0.0151565	0.00819784	0.00828977	0.010548	0.00307229	0.981028	-0.0276331	0.471596		No change
Transcriptional activator protein Pur-beta	PURB	sp|Q96QR8|PURB_HUMAN Transcriptional activator protein Pur-beta OS=Homo sapiens GN=PURB PE=1 SV=3;sp|Q96QR8|PURB_HUMAN Transcriptional activator protein Pur-beta OS=Homo sapiens OX=9606 GN=PURB PE=1 SV=3	0	0	0.00493324	0.00164441	0.00219255	0	0.00442618	0	0.00147539	0.00196719	0.897216	-0.156472	0.471366		No change
Calcineurin subunit B type 1	PPP3R1	tr|F6U1T9|F6U1T9_HUMAN Calcineurin subunit B type 1 OS=Homo sapiens GN=PPP3R1 PE=4 SV=1;sp|P63098|CANB1_HUMAN Calcineurin subunit B type 1 OS=Homo sapiens GN=PPP3R1 PE=1 SV=2;tr|D3YTA9|D3YTA9_HUMAN Calcineurin subunit B type 1 OS=Homo sapiens GN=PPP3R1 PE=	0.00168789	0	0.00173669	0.00114153	0.000761018	0	0.00375932	0	0.00125311	0.00167081	1.09775	0.134546	0.470433		No change
		sp|P27635|RL10_HUMAN 60S ribosomal protein L10 OS=Homo sapiens GN=RPL10 PE=1 SV=4	0.219222	0.0922005	0.149491	0.153638	0.0437226	0.114275	0.0534509	0.274819	0.147515	0.0848695	0.960148	-0.0586713	0.47016		No change
Erythrocyte band 7 integral membrane protein	STOM	sp|P27105|STOM_HUMAN Erythrocyte band 7 integral membrane protein OS=Homo sapiens GN=STOM PE=1 SV=3;sp|P27105|STOM_HUMAN Stomatin OS=Homo sapiens OX=9606 GN=STOM PE=1 SV=3	0.963297	0.876317	0.914438	0.918018	0.0301865	1.51356	0.472863	0.685396	0.890606	0.415301	0.97014	-0.0437352	0.46958		No change
1-phosphatidylinositol 4,5-bisphosphate phosphodiesterase gamma-1	PLCG1	sp|P19174|PLCG1_HUMAN 1-phosphatidylinositol 4,5-bisphosphate phosphodiesterase gamma-1 OS=Homo sapiens GN=PLCG1 PE=1 SV=1;sp|P19174-2|PLCG1_HUMAN Isoform 2 of 1-phosphatidylinositol 4,5-bisphosphate phosphodiesterase gamma-1 OS=Homo sapiens GN=PLCG1;sp|P1	0.0275518	0.0267033	0.0271858	0.027147	0.00029576	0.039173	0.0119454	0.0282578	0.0264587	0.00967553	0.974647	-0.0370481	0.469308		No change
Osteoclast-stimulating factor 1	OSTF1	sp|Q92882|OSTF1_HUMAN Osteoclast-stimulating factor 1 OS=Homo sapiens GN=OSTF1 PE=1 SV=2;sp|Q92882|OSTF1_HUMAN Osteoclast-stimulating factor 1 OS=Homo sapiens OX=9606 GN=OSTF1 PE=1 SV=2	0.0157757	0.0399001	0.0252574	0.0269778	0.0086149	0.0697518	0.0103895	0.00634365	0.0288283	0.0272823	1.0686	0.0957161	0.469189		No change
Cytoplasmic FMR1-interacting protein 1	CYFIP1	sp|Q7L576|CYFP1_HUMAN Cytoplasmic FMR1-interacting protein 1 OS=Homo sapiens GN=CYFIP1 PE=1 SV=1;sp|Q7L576|CYFP1_HUMAN Cytoplasmic FMR1-interacting protein 1 OS=Homo sapiens OX=9606 GN=CYFIP1 PE=1 SV=1;sp|Q7L576-2|CYFP1_HUMAN Isoform 2 of Cytoplasmic FMR1-	0.00679545	0.00844542	0.0141827	0.00980784	0.00291654	0.00834279	0.0126156	0.00914444	0.0100343	0.00172087	1.02309	0.0329282	0.467794		No change
5-oxoprolinase	OPLAH	sp|O14841|OPLA_HUMAN 5-oxoprolinase OS=Homo sapiens GN=OPLAH PE=1 SV=3;sp|O14841|OPLA_HUMAN 5-oxoprolinase OS=Homo sapiens OX=9606 GN=OPLAH PE=1 SV=3	0.00188227	0.0010648	0	0.000982355	0.000654903	0	0.000421115	0.00228559	0.000902236	0.000922237	0.918441	-0.12274	0.466384		No change
5-AMP-activated protein kinase subunit gamma-1	PRKAG1	sp|P54619|AAKG1_HUMAN 5-AMP-activated protein kinase subunit gamma-1 OS=Homo sapiens GN=PRKAG1 PE=1 SV=1;sp|P54619|AAKG1_HUMAN 5-AMP-activated protein kinase subunit gamma-1 OS=Homo sapiens OX=9606 GN=PRKAG1 PE=1 SV=1;sp|P54619-3|AAKG1_HUMAN Isoform 3 of	0.00651474	0.00163706	0.00267561	0.00360914	0.00193707	0.00591528	0.00426117	0	0.00339215	0.00226143	0.939878	-0.089455	0.4648		No change
Endomucin	EMCN	sp|Q9ULC0-2|MUCEN_HUMAN Isoform 2 of Endomucin OS=Homo sapiens GN=EMCN;sp|Q9ULC0-3|MUCEN_HUMAN Isoform 3 of Endomucin OS=Homo sapiens GN=EMCN;sp|Q9ULC0|MUCEN_HUMAN Endomucin OS=Homo sapiens GN=EMCN PE=1 SV=2;sp|Q9ULC0|MUCEN_HUMAN Endomucin OS=Homo sapiens	0	0.00336651	0.00990505	0.00442385	0.00365413	0.00337822	0.00460985	0.00440612	0.0041314	0.000502115	0.933891	-0.0986743	0.464695		No change
Microtubule-associated protein RP/EB family member 1	MAPRE1	sp|Q15691|MARE1_HUMAN Microtubule-associated protein RP/EB family member 1 OS=Homo sapiens GN=MAPRE1 PE=1 SV=3;sp|Q15691|MARE1_HUMAN Microtubule-associated protein RP/EB family member 1 OS=Homo sapiens OX=9606 GN=MAPRE1 PE=1 SV=3	0.00222729	0.00654862	0.0178181	0.00886468	0.00596897	0.00722197	0.0141958	0.00357604	0.00833127	0.00390969	0.939828	-0.0895314	0.464628		No change
Leucine-rich repeat-containing protein 40	LRRC40	sp|Q9H9A6|LRC40_HUMAN Leucine-rich repeat-containing protein 40 OS=Homo sapiens GN=LRRC40 PE=1 SV=1;sp|Q9H9A6|LRC40_HUMAN Leucine-rich repeat-containing protein 40 OS=Homo sapiens OX=9606 GN=LRRC40 PE=1 SV=1	0.000755917	0.00130291	0.00082641	0.000961744	0.000227441	0	0.00321066	0	0.00107022	0.00142696	1.11279	0.154185	0.464506		No change
Anion exchange protein 2	SLC4A2	tr|J3KNG9|J3KNG9_HUMAN Anion exchange protein 2 OS=Homo sapiens GN=SLC4A2 PE=1 SV=1;sp|P04920-2|B3A2_HUMAN Isoform B1 of Anion exchange protein 2 OS=Homo sapiens GN=SLC4A2;sp|P04920-3|B3A2_HUMAN Isoform 3 of Anion exchange protein 2 OS=Homo sapiens GN=SLC4	0	0.00106425	0	0.000354749	0.000472999	0	0.000927797	0	0.000309266	0.000412354	0.871787	-0.197952	0.46387		No change
Cytochrome c oxidase subunit 5B, mitochondrial	COX5B	sp|P10606|COX5B_HUMAN Cytochrome c oxidase subunit 5B, mitochondrial OS=Homo sapiens GN=COX5B PE=1 SV=2;sp|P10606|COX5B_HUMAN Cytochrome c oxidase subunit 5B, mitochondrial OS=Homo sapiens OX=9606 GN=COX5B PE=1 SV=2	0	0	0.0259221	0.00864069	0.0115209	0	0	0.0297416	0.00991386	0.0132185	1.14735	0.1983	0.463807		No change
Natural resistance-associated macrophage protein 2	SLC11A2	sp|P49281-2|NRAM2_HUMAN Isoform 1 of Natural resistance-associated macrophage protein 2 OS=Homo sapiens GN=SLC11A2;sp|P49281|NRAM2_HUMAN Natural resistance-associated macrophage protein 2 OS=Homo sapiens GN=SLC11A2 PE=1 SV=2;sp|P49281|NRAM2_HUMAN Natural r	0.0154932	0.00831784	0.0140016	0.0126042	0.00285757	0.0124132	0.00436626	0.022802	0.0131938	0.00640544	1.04678	0.0659589	0.462894		No change
S-methyl-5-thioadenosine phosphorylase	MTAP	sp|Q13126-4|MTAP_HUMAN Isoform 4 of S-methyl-5-thioadenosine phosphorylase OS=Homo sapiens GN=MTAP;sp|Q13126|MTAP_HUMAN S-methyl-5-thioadenosine phosphorylase OS=Homo sapiens GN=MTAP PE=1 SV=2;tr|B4DUC8|B4DUC8_HUMAN S-methyl-5-thioadenosine phosphorylas	0.0143275	0.0115846	0.0397905	0.0219009	0.0119264	0.0362178	0.0175952	0.0152531	0.023022	0.00879717	1.05119	0.0720243	0.462617		No change
COP9 signalosome complex subunit 3	COPS3	sp|Q9UNS2|CSN3_HUMAN COP9 signalosome complex subunit 3 OS=Homo sapiens GN=COPS3 PE=1 SV=3;sp|Q9UNS2|CSN3_HUMAN COP9 signalosome complex subunit 3 OS=Homo sapiens OX=9606 GN=COPS3 PE=1 SV=3;sp|Q9UNS2-2|CSN3_HUMAN Isoform 2 of COP9 signalosome complex subun	0.000897162	0	0.0194509	0.00678267	0.00844546	0.0160141	0.00046789	0.00622125	0.00756776	0.00563092	1.11575	0.158012	0.462555		No change
Semaphorin-4C	SEMA4C	sp|Q9C0C4|SEM4C_HUMAN Semaphorin-4C OS=Homo sapiens GN=SEMA4C PE=1 SV=2;sp|Q9C0C4|SEM4C_HUMAN Semaphorin-4C OS=Homo sapiens OX=9606 GN=SEMA4C PE=1 SV=2	0.0050482	0.00423957	0.00954943	0.00627907	0.00218024	0.011849	0.00187432	0.0061525	0.00662527	0.00348249	1.05514	0.0774294	0.461681		No change
Ras-related protein Rap-1A	RAP1A	sp|P62834|RAP1A_HUMAN Ras-related protein Rap-1A OS=Homo sapiens OX=9606 GN=RAP1A PE=1 SV=1;sp|P62834|RAP1A_HUMAN Ras-related protein Rap-1A OS=Homo sapiens GN=RAP1A PE=1 SV=1;tr|A0A075B6Q0|A0A075B6Q0_HUMAN Ras-related protein Rap-1A (Fragment) OS=Homo sap	0.101981	0.0301796	0.0793608	0.070507	0.0268849	0.124393	0.0113869	0.0636439	0.0664748	0.0386125	0.942811	-0.0849602	0.461633		No change
Disks large homolog 1	DLG1	sp|Q12959-2|DLG1_HUMAN Isoform 2 of Disks large homolog 1 OS=Homo sapiens GN=DLG1;sp|Q12959|DLG1_HUMAN Disks large homolog 1 OS=Homo sapiens GN=DLG1 PE=1 SV=2;sp|Q12959-5|DLG1_HUMAN Isoform 5 of Disks large homolog 1 OS=Homo sapiens GN=DLG1;sp|Q12959-6|DLG	0.00189945	0.00359756	0.000482273	0.00199309	0.00106965	0.00211622	0.000689326	0.0028328	0.00187945	0.000793416	0.942981	-0.0846994	0.461585		No change
Peptidyl-prolyl cis-trans isomerase A;Peptidyl-prolyl cis-trans isomerase A, N-terminally processed	PPIA	sp|P62937|PPIA_HUMAN Peptidyl-prolyl cis-trans isomerase A OS=Homo sapiens OX=9606 GN=PPIA PE=1 SV=2;sp|P62937|PPIA_HUMAN Peptidyl-prolyl cis-trans isomerase A OS=Homo sapiens GN=PPIA PE=1 SV=2;tr|C9J5S7|C9J5S7_HUMAN Peptidyl-prolyl cis-trans isomerase OS=	1.50885	1.16231	1.98962	1.5536	0.290685	1.52122	0.943444	2.34365	1.60277	0.493918	1.03165	0.0449541	0.461553		No change
Ragulator complex protein LAMTOR3	LAMTOR3	sp|Q9UHA4|LTOR3_HUMAN Ragulator complex protein LAMTOR3 OS=Homo sapiens OX=9606 GN=LAMTOR3 PE=1 SV=1;sp|Q9UHA4|LTOR3_HUMAN Ragulator complex protein LAMTOR3 OS=Homo sapiens GN=LAMTOR3 PE=1 SV=1;sp|Q9UHA4-2|LTOR3_HUMAN Isoform 2 of Ragulator complex protein	0.00679332	0.0128806	0.0812118	0.0336286	0.0317222	0.107846	0.00634674	0	0.0380642	0.046521	1.1319	0.178746	0.461089		No change
Arf-GAP with coiled-coil, ANK repeat and PH domain-containing protein 1	ACAP1	sp|Q15027|ACAP1_HUMAN Arf-GAP with coiled-coil, ANK repeat and PH domain-containing protein 1 OS=Homo sapiens GN=ACAP1 PE=1 SV=1;sp|Q15027|ACAP1_HUMAN Arf-GAP with coiled-coil, ANK repeat and PH domain-containing protein 1 OS=Homo sapiens OX=9606 GN=ACAP1	0.0027336	0.00311356	0.00480883	0.00355199	0.00083789	0	0	0.0095694	0.0031898	0.00425307	0.898031	-0.155162	0.46042		No change
Ubiquitin-like modifier-activating enzyme 5	UBA5	tr|E7EQ61|E7EQ61_HUMAN Ubiquitin-like modifier-activating enzyme 5 OS=Homo sapiens GN=UBA5 PE=1 SV=1;sp|Q9GZZ9|UBA5_HUMAN Ubiquitin-like modifier-activating enzyme 5 OS=Homo sapiens GN=UBA5 PE=1 SV=1;sp|Q9GZZ9|UBA5_HUMAN Ubiquitin-like modifier-activating	0.00229189	0.00115498	0.00202359	0.00182349	0.00044567	0.00150844	0.001088	0.00310188	0.00189944	0.00080163	1.04165	0.0588747	0.460238		No change
NIF3-like protein 1	NIF3L1	sp|Q9GZT8-2|GTPC1_HUMAN Isoform 2 of Putative GTP cyclohydrolase 1 type 2 NIF3L1 OS=Homo sapiens GN=NIF3L1;sp|Q9GZT8|GTPC1_HUMAN Putative GTP cyclohydrolase 1 type 2 NIF3L1 OS=Homo sapiens GN=NIF3L1 PE=1 SV=2;sp|Q9GZT8|NIF3L_HUMAN NIF3-like protein 1 OS=Ho	0	0.00206819	0	0.000689396	0.000919195	0	0.0017769	0	0.000592301	0.000789735	0.85916	-0.219002	0.46009		No change
		tr|S4R3N1|S4R3N1_HUMAN Protein HSPE1-MOB4 OS=Homo sapiens GN=HSPE1-MOB4 PE=3 SV=1	0.00479831	0.0112611	0.014444	0.0101678	0.00357967	0.0258533	0.00738277	0	0.0110787	0.00984975	1.08959	0.123779	0.45985		No change
Ganglioside-induced differentiation-associated protein 1	GDAP1	sp|Q8TB36|GDAP1_HUMAN Ganglioside-induced differentiation-associated protein 1 OS=Homo sapiens GN=GDAP1 PE=1 SV=3;sp|Q8TB36|GDAP1_HUMAN Ganglioside-induced differentiation-associated protein 1 OS=Homo sapiens OX=9606 GN=GDAP1 PE=1 SV=3;sp|Q8TB36-2|GDAP1_HU	0.0176229	0.0212868	0.0243823	0.0210973	0.00231628	0.0277507	0.0171028	0.0196847	0.0215127	0.00415866	1.01969	0.0281282	0.459151		No change
Ubiquitin-conjugating enzyme E2 K	UBE2K	sp|P61086|UBE2K_HUMAN Ubiquitin-conjugating enzyme E2 K OS=Homo sapiens GN=UBE2K PE=1 SV=3;sp|P61086|UBE2K_HUMAN Ubiquitin-conjugating enzyme E2 K OS=Homo sapiens OX=9606 GN=UBE2K PE=1 SV=3;sp|P61086-3|UBE2K_HUMAN Isoform 3 of Ubiquitin-conjugating enzyme	0	0.0120493	0.0307664	0.0142719	0.0109964	0.00830937	0.0304808	0.00786184	0.0155507	0.00995341	1.0896	0.123797	0.459043		No change
Calcium-regulated heat stable protein 1	CARHSP1	sp|Q9Y2V2|CHSP1_HUMAN Calcium-regulated heat stable protein 1 OS=Homo sapiens GN=CARHSP1 PE=1 SV=2;sp|Q9Y2V2|CHSP1_HUMAN Calcium-regulated heat-stable protein 1 OS=Homo sapiens OX=9606 GN=CARHSP1 PE=1 SV=2;tr|H3BSW7|H3BSW7_HUMAN Calcium-regulated heat stab	0.0104507	0.00841004	0.062454	0.0271049	0.0235661	0.0283953	0.0370756	0.00923957	0.0249035	0.0104426	0.918782	-0.122205	0.458832		No change
Serine/arginine-rich splicing factor 3	SRSF3	sp|P84103-2|SRSF3_HUMAN Isoform 2 of Serine/arginine-rich splicing factor 3 OS=Homo sapiens GN=SRSF3;sp|P84103|SRSF3_HUMAN Serine/arginine-rich splicing factor 3 OS=Homo sapiens GN=SRSF3 PE=1 SV=1;sp|P84103|SRSF3_HUMAN Serine/arginine-rich splicing factor	0.0114363	0.0124269	0.0166954	0.0135195	0.00211723	0.00931637	0	0.0282868	0.0125344	0.0105016	0.927132	-0.109153	0.458722		No change
Prolow-density lipoprotein receptor-related protein 1;Low-density lipoprotein receptor-related protein 1 85 kDa subunit;Low-density lipoprotein receptor-related protein 1 515 kDa subunit;Low-density lipoprotein receptor-related protein 1 intracellular domain	LRP1	sp|Q07954|LRP1_HUMAN Prolow-density lipoprotein receptor-related protein 1 OS=Homo sapiens GN=LRP1 PE=1 SV=2;sp|Q07954|LRP1_HUMAN Prolow-density lipoprotein receptor-related protein 1 OS=Homo sapiens OX=9606 GN=LRP1 PE=1 SV=2	0.0120986	0.00633031	0.00841709	0.00894868	0.00209998	0.0105082	0.00457226	0.0108769	0.00865245	0.00272013	0.966897	-0.0485664	0.458264		No change
Angiotensin-converting enzyme 2;Processed angiotensin-converting enzyme 2	ACE2	sp|Q9BYF1-2|ACE2_HUMAN Isoform 2 of Angiotensin-converting enzyme 2 OS=Homo sapiens GN=ACE2;sp|Q9BYF1|ACE2_HUMAN Angiotensin-converting enzyme 2 OS=Homo sapiens GN=ACE2 PE=1 SV=2;sp|Q9BYF1|ACE2_HUMAN Angiotensin-converting enzyme 2 OS=Homo sapiens OX=9606	0.0065917	0.0103189	0.0169274	0.0112793	0.00376535	0.0280981	0.00351739	0.00516447	0.01226	0.0105587	1.08694	0.120275	0.45823		No change
E3 ubiquitin-protein ligase TRIM23	TRIM23	sp|P36406-3|TRI23_HUMAN Isoform Gamma of E3 ubiquitin-protein ligase TRIM23 OS=Homo sapiens GN=TRIM23;sp|P36406-2|TRI23_HUMAN Isoform Beta of E3 ubiquitin-protein ligase TRIM23 OS=Homo sapiens GN=TRIM23;sp|P36406|TRI23_HUMAN E3 ubiquitin-protein ligase TRI	0.0868396	0.0340601	0.040094	0.0536646	0.0221167	0.0765638	0.0279992	0.0488531	0.0511387	0.01695	0.952932	-0.0695543	0.456783		No change
Receptor-type tyrosine-protein phosphatase F	PTPRF	tr|H0Y6Z7|H0Y6Z7_HUMAN Receptor-type tyrosine-protein phosphatase F (Fragment) OS=Homo sapiens GN=PTPRF PE=1 SV=1;sp|P10586-2|PTPRF_HUMAN Isoform 2 of Receptor-type tyrosine-protein phosphatase F OS=Homo sapiens GN=PTPRF;sp|P10586|PTPRF_HUMAN Receptor-type	0.00191989	0.000407488	0.00142101	0.00124946	0.000561316	0.00107045	0.000324155	0.00263902	0.00134454	0.000862984	1.0761	0.105806	0.456776		No change
Protein phosphatase 1 regulatory subunit 7	PPP1R7	tr|C9J177|C9J177_HUMAN Protein phosphatase 1 regulatory subunit 7 (Fragment) OS=Homo sapiens GN=PPP1R7 PE=1 SV=1;sp|Q15435-2|PP1R7_HUMAN Isoform 2 of Protein phosphatase 1 regulatory subunit 7 OS=Homo sapiens GN=PPP1R7;tr|H7C003|H7C003_HUMAN Protein phosph	0.0172694	0.0137091	0.0277584	0.019579	0.00545297	0.00457447	0.0304468	0.0206366	0.0185526	0.00931875	0.947578	-0.0776832	0.456318		No change
Thymidine kinase, cytosolic	TK1	tr|K7ES52|K7ES52_HUMAN Thymidine kinase OS=Homo sapiens GN=TK1 PE=1 SV=1;tr|K7ERJ1|K7ERJ1_HUMAN Thymidine kinase (Fragment) OS=Homo sapiens GN=TK1 PE=1 SV=1;sp|P04183|KITH_HUMAN Thymidine kinase, cytosolic OS=Homo sapiens GN=TK1 PE=1 SV=2;tr|K7ERV3|K7ERV3_	0.00404012	0.00497764	0	0.00300592	0.00200395	0	0.0103866	0	0.00346219	0.00461625	1.15179	0.203876	0.456144		No change
Protein-tyrosine kinase 2-beta	PTK2B	sp|Q14289-2|FAK2_HUMAN Isoform 2 of Protein-tyrosine kinase 2-beta OS=Homo sapiens GN=PTK2B;sp|Q14289|FAK2_HUMAN Protein-tyrosine kinase 2-beta OS=Homo sapiens OX=9606 GN=PTK2B PE=1 SV=2;sp|Q14289|FAK2_HUMAN Protein-tyrosine kinase 2-beta OS=Homo sapiens G	0	0.000103024	0.00421368	0.0014389	0.00184985	0.00185757	0.00083514	0.00215541	0.00161604	0.000520598	1.1231	0.167491	0.456081		No change
Dynactin subunit 1	DCTN1	tr|E7EX90|E7EX90_HUMAN Uncharacterized protein OS=Homo sapiens GN=DCTN1 PE=1 SV=1;sp|Q14203-3|DCTN1_HUMAN Isoform 3 of Dynactin subunit 1 OS=Homo sapiens GN=DCTN1;sp|Q14203-4|DCTN1_HUMAN Isoform 4 of Dynactin subunit 1 OS=Homo sapiens GN=DCTN1;sp|Q14203|DC	0.000944939	0.000405389	0.00547465	0.00227499	0.0021331	0.00362317	0.00127253	0.00128218	0.00205929	0.00104258	0.905188	-0.143711	0.455917		No change
ATP-dependent 6-phosphofructokinase, muscle type	PFKM	sp|P08237|PFKAM_HUMAN ATP-dependent 6-phosphofructokinase, muscle type OS=Homo sapiens GN=PFKM PE=1 SV=2;sp|P08237-3|PFKAM_HUMAN Isoform 3 of ATP-dependent 6-phosphofructokinase, muscle type OS=Homo sapiens GN=PFKM;sp|P08237|PFKAM_HUMAN ATP-dependent 6-pho	0	0	0.00228925	0.000763084	0.00101745	0	0.00270814	0	0.000902713	0.00120362	1.18298	0.242425	0.455906		No change
AP-3 complex subunit beta-1	AP3B1	sp|O00203-3|AP3B1_HUMAN Isoform 2 of AP-3 complex subunit beta-1 OS=Homo sapiens GN=AP3B1;sp|O00203|AP3B1_HUMAN AP-3 complex subunit beta-1 OS=Homo sapiens GN=AP3B1 PE=1 SV=3;sp|O00203|AP3B1_HUMAN AP-3 complex subunit beta-1 OS=Homo sapiens OX=9606 GN=AP3B	0.0034925	0.00344286	0.00131617	0.00275051	0.000956225	0.0031519	0.00392143	0.000753378	0.0026089	0.00123702	0.948517	-0.076255	0.455849		No change
Ras-related protein Rab-1A	RAB1A	sp|P62820|RAB1A_HUMAN Ras-related protein Rab-1A OS=Homo sapiens GN=RAB1A PE=1 SV=3;sp|P62820|RAB1A_HUMAN Ras-related protein Rab-1A OS=Homo sapiens OX=9606 GN=RAB1A PE=1 SV=3;tr|E7END7|E7END7_HUMAN Ras-related protein Rab-1A OS=Homo sapiens GN=RAB1A PE=1	1.02706	0.977271	1.66719	1.22384	0.295566	1.35929	0.818774	1.38946	1.18917	0.246934	0.971675	-0.0414546	0.455294		No change
Vigilin	HDLBP	sp|Q00341|VIGLN_HUMAN Vigilin OS=Homo sapiens OX=9606 GN=HDLBP PE=1 SV=2;sp|Q00341|VIGLN_HUMAN Vigilin OS=Homo sapiens GN=HDLBP PE=1 SV=2;tr|A0A024R4E5|A0A024R4E5_HUMAN High density lipoprotein binding protein (Vigilin), isoform CRA_a OS=Homo sapiens GN=HD	0.000559257	0.00206205	0.00172641	0.00144924	0.000593321	0	0.00389763	0.000924253	0.00160729	0.00152689	1.10906	0.14934	0.45467		No change
40S ribosomal protein S6	RPS6	sp|P62753|RS6_HUMAN 40S ribosomal protein S6 OS=Homo sapiens GN=RPS6 PE=1 SV=1;sp|P62753|RS6_HUMAN 40S ribosomal protein S6 OS=Homo sapiens OX=9606 GN=RPS6 PE=1 SV=1;tr|A2A3R5|A2A3R5_HUMAN 40S ribosomal protein S6 OS=Homo sapiens GN=RPS6 PE=1 SV=1	0.362383	0.237916	0.329424	0.309908	0.0479946	0.47151	0.140598	0.278864	0.296991	0.116346	0.95832	-0.0614209	0.454612		No change
G-protein coupled receptor 183	GPR183	sp|P32249|GP183_HUMAN G-protein coupled receptor 183 OS=Homo sapiens GN=GPR183 PE=1 SV=3;sp|P32249|GP183_HUMAN G-protein coupled receptor 183 OS=Homo sapiens OX=9606 GN=GPR183 PE=1 SV=3	0	0.00236789	0	0.000789295	0.00105239	0	0.00198679	0	0.000662264	0.000883018	0.839057	-0.253159	0.453996		No change
Solute carrier family 2, facilitated glucose transporter member 3	SLC2A3	sp|P11169|GTR3_HUMAN Solute carrier family 2, facilitated glucose transporter member 3 OS=Homo sapiens GN=SLC2A3 PE=1 SV=1;sp|P11169|GTR3_HUMAN Solute carrier family 2, facilitated glucose transporter member 3 OS=Homo sapiens OX=9606 GN=SLC2A3 PE=1 SV=1	0.322287	0.380552	0.304581	0.335807	0.0298301	0.591145	0.135072	0.223939	0.316719	0.182951	0.943158	-0.0844291	0.452228		No change
		sp|P03404|NEF_HV1B1 Protein Nef OS=Human immunodeficiency virus type 1 group M subtype B (isolate BH10) GN=nef PE=1 SV=4;sp|P05854|NEF_HV1H3 Protein Nef OS=Human immunodeficiency virus type 1 group M subtype B (isolate HXB3) GN=nef PE=1 SV=4;tr|Q90VU7|Q90V	0.0140973	0.0384419	0	0.0175131	0.0139526	0.0249497	0	0.0334104	0.0194534	0.0129689	1.11079	0.151586	0.451873		No change
ER membrane protein complex subunit 1	EMC1	sp|Q8N766-2|EMC1_HUMAN Isoform 2 of ER membrane protein complex subunit 1 OS=Homo sapiens GN=EMC1;sp|Q8N766|EMC1_HUMAN ER membrane protein complex subunit 1 OS=Homo sapiens GN=EMC1 PE=1 SV=1;sp|Q8N766|EMC1_HUMAN ER membrane protein complex subunit 1 OS=Hom	0.000250103	0	0	8.33676e-05	0.000111157	0	0.000301049	0	0.00010035	0.0001338	1.2037	0.267476	0.451459		No change
Regucalcin	RGN	sp|Q15493|RGN_HUMAN Regucalcin OS=Homo sapiens GN=RGN PE=1 SV=1;sp|Q15493|RGN_HUMAN Regucalcin OS=Homo sapiens OX=9606 GN=RGN PE=1 SV=1	0.0319476	0.0100678	0.0197465	0.0205873	0.00757352	0.01642	0.00768104	0.0337423	0.0192811	0.00964079	0.936554	-0.094566	0.450984		No change
Costars family protein ABRACL	ABRACL	sp|Q9P1F3|ABRAL_HUMAN Costars family protein ABRACL OS=Homo sapiens OX=9606 GN=ABRACL PE=1 SV=1;sp|Q9P1F3|ABRAL_HUMAN Costars family protein ABRACL OS=Homo sapiens GN=ABRACL PE=1 SV=1	0.149664	0.501861	0.239839	0.297121	0.136493	0.520763	0.212811	0.0921556	0.275243	0.16368	0.926366	-0.110346	0.450757		No change
Solute carrier family 2, facilitated glucose transporter member 14	SLC2A14	sp|Q8TDB8-4|GTR14_HUMAN Isoform 4 of Solute carrier family 2, facilitated glucose transporter member 14 OS=Homo sapiens GN=SLC2A14;sp|Q8TDB8-2|GTR14_HUMAN Isoform 2 of Solute carrier family 2, facilitated glucose transporter member 14 OS=Homo sapiens GN=SL	0.0671324	0.147154	0.0995889	0.104625	0.0283527	0.1594	0.120688	0.0496414	0.10991	0.0401788	1.05051	0.0710882	0.450516		No change
Toll-interacting protein	TOLLIP	sp|Q9H0E2|TOLIP_HUMAN Toll-interacting protein OS=Homo sapiens GN=TOLLIP PE=1 SV=1;sp|Q9H0E2|TOLIP_HUMAN Toll-interacting protein OS=Homo sapiens OX=9606 GN=TOLLIP PE=1 SV=1;tr|F2Z2Y8|F2Z2Y8_HUMAN Toll-interacting protein OS=Homo sapiens GN=TOLLIP PE=1 SV=	0.00942909	0.0256374	0.0146564	0.0165743	0.00604208	0.0222702	0.011723	0.0134062	0.0157998	0.00431358	0.953271	-0.0690423	0.450415		No change
Arf-GAP with Rho-GAP domain, ANK repeat and PH domain-containing protein 1	ARAP1	sp|Q96P48-3|ARAP1_HUMAN Isoform 3 of Arf-GAP with Rho-GAP domain, ANK repeat and PH domain-containing protein 1 OS=Homo sapiens GN=ARAP1;sp|Q96P48|ARAP1_HUMAN Arf-GAP with Rho-GAP domain, ANK repeat and PH domain-containing protein 1 OS=Homo sapiens GN=ARA	0.000351209	0.00014007	0.000220762	0.000237347	7.59082e-05	0	0	0.000621918	0.000207306	0.000276408	0.873431	-0.195234	0.450264		No change
Prenylcysteine oxidase-like	PCYOX1L	sp|Q8NBM8|PCYXL_HUMAN Prenylcysteine oxidase-like OS=Homo sapiens GN=PCYOX1L PE=1 SV=2;sp|Q8NBM8|PCYXL_HUMAN Prenylcysteine oxidase-like OS=Homo sapiens OX=9606 GN=PCYOX1L PE=1 SV=2;tr|E7EVZ5|E7EVZ5_HUMAN Prenylcysteine oxidase-like OS=Homo sapiens GN=PCYO	0.00432594	0.0149977	0.00894724	0.00942363	0.00371605	0.0176344	0.00490113	0.00351737	0.00868431	0.00596676	0.921547	-0.117871	0.449746		No change
Plasminogen activator inhibitor 1 RNA-binding protein	SERBP1	sp|Q8NC51|PAIRB_HUMAN Plasminogen activator inhibitor 1 RNA-binding protein OS=Homo sapiens GN=SERBP1 PE=1 SV=2;sp|Q8NC51|PAIRB_HUMAN Plasminogen activator inhibitor 1 RNA-binding protein OS=Homo sapiens OX=9606 GN=SERBP1 PE=1 SV=2;sp|Q8NC51-3|PAIRB_HUMAN	0.0131402	0.00267501	0.00914849	0.00832125	0.00376416	0.00630025	0.00474	0.0157951	0.00894512	0.00456666	1.07497	0.104301	0.449467		No change
Fumarate hydratase, mitochondrial	FH	sp|P07954-2|FUMH_HUMAN Isoform Cytoplasmic of Fumarate hydratase, mitochondrial OS=Homo sapiens GN=FH;sp|P07954|FUMH_HUMAN Fumarate hydratase, mitochondrial OS=Homo sapiens GN=FH PE=1 SV=3;sp|P07954|FUMH_HUMAN Fumarate hydratase, mitochondrial OS=Homo sapi	0.0231489	0.00933828	0.0216004	0.0180292	0.00579395	0.0157555	0.00470289	0.038146	0.0195348	0.0124075	1.08351	0.115712	0.449167		No change
Sphingosine 1-phosphate receptor 4	S1PR4	sp|O95977|S1PR4_HUMAN Sphingosine 1-phosphate receptor 4 OS=Homo sapiens GN=S1PR4 PE=1 SV=1;sp|O95977|S1PR4_HUMAN Sphingosine 1-phosphate receptor 4 OS=Homo sapiens OX=9606 GN=S1PR4 PE=1 SV=1	0.00289333	0.00824718	0.00298111	0.00470721	0.00235998	0.00532772	0.00433285	0.00525071	0.00497043	0.000425052	1.05592	0.0784984	0.448172		No change
Extracellular serine/threonine protein kinase FAM20C	FAM20C	sp|Q8IXL6|DMP4_HUMAN Extracellular serine/threonine protein kinase FAM20C OS=Homo sapiens GN=FAM20C PE=1 SV=2;sp|Q8IXL6|FA20C_HUMAN Extracellular serine/threonine protein kinase FAM20C OS=Homo sapiens OX=9606 GN=FAM20C PE=1 SV=2;sp|Q8IXL6-2|DMP4_HUMAN Isof	0.00812895	0.0130254	0.00428504	0.00847979	0.0030304	0.011535	0.00299621	0.0094076	0.00797961	0.00332227	0.941015	-0.0877099	0.448152		No change
Ubiquitin-like modifier-activating enzyme 6	UBA6	sp|A0AVT1|UBA6_HUMAN Ubiquitin-like modifier-activating enzyme 6 OS=Homo sapiens GN=UBA6 PE=1 SV=1;sp|A0AVT1|UBA6_HUMAN Ubiquitin-like modifier-activating enzyme 6 OS=Homo sapiens OX=9606 GN=UBA6 PE=1 SV=1;sp|A0AVT1-2|UBA6_HUMAN Isoform 2 of Ubiquitin-like	0.00773267	0.00223701	0.0048378	0.00493583	0.00186456	0.0100668	0.000844998	0.00520685	0.00537289	0.00312929	1.08855	0.122407	0.44808		No change
Epidermal growth factor receptor substrate 15-like 1	EPS15L1	sp|Q9UBC2-3|EP15R_HUMAN Isoform 3 of Epidermal growth factor receptor substrate 15-like 1 OS=Homo sapiens GN=EPS15L1;tr|M0R165|M0R165_HUMAN Epidermal growth factor receptor substrate 15-like 1 OS=Homo sapiens GN=EPS15L1 PE=1 SV=1;sp|Q9UBC2|EP15R_HUMAN Epid	0	0	0.000336727	0.000112242	0.000149656	0	0.000413209	0	0.000137736	0.000183648	1.22713	0.295294	0.446557		No change
V-type proton ATPase subunit C 1	ATP6V1C1	sp|P21283|VATC1_HUMAN V-type proton ATPase subunit C 1 OS=Homo sapiens OX=9606 GN=ATP6V1C1 PE=1 SV=4;sp|P21283|VATC1_HUMAN V-type proton ATPase subunit C 1 OS=Homo sapiens GN=ATP6V1C1 PE=1 SV=4;tr|E7EV59|E7EV59_HUMAN V-type proton ATPase subunit C 1 OS=Hom	0	0.00319558	0.00250411	0.0018999	0.0012666	0.00486895	0	0	0.00162298	0.00216398	0.854247	-0.227274	0.446077		No change
RNA-binding protein Raly	RALY	sp|Q9UKM9-2|RALY_HUMAN Isoform 1 of RNA-binding protein Raly OS=Homo sapiens GN=RALY;sp|Q9UKM9|RALY_HUMAN RNA-binding protein Raly OS=Homo sapiens GN=RALY PE=1 SV=1;sp|Q9UKM9|RALY_HUMAN RNA-binding protein Raly OS=Homo sapiens OX=9606 GN=RALY PE=1 SV=1;tr|	0	0.00511988	0.0079028	0.00434089	0.00289393	0.0149219	0.000537315	0	0.00515306	0.00651253	1.1871	0.247437	0.445294		No change
Glutamine--fructose-6-phosphate aminotransferase [isomerizing] 1	GFPT1	sp|Q06210-2|GFPT1_HUMAN Isoform 2 of Glutamine--fructose-6-phosphate aminotransferase [isomerizing] 1 OS=Homo sapiens GN=GFPT1;sp|Q06210|GFPT1_HUMAN Glutamine--fructose-6-phosphate aminotransferase [isomerizing] 1 OS=Homo sapiens GN=GFPT1 PE=1 SV=3;sp|Q062	0.0150601	0.0314912	0.0261883	0.0242465	0.00612427	0.0346375	0.015338	0.0194061	0.0231272	0.00767352	0.953835	-0.0681885	0.445226		No change
Non-histone chromosomal protein HMG-17;High mobility group nucleosome-binding domain-containing protein 3	HMGN2;HMGN3	sp|P05204|HMGN2_HUMAN Non-histone chromosomal protein HMG-17 OS=Homo sapiens GN=HMGN2 PE=1 SV=3;sp|P05204|HMGN2_HUMAN Non-histone chromosomal protein HMG-17 OS=Homo sapiens OX=9606 GN=HMGN2 PE=1 SV=3;sp|Q15651-2|HMGN3_HUMAN Isoform 2 of High mobility group	0	0.010483	0.0174217	0.00930156	0.00620104	0.033518	0	0	0.0111727	0.0148969	1.20116	0.26443	0.444562		No change
RNA-binding protein FUS	FUS	sp|P35637-2|FUS_HUMAN Isoform Short of RNA-binding protein FUS OS=Homo sapiens GN=FUS;sp|P35637|FUS_HUMAN RNA-binding protein FUS OS=Homo sapiens GN=FUS PE=1 SV=1;sp|P35637|FUS_HUMAN RNA-binding protein FUS OS=Homo sapiens OX=9606 GN=FUS PE=1 SV=1;tr|H3BPE	0.00702049	0.00120466	0.00168442	0.00330319	0.0024782	0.00771068	0.00350602	0	0.0037389	0.00264785	1.13191	0.178755	0.444134		No change
Microfibril-associated glycoprotein 4	MFAP4	sp|P55083|MFAP4_HUMAN Microfibril-associated glycoprotein 4 OS=Homo sapiens GN=MFAP4 PE=1 SV=2;sp|P55083-2|MFAP4_HUMAN Isoform 2 of Microfibril-associated glycoprotein 4 OS=Homo sapiens GN=MFAP4;tr|K7ES70|K7ES70_HUMAN Microfibril-associated glycoprotein 4	0.0102845	0.0449006	0.090002	0.0483957	0.0277375	0.174402	0	0	0.0581341	0.0775121	1.20122	0.264505	0.443748		No change
FH1/FH2 domain-containing protein 1	FHOD1	sp|Q9Y613|FHOD1_HUMAN FH1/FH2 domain-containing protein 1 OS=Homo sapiens GN=FHOD1 PE=1 SV=3;sp|Q9Y613|FHOD1_HUMAN FH1/FH2 domain-containing protein 1 OS=Homo sapiens OX=9606 GN=FHOD1 PE=1 SV=3	0.000455879	0.00283741	0.000952173	0.00141515	0.000948171	0.00167441	0.000523757	0.00246482	0.00155433	0.000687048	1.09835	0.135332	0.443667		No change
Small glutamine-rich tetratricopeptide repeat-containing protein alpha	SGTA	sp|O43765|SGTA_HUMAN Small glutamine-rich tetratricopeptide repeat-containing protein alpha OS=Homo sapiens GN=SGTA PE=1 SV=1;sp|O43765|SGTA_HUMAN Small glutamine-rich tetratricopeptide repeat-containing protein alpha OS=Homo sapiens OX=9606 GN=SGTA PE=1 S	0	0.00264082	0	0.000880274	0.0011737	0	0.00212519	0	0.000708398	0.000944531	0.804747	-0.313392	0.44339		No change
Ras GTPase-activating protein-binding protein 2	G3BP2	sp|Q9UN86-2|G3BP2_HUMAN Isoform B of Ras GTPase-activating protein-binding protein 2 OS=Homo sapiens GN=G3BP2;sp|Q9UN86|G3BP2_HUMAN Ras GTPase-activating protein-binding protein 2 OS=Homo sapiens GN=G3BP2 PE=1 SV=2;sp|Q9UN86|G3BP2_HUMAN Ras GTPase-activati	0	0	0.000579307	0.000193102	0.00025747	0	0.000465598	0	0.000155199	0.000206933	0.803716	-0.315242	0.443068		No change
Probable cation-transporting ATPase 13A3	ATP13A3	tr|A0A087WYY3|A0A087WYY3_HUMAN Probable cation-transporting ATPase 13A3 OS=Homo sapiens GN=ATP13A3 PE=1 SV=1;sp|Q9H7F0-2|AT133_HUMAN Isoform 2 of Probable cation-transporting ATPase 13A3 OS=Homo sapiens GN=ATP13A3;sp|Q9H7F0|AT133_HUMAN Probable cation-tran	0.000483523	0.00895188	0.00691278	0.0054494	0.00331058	0.00907585	0.0055742	0	0.00488335	0.00325557	0.896127	-0.158225	0.442506		No change
Solute carrier family 2, facilitated glucose transporter member 1	SLC2A1	sp|P11166|GTR1_HUMAN Solute carrier family 2, facilitated glucose transporter member 1 OS=Homo sapiens GN=SLC2A1 PE=1 SV=2;sp|P11166|GTR1_HUMAN Solute carrier family 2, facilitated glucose transporter member 1 OS=Homo sapiens OX=9606 GN=SLC2A1 PE=1 SV=2;tr	0.407789	0.242095	0.47221	0.374032	0.0879576	0.593721	0.191774	0.399923	0.395139	0.135577	1.05643	0.0792005	0.442402		No change
Metaxin-2	MTX2	sp|O75431|MTX2_HUMAN Metaxin-2 OS=Homo sapiens GN=MTX2 PE=1 SV=1;sp|O75431|MTX2_HUMAN Metaxin-2 OS=Homo sapiens OX=9606 GN=MTX2 PE=1 SV=1;sp|O75431-2|MTX2_HUMAN Isoform 2 of Metaxin-2 OS=Homo sapiens GN=MTX2;tr|C9JNK6|C9JNK6_HUMAN Metaxin-2 OS=Homo sapiens	0	0.00175612	0.00179424	0.00118345	0.000788969	0.00204306	0.00191977	0	0.00132094	0.000880629	1.11618	0.158566	0.442241		No change
Phosphatidylinositol 5-phosphate 4-kinase type-2 alpha	PIP4K2A	sp|P48426|PI42A_HUMAN Phosphatidylinositol 5-phosphate 4-kinase type-2 alpha OS=Homo sapiens GN=PIP4K2A PE=1 SV=2;sp|P48426|PI42A_HUMAN Phosphatidylinositol 5-phosphate 4-kinase type-2 alpha OS=Homo sapiens OX=9606 GN=PIP4K2A PE=1 SV=2;sp|P48426-2|PI42A_HU	0.0212463	0.0186656	0.0346535	0.0248551	0.00653224	0.0499983	0.0141531	0.00314219	0.0224312	0.0183781	0.902477	-0.148038	0.441877		No change
Translation initiation factor eIF-2B subunit alpha	EIF2B1	sp|Q14232|EI2BA_HUMAN Translation initiation factor eIF-2B subunit alpha OS=Homo sapiens GN=EIF2B1 PE=1 SV=1;sp|Q14232|EI2BA_HUMAN Translation initiation factor eIF-2B subunit alpha OS=Homo sapiens OX=9606 GN=EIF2B1 PE=1 SV=1;sp|Q14232-2|EI2BA_HUMAN Isofor	0	0	0.00121398	0.000404659	0.000539546	0	0.00151787	0	0.000505957	0.000674609	1.25033	0.322307	0.441838		No change
			1.95936	1.07176	1.17933	1.40348	0.370587	1.03279	0.472786	2.39957	1.30171	0.731902	0.927487	-0.108601	0.441757		No change
Transformation/transcription domain-associated protein	TRRAP	tr|H0Y4W2|H0Y4W2_HUMAN Transformation/transcription domain-associated protein (Fragment) OS=Homo sapiens GN=TRRAP PE=1 SV=1;sp|Q9Y4A5-2|TRRAP_HUMAN Isoform 2 of Transformation/transcription domain-associated protein OS=Homo sapiens GN=TRRAP;tr|F2Z2U4|F2Z2U	0.000143871	0	0	4.79571e-05	6.39428e-05	0	0.00011487	0	3.829e-05	5.10533e-05	0.798421	-0.324779	0.441408		No change
AP-1 complex subunit gamma-1	AP1G1	sp|O43747|AP1G1_HUMAN AP-1 complex subunit gamma-1 OS=Homo sapiens GN=AP1G1 PE=1 SV=5;sp|O43747-2|AP1G1_HUMAN Isoform 2 of AP-1 complex subunit gamma-1 OS=Homo sapiens GN=AP1G1;sp|O43747|AP1G1_HUMAN AP-1 complex subunit gamma-1 OS=Homo sapiens OX=9606 GN=A	0.0124077	0.00916039	0.0109064	0.0108249	0.00110964	0.00798148	0.0113326	0.0123877	0.0105672	0.00172384	0.976202	-0.0347486	0.441311		No change
10 kDa heat shock protein, mitochondrial	HSPE1	sp|P61604|CH10_HUMAN 10 kDa heat shock protein, mitochondrial OS=Homo sapiens GN=HSPE1 PE=1 SV=2;sp|P61604|CH10_HUMAN 10 kDa heat shock protein, mitochondrial OS=Homo sapiens OX=9606 GN=HSPE1 PE=1 SV=2;tr|B8ZZL8|B8ZZL8_HUMAN 10 kDa heat shock protein, mito	0.0103611	0.00401191	0.00963107	0.00800135	0.00265962	0	0.00244202	0.0185257	0.00698923	0.00769096	0.873506	-0.19511	0.440875		No change
60S ribosomal protein L13	RPL13	sp|P26373|RL13_HUMAN 60S ribosomal protein L13 OS=Homo sapiens GN=RPL13 PE=1 SV=4;sp|P26373|RL13_HUMAN 60S ribosomal protein L13 OS=Homo sapiens OX=9606 GN=RPL13 PE=1 SV=4;sp|P26373-2|RL13_HUMAN Isoform 2 of 60S ribosomal protein L13 OS=Homo sapiens GN=RPL	0.247178	0.344084	0.236071	0.275778	0.0455375	0.284472	0.15981	0.351351	0.265211	0.0702676	0.961684	-0.0563646	0.440843		No change
Serine/threonine-protein phosphatase 2A 55 kDa regulatory subunit B alpha isoform	PPP2R2A	sp|P63151|2ABA_HUMAN Serine/threonine-protein phosphatase 2A 55 kDa regulatory subunit B alpha isoform OS=Homo sapiens OX=9606 GN=PPP2R2A PE=1 SV=1;sp|P63151-2|2ABA_HUMAN Isoform 2 of Serine/threonine-protein phosphatase 2A 55 kDa regulatory subunit B alph	0.00558405	0.00991476	0.00479561	0.00676481	0.00209997	0.0059842	0.00677214	0.0083929	0.00704975	0.000895435	1.04212	0.0595223	0.440649		No change
ATP-binding cassette sub-family F member 1	ABCF1	sp|Q8NE71-2|ABCF1_HUMAN Isoform 2 of ATP-binding cassette sub-family F member 1 OS=Homo sapiens GN=ABCF1;sp|Q8NE71|ABCF1_HUMAN ATP-binding cassette sub-family F member 1 OS=Homo sapiens GN=ABCF1 PE=1 SV=2;sp|Q8NE71|ABCF1_HUMAN ATP-binding cassette sub-fami	0.000993526	0.00115425	0.00181715	0.00132164	0.000330339	0.00305044	0	0.00137269	0.00147438	0.00105071	1.11556	0.157773	0.440576		No change
Ras GTPase-activating-like protein IQGAP1	IQGAP1	sp|P46940|IQGA1_HUMAN Ras GTPase-activating-like protein IQGAP1 OS=Homo sapiens GN=IQGAP1 PE=1 SV=1;sp|P46940|IQGA1_HUMAN Ras GTPase-activating-like protein IQGAP1 OS=Homo sapiens OX=9606 GN=IQGAP1 PE=1 SV=1;tr|H0YLE8|H0YLE8_HUMAN Ras GTPase-activating-lik	0.0347659	0.0477976	0.0535278	0.0453638	0.00706523	0.0571757	0.0323096	0.0422208	0.0439021	0.00884908	0.967777	-0.0472529	0.440415		No change
RAC-alpha serine/threonine-protein kinase	AKT1	sp|P31749|AKT1_HUMAN RAC-alpha serine/threonine-protein kinase OS=Homo sapiens GN=AKT1 PE=1 SV=2;sp|P31749|AKT1_HUMAN RAC-alpha serine/threonine-protein kinase OS=Homo sapiens OX=9606 GN=AKT1 PE=1 SV=2;sp|P31749-2|AKT1_HUMAN Isoform 2 of RAC-alpha serine/t	0	0	0.00192463	0.000641543	0.00085539	0	0.00152923	0	0.000509745	0.00067966	0.794561	-0.33177	0.440194		No change
Alpha-actinin-1	ACTN1	sp|P12814|ACTN1_HUMAN Alpha-actinin-1 OS=Homo sapiens OX=9606 GN=ACTN1 PE=1 SV=2;sp|P12814|ACTN1_HUMAN Alpha-actinin-1 OS=Homo sapiens GN=ACTN1 PE=1 SV=2;sp|P12814-3|ACTN1_HUMAN Isoform 3 of Alpha-actinin-1 OS=Homo sapiens GN=ACTN1;sp|P12814-2|ACTN1_HUMAN	0.00911261	0.00706571	0.011388	0.00918878	0.00146616	0.0099182	0.0027906	0.0170226	0.00991046	0.00474657	1.07854	0.109079	0.439912		No change
Glutathione reductase, mitochondrial	GSR	sp|P00390-2|GSHR_HUMAN Isoform Cytoplasmic of Glutathione reductase, mitochondrial OS=Homo sapiens GN=GSR;sp|P00390-3|GSHR_HUMAN Isoform 2 of Glutathione reductase, mitochondrial OS=Homo sapiens GN=GSR;sp|P00390|GSHR_HUMAN Glutathione reductase, mitochondr	0.00386151	0.00363844	0.00295938	0.00348644	0.000351376	0	0.00377516	0.0058037	0.00319295	0.00212863	0.915819	-0.126865	0.439836		No change
Complement C1r subcomponent-like protein	C1RL	sp|Q9NZP8|C1RL_HUMAN Complement C1r subcomponent-like protein OS=Homo sapiens GN=C1RL PE=1 SV=2;sp|Q9NZP8|C1RL_HUMAN Complement C1r subcomponent-like protein OS=Homo sapiens OX=9606 GN=C1RL PE=1 SV=2	0	0	0.0173424	0.0057808	0.00770774	0.0055484	0.00237626	0.00639314	0.0047726	0.00159756	0.825595	-0.276494	0.439531		No change
Charged multivesicular body protein 7	CHMP7	sp|Q8WUX9|CHMP7_HUMAN Charged multivesicular body protein 7 OS=Homo sapiens GN=CHMP7 PE=1 SV=1;sp|Q8WUX9|CHMP7_HUMAN Charged multivesicular body protein 7 OS=Homo sapiens OX=9606 GN=CHMP7 PE=1 SV=1;tr|E5RJI3|E5RJI3_HUMAN Charged multivesicular body protein	0	0.000655898	0.000679963	0.000445287	0.000296858	0	0.000988636	0.00052436	0.000504332	0.000336221	1.1326	0.179639	0.439422		No change
Mitochondrial carrier homolog 1	MTCH1	sp|Q9NZJ7-2|MTCH1_HUMAN Isoform 2 of Mitochondrial carrier homolog 1 OS=Homo sapiens GN=MTCH1;sp|Q9NZJ7|MTCH1_HUMAN Mitochondrial carrier homolog 1 OS=Homo sapiens GN=MTCH1 PE=1 SV=1;sp|Q9NZJ7|MTCH1_HUMAN Mitochondrial carrier homolog 1 OS=Homo sapiens OX=	0.00137295	0	0	0.000457649	0.000610198	0	0.00173553	0	0.000578509	0.000771346	1.26409	0.338099	0.439098		No change
Eukaryotic translation initiation factor 2 subunit 3;Putative eukaryotic translation initiation factor 2 subunit 3-like protein	EIF2S3;EIF2S3L	sp|P41091|IF2G_HUMAN Eukaryotic translation initiation factor 2 subunit 3 OS=Homo sapiens GN=EIF2S3 PE=1 SV=3;sp|P41091|IF2G_HUMAN Eukaryotic translation initiation factor 2 subunit 3 OS=Homo sapiens OX=9606 GN=EIF2S3 PE=1 SV=3;sp|Q2VIR3|IF2GL_HUMAN Putati	0.00872783	0.019868	0.0119998	0.0135319	0.00422409	0.0111504	0.013445	0.0179267	0.0141741	0.00250179	1.04746	0.0668899	0.438777		No change
Cytoplasmic dynein 1 intermediate chain 2	DYNC1I2	sp|Q13409|DC1I2_HUMAN Cytoplasmic dynein 1 intermediate chain 2 OS=Homo sapiens OX=9606 GN=DYNC1I2 PE=1 SV=3;sp|Q13409|DC1I2_HUMAN Cytoplasmic dynein 1 intermediate chain 2 OS=Homo sapiens GN=DYNC1I2 PE=1 SV=3;sp|Q13409-2|DC1I2_HUMAN Isoform 2B of Cytoplas	0.00259587	0.00140922	0.00473238	0.00291249	0.00121326	0	0.0014155	0.00624793	0.00255448	0.0024623	0.877076	-0.189227	0.43853		No change
T-complex protein 1 subunit delta	CCT4	sp|P50991|TCPD_HUMAN T-complex protein 1 subunit delta OS=Homo sapiens OX=9606 GN=CCT4 PE=1 SV=4;sp|P50991|TCPD_HUMAN T-complex protein 1 subunit delta OS=Homo sapiens GN=CCT4 PE=1 SV=4;sp|P50991-2|TCPD_HUMAN Isoform 2 of T-complex protein 1 subunit delta	0.0372478	0.87354	0.0824236	0.331071	0.361647	0.318239	0.253526	0.277149	0.282971	0.0235121	0.854715	-0.226484	0.437939		No change
Large neutral amino acids transporter small subunit 1	SLC7A5	sp|Q01650|LAT1_HUMAN Large neutral amino acids transporter small subunit 1 OS=Homo sapiens GN=SLC7A5 PE=1 SV=2;sp|Q01650|LAT1_HUMAN Large neutral amino acids transporter small subunit 1 OS=Homo sapiens OX=9606 GN=SLC7A5 PE=1 SV=2	0.176499	0.0921364	0.102026	0.123554	0.0352967	0.117226	0.0641812	0.215718	0.132375	0.055562	1.0714	0.0994945	0.437344		No change
Phosphatidylinositol transfer protein alpha isoform	PITPNA	tr|F5GWE5|F5GWE5_HUMAN Phosphatidylinositol transfer protein alpha isoform OS=Homo sapiens GN=PITPNA PE=1 SV=1;sp|Q00169|PIPNA_HUMAN Phosphatidylinositol transfer protein alpha isoform OS=Homo sapiens GN=PITPNA PE=1 SV=2;sp|Q00169|PIPNA_HUMAN Phosphatidyli	0	0.00208349	0	0.000694498	0.000925997	0	0.00265608	0	0.00088536	0.00118048	1.27482	0.350294	0.436993		No change
Inosine triphosphate pyrophosphatase	ITPA	sp|Q9BY32|ITPA_HUMAN Inosine triphosphate pyrophosphatase OS=Homo sapiens GN=ITPA PE=1 SV=2;sp|Q9BY32|ITPA_HUMAN Inosine triphosphate pyrophosphatase OS=Homo sapiens OX=9606 GN=ITPA PE=1 SV=2;sp|Q9BY32-3|ITPA_HUMAN Isoform 3 of Inosine triphosphate pyropho	0	0.00945651	0.00289937	0.00411863	0.00355859	0	0.00156906	0.0088066	0.00345855	0.00356537	0.839734	-0.251995	0.436848		No change
Serine/threonine-protein kinase TAO3	TAOK3	sp|Q9H2K8|TAOK3_HUMAN Serine/threonine-protein kinase TAO3 OS=Homo sapiens GN=TAOK3 PE=1 SV=2;sp|Q9H2K8|TAOK3_HUMAN Serine/threonine-protein kinase TAO3 OS=Homo sapiens OX=9606 GN=TAOK3 PE=1 SV=2;tr|G3V1Q8|G3V1Q8_HUMAN Serine/threonine-protein kinase TAO3	0.0173361	0.0126799	0.0175372	0.0158511	0.00211413	0.00439312	0.012838	0.02672	0.0146504	0.00804642	0.924252	-0.113642	0.436351		No change
Glutathione S-transferase A3;Glutathione S-transferase A2;Glutathione S-transferase A1;Glutathione S-transferase A1, N-terminally processed	GSTA3;GSTA2;GSTA1	tr|A0A087WXM2|A0A087WXM2_HUMAN Glutathione S-transferase OS=Homo sapiens GN=GSTA3 PE=3 SV=1;sp|Q16772|GSTA3_HUMAN Glutathione S-transferase A3 OS=Homo sapiens GN=GSTA3 PE=1 SV=3;sp|Q16772|GSTA3_HUMAN Glutathione S-transferase A3 OS=Homo sapiens OX=9606 GN=	0.0375303	0.0256209	0.0599745	0.0410419	0.0126217	0.0498242	0.0295649	0.037663	0.0390174	0.00720457	0.95067	-0.0729828	0.436276		No change
			0.0596527	0.202035	0.330061	0.197249	0.0917311	0.267166	0.0823689	0.192508	0.180681	0.0655414	0.916003	-0.126576	0.435363		No change
Myosin light polypeptide 6	MYL6	tr|F8W1R7|F8W1R7_HUMAN Myosin light polypeptide 6 OS=Homo sapiens GN=MYL6 PE=1 SV=1;sp|P60660-2|MYL6_HUMAN Isoform Smooth muscle of Myosin light polypeptide 6 OS=Homo sapiens GN=MYL6;sp|P60660|MYL6_HUMAN Myosin light polypeptide 6 OS=Homo sapiens GN=MYL6 P	0.0800826	0.0303428	0.0408643	0.0504299	0.0197685	0.0510808	0.02706	0.0850284	0.0543898	0.0204258	1.07852	0.109055	0.434822		No change
Calcium-binding mitochondrial carrier protein Aralar1	SLC25A12	sp|O75746|CMC1_HUMAN Calcium-binding mitochondrial carrier protein Aralar1 OS=Homo sapiens GN=SLC25A12 PE=1 SV=2;sp|O75746|S2512_HUMAN Electrogenic aspartate/glutamate antiporter SLC25A12, mitochondrial OS=Homo sapiens OX=9606 GN=SLC25A12 PE=1 SV=2;sp|O757	0.00169584	0.00310833	0.00941924	0.00474114	0.00311874	0.00175864	0.0154108	0	0.00572316	0.00645845	1.20713	0.271578	0.434051		No change
Serine/threonine-protein kinase WNK1	WNK1	sp|Q9H4A3|WNK1_HUMAN Serine/threonine-protein kinase WNK1 OS=Homo sapiens OX=9606 GN=WNK1 PE=1 SV=2;sp|Q9H4A3-6|WNK1_HUMAN Isoform 5 of Serine/threonine-protein kinase WNK1 OS=Homo sapiens GN=WNK1;sp|Q9H4A3-7|WNK1_HUMAN Isoform 6 of Serine/threonine-protei	0.000962658	0.000208395	0	0.000390351	0.000381538	0	0.00094055	0	0.000313517	0.000418022	0.803165	-0.316231	0.433258		No change
Nucleolar complex protein 4 homolog	NOC4L	sp|Q9BVI4|NOC4L_HUMAN Nucleolar complex protein 4 homolog OS=Homo sapiens OX=9606 GN=NOC4L PE=1 SV=1;sp|Q9BVI4|NOC4L_HUMAN Nucleolar complex protein 4 homolog OS=Homo sapiens GN=NOC4L PE=1 SV=1	0.00659142	0.00397406	0.00477496	0.00511348	0.000985291	0.00883915	0.00225932	0.0053817	0.00549339	0.00223051	1.0743	0.103392	0.433188		No change
Protein phosphatase 1H	PPM1H	sp|Q9ULR3|PPM1H_HUMAN Protein phosphatase 1H OS=Homo sapiens GN=PPM1H PE=1 SV=2;sp|Q9ULR3|PPM1H_HUMAN Protein phosphatase 1H OS=Homo sapiens OX=9606 GN=PPM1H PE=1 SV=2	0.00202326	0.00479956	0.000218197	0.002347	0.00163504	0.00271475	0.00340336	0	0.00203937	0.00135958	0.868924	-0.202697	0.432436		No change
L-xylulose reductase	DCXR	tr|J3KS22|J3KS22_HUMAN L-xylulose reductase (Fragment) OS=Homo sapiens GN=DCXR PE=1 SV=3;sp|Q7Z4W1|DCXR_HUMAN L-xylulose reductase OS=Homo sapiens GN=DCXR PE=1 SV=2;sp|Q7Z4W1|DCXR_HUMAN L-xylulose reductase OS=Homo sapiens OX=9606 GN=DCXR PE=1 SV=2;tr|J3QS	0.0810879	0.045335	0.0608076	0.0624101	0.0124518	0.0628668	0.0588326	0.0594683	0.0603892	0.00165171	0.967619	-0.0474891	0.431888		No change
NADH dehydrogenase [ubiquinone] iron-sulfur protein 3, mitochondrial	NDUFS3	sp|O75489|NDUS3_HUMAN NADH dehydrogenase [ubiquinone] iron-sulfur protein 3, mitochondrial OS=Homo sapiens GN=NDUFS3 PE=1 SV=1;sp|O75489|NDUS3_HUMAN NADH dehydrogenase [ubiquinone] iron-sulfur protein 3, mitochondrial OS=Homo sapiens OX=9606 GN=NDUFS3 PE=1	0	0.00502566	0.0462803	0.017102	0.0194522	0	0.0321814	0.00936255	0.013848	0.0122223	0.809729	-0.304488	0.431467		No change
Ras suppressor protein 1	RSU1	sp|Q15404|RSU1_HUMAN Ras suppressor protein 1 OS=Homo sapiens OX=9606 GN=RSU1 PE=1 SV=3;sp|Q15404|RSU1_HUMAN Ras suppressor protein 1 OS=Homo sapiens GN=RSU1 PE=1 SV=3;sp|Q15404-2|RSU1_HUMAN Isoform 2 of Ras suppressor protein 1 OS=Homo sapiens GN=RSU1	0.147194	0.241481	0.292473	0.227049	0.0532369	0.419924	0.163714	0.152643	0.245427	0.116331	1.08094	0.112291	0.431193		No change
39S ribosomal protein L49, mitochondrial	MRPL49	sp|Q13405|RM49_HUMAN 39S ribosomal protein L49, mitochondrial OS=Homo sapiens GN=MRPL49 PE=1 SV=1;sp|Q13405|RM49_HUMAN 39S ribosomal protein L49, mitochondrial OS=Homo sapiens OX=9606 GN=MRPL49 PE=1 SV=1;tr|H0YDP7|H0YDP7_HUMAN 39S ribosomal protein L49, mi	0.0452145	0	0	0.0150715	0.0200953	0.0195485	0.0163296	0	0.0119594	0.00797293	0.793511	-0.333678	0.430933		No change
Elongation factor 1-delta	EEF1D	sp|P29692|EF1D_HUMAN Elongation factor 1-delta OS=Homo sapiens OX=9606 GN=EEF1D PE=1 SV=5;sp|P29692|EF1D_HUMAN Elongation factor 1-delta OS=Homo sapiens GN=EEF1D PE=1 SV=5;tr|E9PRY8|E9PRY8_HUMAN Elongation factor 1-delta OS=Homo sapiens GN=EEF1D PE=1 SV=1;	0.0165155	0.0223563	0.0720008	0.0369575	0.0233622	0.0463956	0.0538986	0.0219689	0.0407544	0.0125236	1.10274	0.141087	0.430827		No change
Serine/arginine-rich splicing factor 1	SRSF1	sp|Q07955|SRSF1_HUMAN Serine/arginine-rich splicing factor 1 OS=Homo sapiens GN=SRSF1 PE=1 SV=2;tr|J3KTL2|J3KTL2_HUMAN Serine/arginine-rich-splicing factor 1 OS=Homo sapiens GN=SRSF1 PE=1 SV=1;sp|Q07955|SRSF1_HUMAN Serine/arginine-rich splicing factor 1 OS	0.00468785	0.00108551	0.00209495	0.00262277	0.00137672	0.00372098	0	0.00325925	0.00232674	0.00155116	0.887131	-0.17278	0.430635		No change
Fumarylacetoacetate hydrolase domain-containing protein 2A	FAHD2A	sp|Q96GK7|FAH2A_HUMAN Fumarylacetoacetate hydrolase domain-containing protein 2A OS=Homo sapiens GN=FAHD2A PE=1 SV=1;sp|Q96GK7|FAH2A_HUMAN Fumarylacetoacetate hydrolase domain-containing protein 2A OS=Homo sapiens OX=9606 GN=FAHD2A PE=1 SV=1;tr|C9JGM0|C9JG	0.00314052	0.00296985	0.00500558	0.00370532	0.000866843	0.0138919	0	0	0.00463063	0.00617417	1.24973	0.321612	0.430406		No change
Actin-related protein 10	ACTR10	sp|Q9NZ32|ARP10_HUMAN Actin-related protein 10 OS=Homo sapiens GN=ACTR10 PE=1 SV=1;sp|Q9NZ32|ARP10_HUMAN Actin-related protein 10 OS=Homo sapiens OX=9606 GN=ACTR10 PE=1 SV=1;tr|V9GYX7|V9GYX7_HUMAN Actin-related protein 10 (Fragment) OS=Homo sapiens GN=ACTR	0	0.000746797	0	0.000248932	0.00033191	0	0.000978341	0	0.000326114	0.000434818	1.31005	0.389622	0.43027		No change
Sister chromatid cohesion protein PDS5 homolog B	PDS5B	sp|Q9NTI5-2|PDS5B_HUMAN Isoform 2 of Sister chromatid cohesion protein PDS5 homolog B OS=Homo sapiens GN=PDS5B;sp|Q9NTI5|PDS5B_HUMAN Sister chromatid cohesion protein PDS5 homolog B OS=Homo sapiens GN=PDS5B PE=1 SV=1;sp|Q9NTI5|PDS5B_HUMAN Sister chromatid	0.00146171	0.000924846	0.000244509	0.000877023	0.000421676	0	0.00258362	0.000547327	0.00104365	0.00102665	1.18999	0.250952	0.42995		No change
Ubiquitin carboxyl-terminal hydrolase 7	USP7	sp|Q93009-3|UBP7_HUMAN Isoform 3 of Ubiquitin carboxyl-terminal hydrolase 7 OS=Homo sapiens GN=USP7;sp|Q93009|UBP7_HUMAN Ubiquitin carboxyl-terminal hydrolase 7 OS=Homo sapiens GN=USP7 PE=1 SV=2;sp|Q93009|UBP7_HUMAN Ubiquitin carboxyl-terminal hydrolase 7	0.000441851	0.00199973	0.0037641	0.00206856	0.00113036	0.00237387	0.0031147	0.00134581	0.00227813	0.000621546	1.10131	0.139225	0.429681		No change
Protein NLRC3	NLRC3	sp|Q7RTR2-4|NLRC3_HUMAN Isoform 4 of Protein NLRC3 OS=Homo sapiens GN=NLRC3;sp|Q7RTR2|NLRC3_HUMAN Protein NLRC3 OS=Homo sapiens GN=NLRC3 PE=2 SV=2;sp|Q7RTR2-2|NLRC3_HUMAN Isoform 2 of Protein NLRC3 OS=Homo sapiens GN=NLRC3;tr|H3BLT9|H3BLT9_HUMAN NOD3 prote	0	0	0.000337989	0.000112663	0.000150218	0	0.000443969	0	0.00014799	0.000197319	1.31356	0.393479	0.429616		No change
THO complex subunit 2	THOC2	sp|Q8NI27|THOC2_HUMAN THO complex subunit 2 OS=Homo sapiens GN=THOC2 PE=1 SV=2;sp|Q8NI27|THOC2_HUMAN THO complex subunit 2 OS=Homo sapiens OX=9606 GN=THOC2 PE=1 SV=2	0	0.000302236	0	0.000100745	0.000134327	0.000228341	0	0	7.61136e-05	0.000101485	0.755504	-0.404489	0.427755		No change
Activator of 90 kDa heat shock protein ATPase homolog 1	AHSA1	sp|O95433|AHSA1_HUMAN Activator of 90 kDa heat shock protein ATPase homolog 1 OS=Homo sapiens GN=AHSA1 PE=1 SV=1;sp|O95433|AHSA1_HUMAN Activator of 90 kDa heat shock protein ATPase homolog 1 OS=Homo sapiens OX=9606 GN=AHSA1 PE=1 SV=1;sp|O95433-2|AHSA1_HUMA	0.0040184	0.000545825	0.0681686	0.0242443	0.0292829	0.0343545	0.0290064	0.0230752	0.028812	0.00382455	1.18841	0.249028	0.427736		No change
60S ribosomal protein L15	RPL15	sp|P61313|RL15_HUMAN 60S ribosomal protein L15 OS=Homo sapiens GN=RPL15 PE=1 SV=2;sp|P61313|RL15_HUMAN 60S ribosomal protein L15 OS=Homo sapiens OX=9606 GN=RPL15 PE=1 SV=2;tr|E7EQV9|E7EQV9_HUMAN Ribosomal protein L15 (Fragment) OS=Homo sapiens GN=RPL15 PE=	0.15425	0.118651	0.144881	0.139261	0.0137398	0.141195	0.0437869	0.203476	0.129486	0.0571328	0.929812	-0.104989	0.427455		No change
Vacuolar protein sorting-associated protein 35	VPS35	sp|Q96QK1|VPS35_HUMAN Vacuolar protein sorting-associated protein 35 OS=Homo sapiens GN=VPS35 PE=1 SV=2;sp|Q96QK1|VPS35_HUMAN Vacuolar protein sorting-associated protein 35 OS=Homo sapiens OX=9606 GN=VPS35 PE=1 SV=2	0.0160867	0.0201485	0.0177819	0.0180057	0.00142853	0.00843747	0.0198057	0.029631	0.0192914	0.00723597	1.07141	0.099507	0.427277		No change
Diablo homolog, mitochondrial	DIABLO	sp|Q9NR28-2|DBLOH_HUMAN Isoform 2 of Diablo homolog, mitochondrial OS=Homo sapiens GN=DIABLO;sp|Q9NR28|DBLOH_HUMAN Diablo homolog, mitochondrial OS=Homo sapiens GN=DIABLO PE=1 SV=1;sp|Q9NR28|DBLOH_HUMAN Diablo IAP-binding mitochondrial protein OS=Homo sapi	0	0.00219173	0.0710161	0.0244026	0.0310756	0	0.0120872	0.0450539	0.0190471	0.0173379	0.780534	-0.357467	0.427151		No change
Helicase SKI2W	SKIV2L	sp|Q15477|SKIV2_HUMAN Helicase SKI2W OS=Homo sapiens GN=SKIV2L PE=1 SV=3;sp|Q15477|SKI2_HUMAN SKI2 subunit of superkiller complex protein OS=Homo sapiens OX=9606 GN=SKIC2 PE=1 SV=3	0	0	0.000220654	7.35513e-05	9.80684e-05	0	0.000293298	0	9.77661e-05	0.000130355	1.32922	0.410584	0.426729		No change
Glia maturation factor gamma	GMFG	sp|O60234|GMFG_HUMAN Glia maturation factor gamma OS=Homo sapiens GN=GMFG PE=1 SV=1;sp|O60234|GMFG_HUMAN Glia maturation factor gamma OS=Homo sapiens OX=9606 GN=GMFG PE=1 SV=1;tr|M0QYJ8|M0QYJ8_HUMAN Glia maturation factor gamma OS=Homo sapiens GN=GMFG PE=1	0.0257685	0.0325002	0.0484691	0.0355793	0.00859321	0.00637753	0.042736	0.0486605	0.0325913	0.0174759	0.916021	-0.126547	0.426679		No change
Mediator of RNA polymerase II transcription subunit 4	MED4	sp|Q9NPJ6|MED4_HUMAN Mediator of RNA polymerase II transcription subunit 4 OS=Homo sapiens GN=MED4 PE=1 SV=1;sp|Q9NPJ6|MED4_HUMAN Mediator of RNA polymerase II transcription subunit 4 OS=Homo sapiens OX=9606 GN=MED4 PE=1 SV=1;sp|Q9NPJ6-2|MED4_HUMAN Isoform	0	0.00110347	0	0.000367825	0.000490433	0	0.00146902	0	0.000489672	0.000652896	1.33127	0.412799	0.426357		No change
39S ribosomal protein L46, mitochondrial	MRPL46	sp|Q9H2W6|RM46_HUMAN 39S ribosomal protein L46, mitochondrial OS=Homo sapiens GN=MRPL46 PE=1 SV=1;sp|Q9H2W6|RM46_HUMAN 39S ribosomal protein L46, mitochondrial OS=Homo sapiens OX=9606 GN=MRPL46 PE=1 SV=1	0	0	0.00309563	0.00103188	0.00137584	0	0.00231449	0	0.000771497	0.00102866	0.747663	-0.41954	0.425226		No change
Anthrax toxin receptor 1	ANTXR1	sp|Q9H6X2-5|ANTR1_HUMAN Isoform 5 of Anthrax toxin receptor 1 OS=Homo sapiens GN=ANTXR1;sp|Q9H6X2|ANTR1_HUMAN Anthrax toxin receptor 1 OS=Homo sapiens GN=ANTXR1 PE=1 SV=2;sp|Q9H6X2|ANTR1_HUMAN Anthrax toxin receptor 1 OS=Homo sapiens OX=9606 GN=ANTXR1 PE=1	0.00320455	0.000706113	0	0.00130356	0.00126733	0	0.00177865	0.00144346	0.00107404	0.000716024	0.823928	-0.27941	0.424743		No change
WD repeat and FYVE domain-containing protein 1	WDFY1	tr|C9JJ54|C9JJ54_HUMAN WD repeat and FYVE domain-containing protein 1 (Fragment) OS=Homo sapiens GN=WDFY1 PE=1 SV=1;sp|Q8IWB7|WDFY1_HUMAN WD repeat and FYVE domain-containing protein 1 OS=Homo sapiens GN=WDFY1 PE=1 SV=1;sp|Q8IWB7|WDFY1_HUMAN WD repeat and	0.00643949	0.006404	0.00778984	0.00687778	0.000608042	0.00306579	0.0016216	0.0135055	0.0060643	0.00496081	0.881724	-0.181601	0.424359		No change
Succinyl-CoA ligase [GDP-forming] subunit beta, mitochondrial	SUCLG2	sp|Q96I99|SUCB2_HUMAN Succinyl-CoA ligase [GDP-forming] subunit beta, mitochondrial OS=Homo sapiens GN=SUCLG2 PE=1 SV=2;sp|Q96I99|SUCB2_HUMAN Succinate--CoA ligase [GDP-forming] subunit beta, mitochondrial OS=Homo sapiens OX=9606 GN=SUCLG2 PE=1 SV=2;sp|Q96	0.00717624	0.00549317	0.0122494	0.00830628	0.00262876	0.0284382	0.000923737	0.00152987	0.0102973	0.0120939	1.2397	0.309986	0.424328		No change
Proto-oncogene c-Rel	REL	sp|Q04864-2|REL_HUMAN Isoform 2 of Proto-oncogene c-Rel OS=Homo sapiens GN=REL;sp|Q04864|REL_HUMAN Proto-oncogene c-Rel OS=Homo sapiens GN=REL PE=1 SV=1;sp|Q04864|REL_HUMAN Proto-oncogene c-Rel OS=Homo sapiens OX=9606 GN=REL PE=1 SV=1	0	0	0.00148943	0.000496476	0.000661968	0.00137993	0.000501282	0	0.000627071	0.000501906	1.26304	0.336904	0.424292		No change
Beta-parvin	PARVB	tr|A0A087WZB5|A0A087WZB5_HUMAN Beta-parvin OS=Homo sapiens GN=PARVB PE=4 SV=1;sp|Q9HBI1-3|PARVB_HUMAN Isoform 3 of Beta-parvin OS=Homo sapiens GN=PARVB;sp|Q9HBI1|PARVB_HUMAN Beta-parvin OS=Homo sapiens GN=PARVB PE=1 SV=1;sp|Q9HBI1-2|PARVB_HUMAN Isoform 2 o	0.0858386	0.253368	0.113449	0.150885	0.0683218	0.239619	0.0855604	0.0823406	0.13584	0.0691858	0.900285	-0.151547	0.423763		No change
AP-3 complex subunit mu-1	AP3M1	sp|Q9Y2T2|AP3M1_HUMAN AP-3 complex subunit mu-1 OS=Homo sapiens GN=AP3M1 PE=1 SV=1;sp|Q9Y2T2|AP3M1_HUMAN AP-3 complex subunit mu-1 OS=Homo sapiens OX=9606 GN=AP3M1 PE=1 SV=1	0	0.002831	0.00952398	0.00411833	0.00360377	0.0162306	0	0	0.00541021	0.00721362	1.31369	0.393627	0.422928		No change
Cystathionine gamma-lyase	CTH	sp|P32929-2|CGL_HUMAN Isoform 2 of Cystathionine gamma-lyase OS=Homo sapiens GN=CTH;sp|P32929-3|CGL_HUMAN Isoform 3 of Cystathionine gamma-lyase OS=Homo sapiens GN=CTH;sp|P32929|CGL_HUMAN Cystathionine gamma-lyase OS=Homo sapiens GN=CTH PE=1 SV=3;sp|P32929	0.00239099	0	0	0.000796998	0.00106266	0	0.00176855	0	0.000589517	0.000786023	0.739672	-0.435042	0.422637		No change
26S proteasome non-ATPase regulatory subunit 5	PSMD5	sp|Q16401|PSMD5_HUMAN 26S proteasome non-ATPase regulatory subunit 5 OS=Homo sapiens GN=PSMD5 PE=1 SV=3;sp|Q16401|PSMD5_HUMAN 26S proteasome non-ATPase regulatory subunit 5 OS=Homo sapiens OX=9606 GN=PSMD5 PE=1 SV=3;sp|Q16401-2|PSMD5_HUMAN Isoform 2 of 26S	0.0109355	0.0181551	0.0367071	0.0219326	0.0098497	0.0331129	0.0265608	0.0123924	0.024022	0.00775307	1.09527	0.131283	0.421148		No change
Mitochondrial import receptor subunit TOM40 homolog	TOMM40	sp|O96008|TOM40_HUMAN Mitochondrial import receptor subunit TOM40 homolog OS=Homo sapiens GN=TOMM40 PE=1 SV=1;sp|O96008|TOM40_HUMAN Mitochondrial import receptor subunit TOM40 homolog OS=Homo sapiens OX=9606 GN=TOMM40 PE=1 SV=1;sp|O96008-2|TOM40_HUMAN Isof	0	0	0.0086436	0.0028812	0.0038416	0	0	0.0117615	0.0039205	0.00522733	1.36072	0.444368	0.421088		No change
14-3-3 protein beta/alpha;14-3-3 protein beta/alpha, N-terminally processed	YWHAB	sp|P31946|1433B_HUMAN 14-3-3 protein beta/alpha OS=Homo sapiens GN=YWHAB PE=1 SV=3;sp|P31946|1433B_HUMAN 14-3-3 protein beta/alpha OS=Homo sapiens OX=9606 GN=YWHAB PE=1 SV=3	0.162116	0.094116	0.133281	0.129838	0.0238145	0.0559435	0.0543803	0.236833	0.115719	0.0807428	0.891259	-0.166084	0.420949		No change
Cytochrome c oxidase subunit 5A, mitochondrial	COX5A	sp|P20674|COX5A_HUMAN Cytochrome c oxidase subunit 5A, mitochondrial OS=Homo sapiens GN=COX5A PE=1 SV=2;sp|P20674|COX5A_HUMAN Cytochrome c oxidase subunit 5A, mitochondrial OS=Homo sapiens OX=9606 GN=COX5A PE=1 SV=2;tr|H3BNX8|H3BNX8_HUMAN Cytochrome c oxid	0	0.0126487	0.00178446	0.00481105	0.0052251	0	0.0162102	0.00234424	0.00618481	0.00668358	1.28554	0.362376	0.420795		No change
Protein MON2 homolog	MON2	sp|Q7Z3U7-2|MON2_HUMAN Isoform 2 of Protein MON2 homolog OS=Homo sapiens GN=MON2;sp|Q7Z3U7|MON2_HUMAN Protein MON2 homolog OS=Homo sapiens GN=MON2 PE=1 SV=3;sp|Q7Z3U7|MON2_HUMAN Protein MON2 homolog OS=Homo sapiens OX=9606 GN=MON2 PE=1 SV=3;sp|Q7Z3U7-6|MON	0.00033383	0.00194034	0.00199971	0.00142462	0.000727196	0.00216701	0.00156255	0	0.00124319	0.000828791	0.872641	-0.196539	0.420413		No change
COP9 signalosome complex subunit 6	COPS6	tr|E7EM64|E7EM64_HUMAN COP9 signalosome complex subunit 6 OS=Homo sapiens GN=COPS6 PE=1 SV=1;sp|Q7L5N1|CSN6_HUMAN COP9 signalosome complex subunit 6 OS=Homo sapiens GN=COPS6 PE=1 SV=1;sp|Q7L5N1|CSN6_HUMAN COP9 signalosome complex subunit 6 OS=Homo sapiens	0.00882069	0.00500568	0	0.00460879	0.00307253	0	0.00195192	0.0154869	0.00581294	0.00644931	1.26127	0.33488	0.420308		No change
14-3-3 protein eta	YWHAH	sp|Q04917|1433F_HUMAN 14-3-3 protein eta OS=Homo sapiens GN=YWHAH PE=1 SV=4;sp|Q04917|1433F_HUMAN 14-3-3 protein eta OS=Homo sapiens OX=9606 GN=YWHAH PE=1 SV=4;tr|A2IDB2|A2IDB2_HUMAN 14-3-3 protein eta (Fragment) OS=Homo sapiens GN=YWHAH PE=1 SV=1	0.0741761	0.0649015	0.0645566	0.0678781	0.00419872	0.0509207	0.0352516	0.103278	0.0631499	0.0267518	0.930344	-0.104164	0.420257		No change
Hexokinase-2	HK2	sp|P52789|HXK2_HUMAN Hexokinase-2 OS=Homo sapiens GN=HK2 PE=1 SV=2;sp|P52789|HXK2_HUMAN Hexokinase-2 OS=Homo sapiens OX=9606 GN=HK2 PE=1 SV=2;tr|E9PB90|E9PB90_HUMAN Hexokinase-2 OS=Homo sapiens GN=HK2 PE=1 SV=1	0.000901009	0.000467739	0.00165466	0.0010078	0.000431238	0	0.00153283	0.00111765	0.000883493	0.000588995	0.876653	-0.189923	0.419972		No change
Thioredoxin reductase 1, cytoplasmic	TXNRD1	sp|Q16881|TRXR1_HUMAN Thioredoxin reductase 1, cytoplasmic OS=Homo sapiens OX=9606 GN=TXNRD1 PE=1 SV=3;sp|Q16881-5|TRXR1_HUMAN Isoform 5 of Thioredoxin reductase 1, cytoplasmic OS=Homo sapiens GN=TXNRD1;sp|Q16881|TRXR1_HUMAN Thioredoxin reductase 1, cytopl	0	0.000449418	0.0013843	0.000611239	0.000515373	0	0.00142764	0	0.000475881	0.000634507	0.778551	-0.361137	0.419896		No change
Poly(A) polymerase beta;Poly(A) polymerase alpha	PAPOLB;PAPOLA	tr|H0YJ00|H0YJ00_HUMAN Poly(A) polymerase alpha (Fragment) OS=Homo sapiens GN=PAPOLA PE=1 SV=1;sp|P51003-2|PAPOA_HUMAN Isoform 2 of Poly(A) polymerase alpha OS=Homo sapiens GN=PAPOLA;sp|Q9NRJ5|PAPOB_HUMAN Poly(A) polymerase beta OS=Homo sapiens GN=PAPOLB P	0	0	0.00583301	0.00194434	0.00259245	0	0.00799514	0	0.00266505	0.0035534	1.37067	0.454884	0.41935		No change
Rho GTPase-activating protein 4	ARHGAP4	sp|P98171|RHG04_HUMAN Rho GTPase-activating protein 4 OS=Homo sapiens GN=ARHGAP4 PE=1 SV=2;sp|P98171-2|RHG04_HUMAN Isoform 2 of Rho GTPase-activating protein 4 OS=Homo sapiens GN=ARHGAP4;sp|P98171|RHG04_HUMAN Rho GTPase-activating protein 4 OS=Homo sapiens	0.00256435	0.000128888	0.000590652	0.00109463	0.000979815	0.00306133	0.000556838	0.000416015	0.00134473	0.0011444	1.22848	0.296869	0.418538		No change
Eukaryotic translation initiation factor 3 subunit F	EIF3F	sp|O00303|EIF3F_HUMAN Eukaryotic translation initiation factor 3 subunit F OS=Homo sapiens GN=EIF3F PE=1 SV=1;sp|O00303|EIF3F_HUMAN Eukaryotic translation initiation factor 3 subunit F OS=Homo sapiens OX=9606 GN=EIF3F PE=1 SV=1	0.0452116	0.00544634	0.00228348	0.0176471	0.0183763	0.00331842	0.0168201	0.022607	0.0142485	0.00728672	0.807412	-0.308624	0.418221		No change
Trifunctional enzyme subunit beta, mitochondrial;3-ketoacyl-CoA thiolase	HADHB	sp|P55084|ECHB_HUMAN Trifunctional enzyme subunit beta, mitochondrial OS=Homo sapiens GN=HADHB PE=1 SV=3;sp|P55084|ECHB_HUMAN Trifunctional enzyme subunit beta, mitochondrial OS=Homo sapiens OX=9606 GN=HADHB PE=1 SV=3;sp|P55084-2|ECHB_HUMAN Isoform 2 of Tr	0.0231177	0.0231647	0.00105893	0.0157804	0.00981433	0.0406453	0.00115666	0.0147425	0.0188482	0.0145315	1.1944	0.256287	0.417965		No change
Ubiquitin-like modifier-activating enzyme ATG7	ATG7	sp|O95352-3|ATG7_HUMAN Isoform 3 of Ubiquitin-like modifier-activating enzyme ATG7 OS=Homo sapiens GN=ATG7;sp|O95352|ATG7_HUMAN Ubiquitin-like modifier-activating enzyme ATG7 OS=Homo sapiens GN=ATG7 PE=1 SV=1;sp|O95352|ATG7_HUMAN Ubiquitin-like modifier-ac	0	0.000651389	0.00114556	0.000598981	0.000399321	0.00238863	0	0	0.000796211	0.00106161	1.32927	0.410639	0.417742		No change
Prefoldin subunit 5	PFDN5	sp|Q99471|PFD5_HUMAN Prefoldin subunit 5 OS=Homo sapiens GN=PFDN5 PE=1 SV=2;sp|Q99471|PFD5_HUMAN Prefoldin subunit 5 OS=Homo sapiens OX=9606 GN=PFDN5 PE=1 SV=2;tr|H3BPF6|H3BPF6_HUMAN Prefoldin subunit 5 (Fragment) OS=Homo sapiens GN=PFDN5 PE=1 SV=1;sp|Q994	0.00294615	0	0.00537549	0.00277388	0.00184925	0.00527759	0.00157537	0	0.00228432	0.00199552	0.823512	-0.280139	0.417587		No change
ERO1-like protein alpha	ERO1L	sp|Q96HE7|ERO1A_HUMAN ERO1-like protein alpha OS=Homo sapiens GN=ERO1L PE=1 SV=2;sp|Q96HE7|ERO1A_HUMAN ERO1-like protein alpha OS=Homo sapiens OX=9606 GN=ERO1A PE=1 SV=2	0.00923329	0.0231638	0.023057	0.0184847	0.00616759	0.024831	0.0167842	0.0174301	0.0196818	0.00343284	1.06476	0.0905286	0.417577		No change
Protein dpy-30 homolog	DPY30	sp|Q9C005|DPY30_HUMAN Protein dpy-30 homolog OS=Homo sapiens GN=DPY30 PE=1 SV=1;sp|Q9C005|DPY30_HUMAN Protein dpy-30 homolog OS=Homo sapiens OX=9606 GN=DPY30 PE=1 SV=1	0.0191194	0.021767	0.0140202	0.0183022	0.00285469	0.0382018	0	0.0084009	0.0155342	0.0151117	0.848763	-0.236566	0.417564		No change
GTP-binding protein Rheb	RHEB	sp|Q15382|RHEB_HUMAN GTP-binding protein Rheb OS=Homo sapiens GN=RHEB PE=1 SV=1;sp|Q15382|RHEB_HUMAN GTP-binding protein Rheb OS=Homo sapiens OX=9606 GN=RHEB PE=1 SV=1;tr|C9J931|C9J931_HUMAN GTP-binding protein Rheb OS=Homo sapiens GN=RHEB PE=1 SV=1	0.0212137	0.00173467	0.00513665	0.00936166	0.00790134	0.016578	0.00651476	0.00956703	0.0108866	0.00379428	1.16289	0.217718	0.417519		No change
G protein-coupled receptor kinase 6	GRK6	tr|D6RHX8|D6RHX8_HUMAN G protein-coupled receptor kinase 6 OS=Homo sapiens GN=GRK6 PE=3 SV=1;tr|F8W9W2|F8W9W2_HUMAN G protein-coupled receptor kinase 6 OS=Homo sapiens GN=GRK6 PE=1 SV=1;sp|P43250-3|GRK6_HUMAN Isoform GRK6C of G protein-coupled receptor kin	0.00289148	0.00533443	0.00708555	0.00510382	0.00147489	0.0172836	0.000923757	0.00104976	0.00641903	0.00724303	1.25769	0.330777	0.416717		No change
Actin-related protein 2/3 complex subunit 5	ARPC5	sp|O15511|ARPC5_HUMAN Actin-related protein 2/3 complex subunit 5 OS=Homo sapiens GN=ARPC5 PE=1 SV=3;sp|O15511|ARPC5_HUMAN Actin-related protein 2/3 complex subunit 5 OS=Homo sapiens OX=9606 GN=ARPC5 PE=1 SV=3;tr|B1ALC0|B1ALC0_HUMAN Actin-related protein 2	0.0271116	0.00994318	0.0361785	0.0244111	0.0096453	0.0366563	0.0245367	0.0184128	0.0265353	0.00674738	1.08702	0.120373	0.416571		No change
Flap endonuclease 1	FEN1	sp|P39748|FEN1_HUMAN Flap endonuclease 1 OS=Homo sapiens GN=FEN1 PE=1 SV=1;sp|P39748|FEN1_HUMAN Flap endonuclease 1 OS=Homo sapiens OX=9606 GN=FEN1 PE=1 SV=1;sp|P39748-2|FEN1_HUMAN Isoform FENMIT of Flap endonuclease 1 OS=Homo sapiens GN=FEN1;tr|I3L3E9|I3L	0.0007959	0.00266401	0.00104209	0.00150067	0.000775562	0.00212346	0.00312451	0	0.00174933	0.00116622	1.1657	0.221196	0.416444		No change
Tumor protein D54	TPD52L2	sp|O43399|TPD54_HUMAN Tumor protein D54 OS=Homo sapiens GN=TPD52L2 PE=1 SV=2;sp|O43399-5|TPD54_HUMAN Isoform 5 of Tumor protein D54 OS=Homo sapiens GN=TPD52L2;tr|A0A087WYR3|A0A087WYR3_HUMAN Tumor protein D54 OS=Homo sapiens GN=TPD52L2 PE=1 SV=1;sp|O43399-7	0.00813321	0	0	0.00271107	0.00361476	0	0.0113112	0	0.0037704	0.0050272	1.39074	0.475854	0.415909		No change
Complex III assembly factor LYRM7	LYRM7	sp|Q5U5X0|LYRM7_HUMAN Complex III assembly factor LYRM7 OS=Homo sapiens GN=LYRM7 PE=1 SV=1;sp|Q5U5X0|LYRM7_HUMAN Complex III assembly factor LYRM7 OS=Homo sapiens OX=9606 GN=LYRM7 PE=1 SV=1	0.00435675	0	0.0129493	0.00576868	0.00478708	0	0.013312	0	0.00443732	0.00591643	0.769209	-0.378552	0.415615		No change
Small VCP/p97-interacting protein	SVIP	sp|Q8NHG7|SVIP_HUMAN Small VCP/p97-interacting protein OS=Homo sapiens OX=9606 GN=SVIP PE=1 SV=1;sp|Q8NHG7|SVIP_HUMAN Small VCP/p97-interacting protein OS=Homo sapiens GN=SVIP PE=1 SV=1	0.0348497	0.0681862	0.107811	0.0702824	0.0250192	0.0538376	0.0818939	0.0919008	0.0758774	0.0146932	1.07961	0.110507	0.415052		No change
Nucleolar protein 56	NOP56	sp|O00567|NOP56_HUMAN Nucleolar protein 56 OS=Homo sapiens GN=NOP56 PE=1 SV=4;sp|O00567|NOP56_HUMAN Nucleolar protein 56 OS=Homo sapiens OX=9606 GN=NOP56 PE=1 SV=4	0.0132443	0.00223701	0.0108154	0.00876557	0.00435237	0.0157137	0.00963811	0.00420401	0.00985195	0.00390786	1.12394	0.168562	0.414476		No change
Vesicle-associated membrane protein 3	VAMP3	sp|Q15836|VAMP3_HUMAN Vesicle-associated membrane protein 3 OS=Homo sapiens GN=VAMP3 PE=1 SV=3;sp|Q15836|VAMP3_HUMAN Vesicle-associated membrane protein 3 OS=Homo sapiens OX=9606 GN=VAMP3 PE=1 SV=3;tr|K7ENK9|K7ENK9_HUMAN Vesicle-associated membrane protein	0	0.015983	0.0339272	0.0166367	0.011527	0	0	0.0384839	0.012828	0.0171039	0.771064	-0.375078	0.412912		No change
S-adenosylmethionine synthase isoform type-1	MAT1A	sp|Q00266|METK1_HUMAN S-adenosylmethionine synthase isoform type-1 OS=Homo sapiens GN=MAT1A PE=1 SV=2;sp|Q00266|METK1_HUMAN S-adenosylmethionine synthase isoform type-1 OS=Homo sapiens OX=9606 GN=MAT1A PE=1 SV=2	0.021722	0.00797296	0.0232792	0.017658	0.00645671	0.0250604	0.00744639	0.0259531	0.0194866	0.00802682	1.10356	0.142159	0.412704		No change
Ral GTPase-activating protein subunit beta	RALGAPB	sp|Q86X10-3|RLGPB_HUMAN Isoform 3 of Ral GTPase-activating protein subunit beta OS=Homo sapiens GN=RALGAPB;sp|Q86X10|RLGPB_HUMAN Ral GTPase-activating protein subunit beta OS=Homo sapiens GN=RALGAPB PE=1 SV=1;sp|Q86X10|RLGPB_HUMAN Ral GTPase-activating pro	0.000288296	0.00124196	0.000110337	0.000546864	0.000463396	0.00149243	0.000545824	0	0.000679418	0.000542008	1.24239	0.313118	0.412493		No change
40S ribosomal protein S14	RPS14	sp|P62263|RS14_HUMAN 40S ribosomal protein S14 OS=Homo sapiens GN=RPS14 PE=1 SV=3;sp|P62263|RS14_HUMAN 40S ribosomal protein S14 OS=Homo sapiens OX=9606 GN=RPS14 PE=1 SV=3;tr|E5RH77|E5RH77_HUMAN 40S ribosomal protein S14 OS=Homo sapiens GN=RPS14 PE=1 SV=1;	0.0658659	0.0451379	0.067036	0.0593466	0.00947245	0.034509	0.0401331	0.126449	0.0670304	0.0396125	1.12947	0.17565	0.41149		No change
Platelet glycoprotein Ib beta chain	GP1BB	sp|P13224-2|GP1BB_HUMAN Isoform 2 of Platelet glycoprotein Ib beta chain OS=Homo sapiens GN=GP1BB;sp|P13224|GP1BB_HUMAN Platelet glycoprotein Ib beta chain OS=Homo sapiens GN=GP1BB PE=1 SV=1;sp|P13224|GP1BB_HUMAN Platelet glycoprotein Ib beta chain OS=Homo	0.101758	0.0917056	0.136462	0.109975	0.0176581	0.138888	0.0593279	0.155909	0.118042	0.0391424	1.07335	0.102116	0.411095		No change
Ras-related protein Rab-5C	RAB5C	sp|P51148|RAB5C_HUMAN Ras-related protein Rab-5C OS=Homo sapiens GN=RAB5C PE=1 SV=2;sp|P51148-2|RAB5C_HUMAN Isoform 2 of Ras-related protein Rab-5C OS=Homo sapiens GN=RAB5C;sp|P51148|RAB5C_HUMAN Ras-related protein Rab-5C OS=Homo sapiens OX=9606 GN=RAB5C P	0.49366	0.462744	0.801478	0.585961	0.143678	0.627658	0.577574	0.636943	0.614058	0.024323	1.04795	0.0675715	0.410298		No change
60S ribosomal protein L32	RPL32	tr|D3YTB1|D3YTB1_HUMAN 60S ribosomal protein L32 (Fragment) OS=Homo sapiens GN=RPL32 PE=1 SV=1;sp|P62910|RL32_HUMAN 60S ribosomal protein L32 OS=Homo sapiens GN=RPL32 PE=1 SV=2;tr|F8W727|F8W727_HUMAN 60S ribosomal protein L32 OS=Homo sapiens GN=RPL32 PE=1	0.147549	0.0858693	0.104963	0.112794	0.02317	0.0876571	0.0376913	0.178879	0.101409	0.0516467	0.899069	-0.153496	0.409341		No change
Metallo-beta-lactamase domain-containing protein 2	MBLAC2	sp|Q68D91|MBLC2_HUMAN Acyl-coenzyme A thioesterase MBLAC2 OS=Homo sapiens OX=9606 GN=MBLAC2 PE=1 SV=3;sp|Q68D91|MBLC2_HUMAN Metallo-beta-lactamase domain-containing protein 2 OS=Homo sapiens GN=MBLAC2 PE=1 SV=3;sp|Q68D91-2|MBLC2_HUMAN Isoform 2 of Metallo-	0.00193083	0	0.0023797	0.00143684	0.000957894	0	0.000687976	0.00490635	0.00186478	0.00202772	1.29783	0.376102	0.409045		No change
Gem-associated protein 5	GEMIN5	sp|Q8TEQ6|GEMI5_HUMAN Gem-associated protein 5 OS=Homo sapiens GN=GEMIN5 PE=1 SV=3;sp|Q8TEQ6|GEMI5_HUMAN Gem-associated protein 5 OS=Homo sapiens OX=9606 GN=GEMIN5 PE=1 SV=3	0.000309154	0.00324022	0	0.00118312	0.0013714	0.0017058	0.000976593	0	0.000894132	0.000596088	0.755738	-0.404041	0.408828		No change
CSC1-like protein 1	TMEM63A	tr|X6RI56|X6RI56_HUMAN CSC1-like protein 1 (Fragment) OS=Homo sapiens GN=TMEM63A PE=4 SV=1;sp|O94886|CSCL1_HUMAN CSC1-like protein 1 OS=Homo sapiens GN=TMEM63A PE=2 SV=3;sp|O94886|CSCL1_HUMAN CSC1-like protein 1 OS=Homo sapiens OX=9606 GN=TMEM63A PE=1 SV=3	0.138814	0	0	0.0462713	0.0616951	0.0510007	0	0.132619	0.0612066	0.0476083	1.32278	0.40357	0.40843		No change
Leucine-rich repeat protein SHOC-2	SHOC2	sp|Q9UQ13|SHOC2_HUMAN Leucine-rich repeat protein SHOC-2 OS=Homo sapiens GN=SHOC2 PE=1 SV=2;sp|Q9UQ13|SHOC2_HUMAN Leucine-rich repeat protein SHOC-2 OS=Homo sapiens OX=9606 GN=SHOC2 PE=1 SV=2;sp|Q9UQ13-2|SHOC2_HUMAN Isoform 2 of Leucine-rich repeat protein	0.00152206	0.00389396	0.00400666	0.00314089	0.00107922	0.0046869	0.0013142	0.00246574	0.00282228	0.00124308	0.898561	-0.154312	0.408002		No change
Myelin protein zero-like protein 1	MPZL1	tr|Q9UEL6|Q9UEL6_HUMAN Myelin protein zero-like protein 1 (Fragment) OS=Homo sapiens GN=MPZL1 PE=1 SV=1;sp|O95297-3|MPZL1_HUMAN Isoform 3 of Myelin protein zero-like protein 1 OS=Homo sapiens GN=MPZL1;sp|O95297-2|MPZL1_HUMAN Isoform 2 of Myelin protein zer	0.0460962	0.00900816	0.0134573	0.0228539	0.0154949	0.0248209	0.0157022	0.0382379	0.0262537	0.00798949	1.14876	0.20008	0.407705		No change
Ribosome-binding protein 1	RRBP1	sp|Q9P2E9|RRBP1_HUMAN Ribosome-binding protein 1 OS=Homo sapiens GN=RRBP1 PE=1 SV=4;sp|Q9P2E9-2|RRBP1_HUMAN Isoform 1 of Ribosome-binding protein 1 OS=Homo sapiens GN=RRBP1;sp|Q9P2E9|RRBP1_HUMAN Ribosome-binding protein 1 OS=Homo sapiens OX=9606 GN=RRBP1 P	0.0178714	0.000794473	0.00071158	0.00645915	0.00760816	0.00129938	0.000679351	0.0248228	0.00893384	0.0105926	1.38313	0.467936	0.406986		No change
Splicing factor 1	SF1	sp|Q15637-4|SF01_HUMAN Isoform 4 of Splicing factor 1 OS=Homo sapiens GN=SF1;sp|Q15637-6|SF01_HUMAN Isoform 6 of Splicing factor 1 OS=Homo sapiens GN=SF1;sp|Q15637-3|SF01_HUMAN Isoform 3 of Splicing factor 1 OS=Homo sapiens GN=SF1;sp|Q15637-2|SF01_HUMAN Is	0	0.00453386	0.00189056	0.00214148	0.00159493	0	0	0.00897582	0.00299194	0.00398925	1.39714	0.482475	0.406484		No change
Caprin-1	CAPRIN1	sp|Q14444-2|CAPR1_HUMAN Isoform 2 of Caprin-1 OS=Homo sapiens GN=CAPRIN1;sp|Q14444|CAPR1_HUMAN Caprin-1 OS=Homo sapiens GN=CAPRIN1 PE=1 SV=2;sp|Q14444|CAPR1_HUMAN Caprin-1 OS=Homo sapiens OX=9606 GN=CAPRIN1 PE=1 SV=2;tr|A0A087X082|A0A087X082_HUMAN Caprin-1	0	0	0.00364487	0.00121496	0.00161994	0.00251631	0	0	0.000838769	0.00111836	0.690369	-0.534559	0.406463		No change
Adaptin ear-binding coat-associated protein 2	NECAP2	sp|Q9NVZ3|NECP2_HUMAN Adaptin ear-binding coat-associated protein 2 OS=Homo sapiens GN=NECAP2 PE=1 SV=1;sp|Q9NVZ3-2|NECP2_HUMAN Isoform 2 of Adaptin ear-binding coat-associated protein 2 OS=Homo sapiens GN=NECAP2;sp|Q9NVZ3|NECP2_HUMAN Adaptin ear-binding c	0.00387912	0	0	0.00129304	0.00172405	0	0.00267551	0	0.000891835	0.00118911	0.68972	-0.535917	0.406248		No change
Bone marrow stromal antigen 2	BST2	sp|Q10589-2|BST2_HUMAN Isoform 2 of Bone marrow stromal antigen 2 OS=Homo sapiens GN=BST2;sp|Q10589|BST2_HUMAN Bone marrow stromal antigen 2 OS=Homo sapiens GN=BST2 PE=1 SV=1;sp|Q10589-2|BST2_HUMAN Isoform 2 of Bone marrow stromal antigen 2 OS=Homo sapiens	0.738922	0.44292	0.637715	0.606519	0.109066	0.568311	0.319396	0.804499	0.564068	0.163115	0.930009	-0.104683	0.405897		No change
		sp|P57737-3|CORO7_HUMAN Isoform 3 of Coronin-7 OS=Homo sapiens GN=CORO7	0.0201303	0.00199148	0.00301684	0.00837955	0.00783386	0.00581364	0.00446455	0.00996977	0.00674932	0.00214697	0.805451	-0.312131	0.405794		No change
MOB kinase activator 1A;MOB kinase activator 1B	MOB1A;MOB1B	sp|Q9H8S9|MOB1A_HUMAN MOB kinase activator 1A OS=Homo sapiens GN=MOB1A PE=1 SV=4;sp|Q9H8S9|MOB1A_HUMAN MOB kinase activator 1A OS=Homo sapiens OX=9606 GN=MOB1A PE=1 SV=4;sp|Q9H8S9-2|MOB1A_HUMAN Isoform 2 of MOB kinase activator 1A OS=Homo sapiens GN=MOB1A;	0.144155	0.19144	0.175206	0.170267	0.0174077	0.250322	0.0783732	0.140259	0.156318	0.0626693	0.918077	-0.123314	0.405616		No change
C-X-C chemokine receptor type 4	CXCR4	sp|P61073-2|CXCR4_HUMAN Isoform 2 of C-X-C chemokine receptor type 4 OS=Homo sapiens GN=CXCR4;sp|P61073|CXCR4_HUMAN C-X-C chemokine receptor type 4 OS=Homo sapiens GN=CXCR4 PE=1 SV=1;sp|P61073|CXCR4_HUMAN C-X-C chemokine receptor type 4 OS=Homo sapiens OX=	0.0534495	0.0366263	0.0323737	0.0408165	0.00842197	0.0374186	0.0161276	0.0581526	0.0372329	0.0140702	0.912203	-0.132573	0.405399		No change
Casein kinase I isoform gamma-3	CSNK1G3	sp|Q9Y6M4-3|KC1G3_HUMAN Isoform 3 of Casein kinase I isoform gamma-3 OS=Homo sapiens GN=CSNK1G3;sp|Q9Y6M4-4|KC1G3_HUMAN Isoform 4 of Casein kinase I isoform gamma-3 OS=Homo sapiens GN=CSNK1G3;sp|Q9Y6M4|KC1G3_HUMAN Casein kinase I isoform gamma-3 OS=Homo sa	0	0.000939419	0	0.00031314	0.00041752	0	0.00136713	0	0.000455711	0.000607615	1.4553	0.541313	0.405395		No change
V-type proton ATPase subunit G 1	ATP6V1G1	sp|O75348|VATG1_HUMAN V-type proton ATPase subunit G 1 OS=Homo sapiens GN=ATP6V1G1 PE=1 SV=3;sp|O75348|VATG1_HUMAN V-type proton ATPase subunit G 1 OS=Homo sapiens OX=9606 GN=ATP6V1G1 PE=1 SV=3	0.00220358	0	0	0.000734525	0.000979367	0	0.00320736	0	0.00106912	0.00142549	1.45553	0.541541	0.405359		No change
Alpha-soluble NSF attachment protein	NAPA	sp|P54920|SNAA_HUMAN Alpha-soluble NSF attachment protein OS=Homo sapiens GN=NAPA PE=1 SV=3;sp|P54920|SNAA_HUMAN Alpha-soluble NSF attachment protein OS=Homo sapiens OX=9606 GN=NAPA PE=1 SV=3;tr|M0R0Y2|M0R0Y2_HUMAN Alpha-soluble NSF attachment protein OS=H	0.0836095	0.0632527	0.0857674	0.0775432	0.00952701	0.0839674	0.0781099	0.0765795	0.0795523	0.00294341	1.02591	0.0369034	0.405304		No change
Coronin-1A	CORO1A	sp|P31146|COR1A_HUMAN Coronin-1A OS=Homo sapiens GN=CORO1A PE=1 SV=4;sp|P31146|COR1A_HUMAN Coronin-1A OS=Homo sapiens OX=9606 GN=CORO1A PE=1 SV=4;tr|H3BRY3|H3BRY3_HUMAN Coronin OS=Homo sapiens GN=CORO1A PE=1 SV=1	0.402834	0.325021	0.532332	0.420062	0.0748464	0.478123	0.179468	0.507972	0.388521	0.139369	0.924913	-0.11261	0.405168		No change
Rho GTPase-activating protein 17	ARHGAP17	sp|Q68EM7|RHG17_HUMAN Rho GTPase-activating protein 17 OS=Homo sapiens OX=9606 GN=ARHGAP17 PE=1 SV=1;sp|Q68EM7|RHG17_HUMAN Rho GTPase-activating protein 17 OS=Homo sapiens GN=ARHGAP17 PE=1 SV=1;sp|Q68EM7-5|RHG17_HUMAN Isoform 5 of Rho GTPase-activating pro	0	0.00088343	0.000266464	0.000383298	0.000333421	0	0.00162617	0	0.000542055	0.00072274	1.41419	0.499973	0.40484		No change
Proteasome inhibitor PI31 subunit	PSMF1	tr|Q5QPM9|Q5QPM9_HUMAN Proteasome inhibitor PI31 subunit (Fragment) OS=Homo sapiens GN=PSMF1 PE=1 SV=1;tr|Q5QPM7|Q5QPM7_HUMAN Proteasome inhibitor PI31 subunit OS=Homo sapiens GN=PSMF1 PE=1 SV=2;sp|Q92530|PSMF1_HUMAN Proteasome inhibitor PI31 subunit OS=Ho	0.0122012	0.00233104	0.00316709	0.00589976	0.00420093	0.011557	0	0.00985034	0.00713577	0.00475718	1.2095	0.274411	0.404685		No change
Importin subunit alpha-3	KPNA4	sp|O00629|IMA3_HUMAN Importin subunit alpha-3 OS=Homo sapiens OX=9606 GN=KPNA4 PE=1 SV=1;sp|O00629|IMA3_HUMAN Importin subunit alpha-3 OS=Homo sapiens GN=KPNA4 PE=1 SV=1	0.00381991	0.00239547	0.000633467	0.00228295	0.00109965	0.00144544	0.00348873	0.00277341	0.00256919	0.000749171	1.12538	0.170417	0.404678		No change
39S ribosomal protein L2, mitochondrial	MRPL2	sp|Q5T653|RM02_HUMAN 39S ribosomal protein L2, mitochondrial OS=Homo sapiens OX=9606 GN=MRPL2 PE=1 SV=2;sp|Q5T653|RM02_HUMAN 39S ribosomal protein L2, mitochondrial OS=Homo sapiens GN=MRPL2 PE=1 SV=2;tr|C9IY40|C9IY40_HUMAN 39S ribosomal protein L2, mitocho	0.00385924	0	0	0.00128641	0.00171522	0	0	0.00565019	0.0018834	0.0025112	1.46407	0.549983	0.404029		No change
Tudor domain-containing protein 7	TDRD7	sp|Q8NHU6-2|TDRD7_HUMAN Isoform 2 of Tudor domain-containing protein 7 OS=Homo sapiens GN=TDRD7;sp|Q8NHU6|TDRD7_HUMAN Tudor domain-containing protein 7 OS=Homo sapiens GN=TDRD7 PE=1 SV=2;sp|Q8NHU6|TDRD7_HUMAN Tudor domain-containing protein 7 OS=Homo sapie	0.00222814	0.309092	0.413234	0.241518	0.159527	0.275171	0.111946	0.229982	0.2057	0.0625023	0.851696	-0.23159	0.40351		No change
Protein S100-A10	S100A10	sp|P60903|S10AA_HUMAN Protein S100-A10 OS=Homo sapiens GN=S100A10 PE=1 SV=2;sp|P60903|S10AA_HUMAN Protein S100-A10 OS=Homo sapiens OX=9606 GN=S100A10 PE=1 SV=2	0.00284108	0.0550701	0.0903583	0.0494232	0.0310547	0.159953	0.032534	0	0.0641625	0.0638606	1.29823	0.376542	0.403064		No change
60S ribosomal protein L30	RPL30	sp|P62888|RL30_HUMAN 60S ribosomal protein L30 OS=Homo sapiens GN=RPL30 PE=1 SV=2;sp|P62888|RL30_HUMAN 60S ribosomal protein L30 OS=Homo sapiens OX=9606 GN=RPL30 PE=1 SV=2;tr|E5RI99|E5RI99_HUMAN 60S ribosomal protein L30 (Fragment) OS=Homo sapiens GN=RPL30	0.0403445	0.0233388	0.0310934	0.0315922	0.00583482	0.0368791	0.00677506	0.0413851	0.0283464	0.0143809	0.89726	-0.156402	0.402189		No change
COMM domain-containing protein 4	COMMD4	sp|Q9H0A8|COMD4_HUMAN COMM domain-containing protein 4 OS=Homo sapiens GN=COMMD4 PE=1 SV=1;sp|Q9H0A8|COMD4_HUMAN COMM domain-containing protein 4 OS=Homo sapiens OX=9606 GN=COMMD4 PE=1 SV=1;tr|H3BM91|H3BM91_HUMAN COMM domain-containing protein 4 (Fragment)	0	0.00201246	0	0.000670821	0.000894429	0	0.00136286	0	0.000454286	0.000605715	0.677209	-0.562327	0.402096		No change
Thymidylate kinase	DTYMK	sp|P23919|KTHY_HUMAN Thymidylate kinase OS=Homo sapiens GN=DTYMK PE=1 SV=4;sp|P23919|KTHY_HUMAN Thymidylate kinase OS=Homo sapiens OX=9606 GN=DTYMK PE=1 SV=4;sp|P23919-2|KTHY_HUMAN Isoform 2 of Thymidylate kinase OS=Homo sapiens GN=DTYMK;tr|H7C312|H7C312_H	0.00353708	0.00110091	0.0066433	0.00376043	0.00192192	0.0158815	0	0	0.00529384	0.00705845	1.40777	0.493416	0.40201		No change
Ubiquitin-protein ligase E3C	UBE3C	sp|Q15386|UBE3C_HUMAN Ubiquitin-protein ligase E3C OS=Homo sapiens GN=UBE3C PE=1 SV=3;sp|Q15386|UBE3C_HUMAN Ubiquitin-protein ligase E3C OS=Homo sapiens OX=9606 GN=UBE3C PE=1 SV=3	0.00144681	0.00175428	0	0.00106703	0.000711354	0	0.00242084	0	0.000806948	0.00107593	0.756256	-0.403054	0.401974		No change
Serine/threonine-protein phosphatase PP1-gamma catalytic subunit	PPP1CC	tr|F8VYE8|F8VYE8_HUMAN Serine/threonine-protein phosphatase OS=Homo sapiens GN=PPP1CC PE=1 SV=1;sp|P36873|PP1G_HUMAN Serine/threonine-protein phosphatase PP1-gamma catalytic subunit OS=Homo sapiens GN=PPP1CC PE=1 SV=1;sp|P36873-2|PP1G_HUMAN Isoform Gamma-2	0	0.00626652	0.0199843	0.00875029	0.00748937	0.00844408	0.0122251	0	0.00688974	0.00459316	0.787373	-0.344881	0.401952		No change
Receptor-type tyrosine-protein phosphatase alpha	PTPRA	sp|P18433-4|PTPRA_HUMAN Isoform 4 of Receptor-type tyrosine-protein phosphatase alpha OS=Homo sapiens GN=PTPRA;sp|P18433-2|PTPRA_HUMAN Isoform 2 of Receptor-type tyrosine-protein phosphatase alpha OS=Homo sapiens GN=PTPRA;sp|P18433-3|PTPRA_HUMAN Isoform 3	0.0124214	0.0165457	0.024816	0.0179277	0.0045922	0.0136256	0.0149349	0.030518	0.0196928	0.00721678	1.09846	0.135483	0.401135		No change
TAR DNA-binding protein 43	TARDBP	sp|Q13148|TADBP_HUMAN TAR DNA-binding protein 43 OS=Homo sapiens OX=9606 GN=TARDBP PE=1 SV=1;sp|Q13148|TADBP_HUMAN TAR DNA-binding protein 43 OS=Homo sapiens GN=TARDBP PE=1 SV=1;tr|A0A087WYY0|A0A087WYY0_HUMAN TAR DNA-binding protein 43 OS=Homo sapiens GN=T	0.00199813	0.00178132	0.00140016	0.00172653	0.000217585	0.00392391	0.00223737	0	0.00205376	0.00136917	1.18953	0.250389	0.400821		No change
Bifunctional coenzyme A synthase;Phosphopantetheine adenylyltransferase;Dephospho-CoA kinase	COASY	sp|Q13057|COASY_HUMAN Bifunctional coenzyme A synthase OS=Homo sapiens GN=COASY PE=1 SV=4;sp|Q13057-2|COASY_HUMAN Isoform 2 of Bifunctional coenzyme A synthase OS=Homo sapiens GN=COASY;sp|Q13057|COASY_HUMAN Bifunctional coenzyme A synthase OS=Homo sapiens	0.000854297	0.000795986	0	0.000550094	0.00036673	0	0.00235344	0	0.000784479	0.00104597	1.42608	0.512057	0.399907		No change
Glutathione S-transferase omega-1	GSTO1	sp|P78417|GSTO1_HUMAN Glutathione S-transferase omega-1 OS=Homo sapiens GN=GSTO1 PE=1 SV=2;sp|P78417|GSTO1_HUMAN Glutathione S-transferase omega-1 OS=Homo sapiens OX=9606 GN=GSTO1 PE=1 SV=2;tr|Q5TA02|Q5TA02_HUMAN Glutathione S-transferase omega-1 (Fragment	0.0203987	0.0511026	0.0193079	0.0302697	0.0138886	0.0193171	0.00817113	0.0499763	0.0258215	0.0161032	0.853047	-0.229303	0.399267		No change
Myosin light chain kinase, smooth muscle;Myosin light chain kinase, smooth muscle, deglutamylated form	MYLK	sp|Q15746-9|MYLK_HUMAN Isoform 7 of Myosin light chain kinase, smooth muscle OS=Homo sapiens GN=MYLK;sp|Q15746-11|MYLK_HUMAN Isoform 9 of Myosin light chain kinase, smooth muscle OS=Homo sapiens GN=MYLK;sp|Q15746-7|MYLK_HUMAN Isoform 5 of Myosin light chai	0.00133856	0.0034083	0.000688616	0.00181183	0.00106432	0.00431759	0.00235373	0	0.00222377	0.00148252	1.22737	0.295565	0.399176		No change
40S ribosomal protein S10	RPS10	sp|P46783|RS10_HUMAN 40S ribosomal protein S10 OS=Homo sapiens GN=RPS10 PE=1 SV=1;sp|P46783|RS10_HUMAN 40S ribosomal protein S10 OS=Homo sapiens OX=9606 GN=RPS10 PE=1 SV=1;tr|F6U211|F6U211_HUMAN 40S ribosomal protein S10 OS=Homo sapiens GN=RPS10 PE=4 SV=1	0.034296	0.0202282	0.0237833	0.0261025	0.00546233	0.0131835	0.0264025	0.0480322	0.0292061	0.0125508	1.1189	0.162082	0.399128		No change
Zinc transporter 1	SLC30A1	sp|Q9Y6M5|ZNT1_HUMAN Zinc transporter 1 OS=Homo sapiens GN=SLC30A1 PE=1 SV=3;sp|Q9Y6M5|ZNT1_HUMAN Proton-coupled zinc antiporter SLC30A1 OS=Homo sapiens OX=9606 GN=SLC30A1 PE=1 SV=3	0.0277222	0.0138649	0.0138469	0.018478	0.00616278	0.016389	0.0134664	0.0315967	0.020484	0.00740845	1.10856	0.148693	0.398464		No change
Ras-related protein R-Ras	RRAS	sp|P10301|RRAS_HUMAN Ras-related protein R-Ras OS=Homo sapiens GN=RRAS PE=1 SV=1;sp|P10301|RRAS_HUMAN Ras-related protein R-Ras OS=Homo sapiens OX=9606 GN=RRAS PE=1 SV=1	0.0187588	0.0199624	0.0156764	0.0181325	0.00163743	0.0301058	0.0166754	0.0123889	0.0197234	0.00692163	1.08773	0.121325	0.398334		No change
Serine/threonine-protein phosphatase 2A 56 kDa regulatory subunit alpha isoform	PPP2R5A	sp|Q15172|2A5A_HUMAN Serine/threonine-protein phosphatase 2A 56 kDa regulatory subunit alpha isoform OS=Homo sapiens OX=9606 GN=PPP2R5A PE=1 SV=1;sp|Q15172|2A5A_HUMAN Serine/threonine-protein phosphatase 2A 56 kDa regulatory subunit alpha isoform OS=Homo s	0.00163252	0.00103483	0.00186276	0.00151004	0.000316807	0	0.00349145	0	0.00116382	0.00155176	0.770721	-0.375719	0.398212		No change
Eukaryotic translation initiation factor 3 subunit D	EIF3D	sp|O15371-2|EIF3D_HUMAN Isoform 2 of Eukaryotic translation initiation factor 3 subunit D OS=Homo sapiens GN=EIF3D;sp|O15371-3|EIF3D_HUMAN Isoform 3 of Eukaryotic translation initiation factor 3 subunit D OS=Homo sapiens GN=EIF3D;sp|O15371|EIF3D_HUMAN Euka	0.00662819	0.0125488	0.00252398	0.00723366	0.00354343	0.0131999	0.0044596	0	0.0058865	0.0048756	0.813765	-0.297316	0.39793		No change
Pyridoxal kinase	PDXK	sp|O00764|PDXK_HUMAN Pyridoxal kinase OS=Homo sapiens GN=PDXK PE=1 SV=1;sp|O00764|PDXK_HUMAN Pyridoxal kinase OS=Homo sapiens OX=9606 GN=PDXK PE=1 SV=1;tr|F2Z2Y4|F2Z2Y4_HUMAN Pyridoxal kinase OS=Homo sapiens GN=PDXK PE=1 SV=1;sp|O00764-2|PDXK_HUMAN Isoform	0.0120879	0.0136101	0.0141043	0.0132674	0.000786388	0.00125563	0.0174815	0.0163946	0.0117106	0.00696998	0.882657	-0.180075	0.397474		No change
Microtubule-associated protein RP/EB family member 2	MAPRE2	sp|Q15555-5|MARE2_HUMAN Isoform 5 of Microtubule-associated protein RP/EB family member 2 OS=Homo sapiens GN=MAPRE2;sp|Q15555-3|MARE2_HUMAN Isoform 3 of Microtubule-associated protein RP/EB family member 2 OS=Homo sapiens GN=MAPRE2;sp|Q15555|MARE2_HUMAN Mi	0.0260723	0.0097333	0.0362167	0.0240074	0.0095161	0.0367468	0.0120668	0.032385	0.0270662	0.0099996	1.12741	0.173012	0.395836		No change
Probable proline--tRNA ligase, mitochondrial	PARS2	sp|Q7L3T8|SYPM_HUMAN Probable proline--tRNA ligase, mitochondrial OS=Homo sapiens GN=PARS2 PE=1 SV=1;sp|Q7L3T8|SYPM_HUMAN Probable proline--tRNA ligase, mitochondrial OS=Homo sapiens OX=9606 GN=PARS2 PE=1 SV=1	0	0.00211465	0	0.000704885	0.000939847	0.00321466	0	0	0.00107155	0.00142874	1.52018	0.604244	0.395631		No change
Inactive tyrosine-protein kinase 7	PTK7	sp|Q13308|PTK7_HUMAN Inactive tyrosine-protein kinase 7 OS=Homo sapiens GN=PTK7 PE=1 SV=2;sp|Q13308-6|PTK7_HUMAN Isoform 6 of Inactive tyrosine-protein kinase 7 OS=Homo sapiens GN=PTK7;sp|Q13308|PTK7_HUMAN Inactive tyrosine-protein kinase 7 OS=Homo sapiens	0.0116636	0.0212602	0.0319058	0.0216099	0.00686397	0.0240054	0.0141317	0.0209937	0.0197102	0.00371903	0.912094	-0.132746	0.395299		No change
Mitochondrial fission 1 protein	FIS1	sp|Q9Y3D6|FIS1_HUMAN Mitochondrial fission 1 protein OS=Homo sapiens GN=FIS1 PE=1 SV=2;sp|Q9Y3D6|FIS1_HUMAN Mitochondrial fission 1 protein OS=Homo sapiens OX=9606 GN=FIS1 PE=1 SV=2	0.0103199	0.0119366	0.00526302	0.00917316	0.00260676	0	0.0101777	0.0237589	0.0113122	0.00829779	1.23319	0.30239	0.39495		No change
Solute carrier family 12 member 6;Solute carrier family 12 member 4	SLC12A6;SLC12A4	sp|Q9UHW9|S12A6_HUMAN Solute carrier family 12 member 6 OS=Homo sapiens OX=9606 GN=SLC12A6 PE=1 SV=2;sp|Q9UHW9-6|S12A6_HUMAN Isoform 6 of Solute carrier family 12 member 6 OS=Homo sapiens GN=SLC12A6;sp|Q9UHW9|S12A6_HUMAN Solute carrier family 12 member 6 O	0.00122235	0	0.00149824	0.000906861	0.000604574	0.00236928	0.00106478	0	0.00114469	0.000816394	1.26225	0.336	0.394745		No change
Lipopolysaccharide-responsive and beige-like anchor protein	LRBA	sp|P50851-2|LRBA_HUMAN Isoform 2 of Lipopolysaccharide-responsive and beige-like anchor protein OS=Homo sapiens GN=LRBA;sp|P50851|LRBA_HUMAN Lipopolysaccharide-responsive and beige-like anchor protein OS=Homo sapiens GN=LRBA PE=1 SV=4;sp|P50851|LRBA_HUMAN	0.000292045	0.000452378	0.000287373	0.000343932	7.22976e-05	0.00083675	0.000419027	0	0.000418592	0.000279062	1.21708	0.283423	0.394555		No change
Tubulin beta-2A chain	TUBB2A	sp|Q13885|TBB2A_HUMAN Tubulin beta-2A chain OS=Homo sapiens GN=TUBB2A PE=1 SV=1;sp|Q13885|TBB2A_HUMAN Tubulin beta-2A chain OS=Homo sapiens OX=9606 GN=TUBB2A PE=1 SV=1	0.275958	0.1596	0.38656	0.27404	0.0762928	0.622437	0.00240161	0.00259937	0.209146	0.275527	0.763197	-0.389873	0.394339		No change
ARF GTPase-activating protein GIT2	GIT2	sp|Q14161-7|GIT2_HUMAN Isoform 7 of ARF GTPase-activating protein GIT2 OS=Homo sapiens GN=GIT2;sp|Q14161-8|GIT2_HUMAN Isoform 8 of ARF GTPase-activating protein GIT2 OS=Homo sapiens GN=GIT2;sp|Q14161-5|GIT2_HUMAN Isoform 5 of ARF GTPase-activating protein	0.0017116	0.024259	0.00111032	0.00902698	0.0101547	0.00137927	0	0.0386647	0.013348	0.0168778	1.47868	0.564306	0.393769		No change
Nck-associated protein 1	NCKAP1	sp|Q9Y2A7-2|NCKP1_HUMAN Isoform 2 of Nck-associated protein 1 OS=Homo sapiens GN=NCKAP1;sp|Q9Y2A7|NCKP1_HUMAN Nck-associated protein 1 OS=Homo sapiens GN=NCKAP1 PE=1 SV=1;sp|Q9Y2A7|NCKP1_HUMAN Nck-associated protein 1 OS=Homo sapiens OX=9606 GN=NCKAP1 PE=1	0.011723	0.00971955	0.00239516	0.00794589	0.00370049	0.0131557	0.00269911	0.0042209	0.0066919	0.0043092	0.842184	-0.247793	0.393184		No change
Phosphoinositide 3-kinase regulatory subunit 4	PIK3R4	sp|Q99570|PI3R4_HUMAN Phosphoinositide 3-kinase regulatory subunit 4 OS=Homo sapiens GN=PIK3R4 PE=1 SV=3;sp|Q99570|PI3R4_HUMAN Phosphoinositide 3-kinase regulatory subunit 4 OS=Homo sapiens OX=9606 GN=PIK3R4 PE=1 SV=3	0	0.000292686	0	9.75621e-05	0.000130083	0	0.000450437	0	0.000150146	0.000200194	1.53898	0.62197	0.392944		No change
UBX domain-containing protein 6	UBXN6	sp|Q9BZV1-2|UBXN6_HUMAN Isoform 2 of UBX domain-containing protein 6 OS=Homo sapiens GN=UBXN6;sp|Q9BZV1|UBXN6_HUMAN UBX domain-containing protein 6 OS=Homo sapiens GN=UBXN6 PE=1 SV=1;sp|Q9BZV1|UBXN6_HUMAN UBX domain-containing protein 6 OS=Homo sapiens OX=	0.00228536	0.0204738	0.00274765	0.00850228	0.00798104	0.00964461	0.00979992	0	0.00648151	0.00432101	0.762326	-0.39152	0.392754		No change
WD repeat-containing protein 61;WD repeat-containing protein 61, N-terminally processed	WDR61	tr|H0YN81|H0YN81_HUMAN WD repeat-containing protein 61 (Fragment) OS=Homo sapiens GN=WDR61 PE=1 SV=1;sp|Q9GZS3|WDR61_HUMAN WD repeat-containing protein 61 OS=Homo sapiens GN=WDR61 PE=1 SV=1;sp|Q9GZS3|SKI8_HUMAN SKI8 subunit of superkiller complex protein O	0.00561315	0.00129209	0.0011436	0.00268295	0.00195347	0.00340673	0.00061015	0.00253221	0.00218303	0.00104859	0.813669	-0.297486	0.392433		No change
V-type proton ATPase subunit D	ATP6V1D	tr|G3V2S6|G3V2S6_HUMAN V-type proton ATPase subunit D OS=Homo sapiens GN=ATP6V1D PE=1 SV=1;sp|Q9Y5K8|VATD_HUMAN V-type proton ATPase subunit D OS=Homo sapiens GN=ATP6V1D PE=1 SV=1;sp|Q9Y5K8|VATD_HUMAN V-type proton ATPase subunit D OS=Homo sapiens OX=9606	0.0101259	0.00258308	0.00269156	0.00513353	0.00332827	0.00349577	0.0087769	0	0.00409089	0.00312401	0.796897	-0.327535	0.392367		No change
Mitotic spindle assembly checkpoint protein MAD2A	MAD2L1	sp|Q13257|MD2L1_HUMAN Mitotic spindle assembly checkpoint protein MAD2A OS=Homo sapiens GN=MAD2L1 PE=1 SV=1;sp|Q13257|MD2L1_HUMAN Mitotic spindle assembly checkpoint protein MAD2A OS=Homo sapiens OX=9606 GN=MAD2L1 PE=1 SV=1;sp|Q13257-2|MD2L1_HUMAN Isoform	0.0117488	0	0.011202	0.00765028	0.00510019	0.0338487	0	0	0.0112829	0.0150439	1.47484	0.560555	0.39221		No change
Alcohol dehydrogenase class-3	ADH5	sp|P11766|ADHX_HUMAN Alcohol dehydrogenase class-3 OS=Homo sapiens GN=ADH5 PE=1 SV=4;sp|P11766|ADHX_HUMAN Alcohol dehydrogenase class-3 OS=Homo sapiens OX=9606 GN=ADH5 PE=1 SV=4	0.056194	0.0237714	0.0356304	0.0385319	0.0117747	0.0434822	0.0218017	0.0400338	0.0351059	0.00886948	0.911085	-0.134342	0.392115		No change
Glutaryl-CoA dehydrogenase, mitochondrial	GCDH	sp|Q92947|GCDH_HUMAN Glutaryl-CoA dehydrogenase, mitochondrial OS=Homo sapiens GN=GCDH PE=1 SV=1;sp|Q92947|GCDH_HUMAN Glutaryl-CoA dehydrogenase, mitochondrial OS=Homo sapiens OX=9606 GN=GCDH PE=1 SV=1;sp|Q92947-2|GCDH_HUMAN Isoform Short of Glutaryl-CoA d	0	0.0156411	0.00420957	0.00661689	0.00601614	0.0140249	0	0	0.00467495	0.00623327	0.706518	-0.501202	0.391765		No change
Phosphoglucomutase-1	PGM1	sp|P36871|PGM1_HUMAN Phosphoglucomutase-1 OS=Homo sapiens GN=PGM1 PE=1 SV=3;sp|P36871|PGM1_HUMAN Phosphoglucomutase-1 OS=Homo sapiens OX=9606 GN=PGM1 PE=1 SV=3;sp|P36871-2|PGM1_HUMAN Isoform 2 of Phosphoglucomutase-1 OS=Homo sapiens GN=PGM1;sp|P36871-3|PGM	0.0368162	0.0220264	0.0448679	0.0345701	0.0083625	0.023289	0.0139637	0.0539651	0.0304059	0.0157061	0.879544	-0.185173	0.391004		No change
Ras-related protein Rab-1B	RAB1B	sp|Q9H0U4|RAB1B_HUMAN Ras-related protein Rab-1B OS=Homo sapiens GN=RAB1B PE=1 SV=1;sp|Q9H0U4|RAB1B_HUMAN Ras-related protein Rab-1B OS=Homo sapiens OX=9606 GN=RAB1B PE=1 SV=1;tr|E9PLD0|E9PLD0_HUMAN Ras-related protein Rab-1B OS=Homo sapiens GN=RAB1B PE=3	0.0628601	0.0375722	0.0474246	0.0492856	0.00904965	0.0452887	0.0251166	0.0989657	0.056457	0.0283392	1.14551	0.195985	0.390996		No change
Ubiquitin conjugation factor E4 A	UBE4A	sp|Q14139|UBE4A_HUMAN Ubiquitin conjugation factor E4 A OS=Homo sapiens GN=UBE4A PE=1 SV=2;sp|Q14139-2|UBE4A_HUMAN Isoform 2 of Ubiquitin conjugation factor E4 A OS=Homo sapiens GN=UBE4A;sp|Q14139|UBE4A_HUMAN Ubiquitin conjugation factor E4 A OS=Homo sapie	0	0	0.000722935	0.000240978	0.000321304	0	0.000465336	0	0.000155112	0.000206816	0.643677	-0.635592	0.390899		No change
Beta-1,4-glucuronyltransferase 1	B4GAT1	sp|O43505|B4GA1_HUMAN Beta-1,4-glucuronyltransferase 1 OS=Homo sapiens GN=B3GNT1 PE=1 SV=1;sp|O43505|B4GA1_HUMAN Beta-1,4-glucuronyltransferase 1 OS=Homo sapiens OX=9606 GN=B4GAT1 PE=1 SV=1	0.0485922	0.020274	0.0491141	0.0393268	0.0127018	0.0256299	0.0232265	0.0915867	0.0468143	0.0298482	1.19039	0.251437	0.390267		No change
U1 small nuclear ribonucleoprotein C	SNRPC	sp|P09234|RU1C_HUMAN U1 small nuclear ribonucleoprotein C OS=Homo sapiens GN=SNRPC PE=1 SV=1;tr|A0A0A0MRR7|A0A0A0MRR7_HUMAN U1 small nuclear ribonucleoprotein C OS=Homo sapiens GN=SNRPC PE=4 SV=1;sp|P09234|RU1C_HUMAN U1 small nuclear ribonucleoprotein C OS	0.00993724	0	0	0.00331241	0.00441655	0	0	0.0155023	0.00516744	0.00688992	1.56002	0.641566	0.390008		No change
Integrin alpha-IIb;Integrin alpha-IIb heavy chain;Integrin alpha-IIb light chain, form 1;Integrin alpha-IIb light chain, form 2	ITGA2B	sp|P08514-3|ITA2B_HUMAN Isoform 3 of Integrin alpha-IIb OS=Homo sapiens GN=ITGA2B;sp|P08514-2|ITA2B_HUMAN Isoform 2 of Integrin alpha-IIb OS=Homo sapiens GN=ITGA2B;sp|P08514|ITA2B_HUMAN Integrin alpha-IIb OS=Homo sapiens GN=ITGA2B PE=1 SV=3;sp|P08514|ITA2B	0.0611123	0.0649986	0.0724246	0.0661785	0.00416407	0.0583104	0.0285305	0.0935426	0.0601278	0.0222765	0.90857	-0.13833	0.389812		No change
Lipid phosphate phosphohydrolase 1	PPAP2A	sp|O14494-2|LPP1_HUMAN Isoform 2 of Lipid phosphate phosphohydrolase 1 OS=Homo sapiens GN=PPAP2A;sp|O14494|LPP1_HUMAN Lipid phosphate phosphohydrolase 1 OS=Homo sapiens GN=PPAP2A PE=1 SV=1;sp|O14494|PLPP1_HUMAN Phospholipid phosphatase 1 OS=Homo sapiens OX	0.0121682	0.0203968	0.0564693	0.0296781	0.0178608	0.0397891	0.019055	0.0159133	0.0249191	0.00991329	0.839647	-0.252146	0.389324		No change
Tripeptidyl-peptidase 2	TPP2	sp|P29144|TPP2_HUMAN Tripeptidyl-peptidase 2 OS=Homo sapiens OX=9606 GN=TPP2 PE=1 SV=4;sp|P29144|TPP2_HUMAN Tripeptidyl-peptidase 2 OS=Homo sapiens GN=TPP2 PE=1 SV=4;tr|Q5VZU9|Q5VZU9_HUMAN Tripeptidyl-peptidase 2 OS=Homo sapiens GN=TPP2 PE=1 SV=1	0.0164118	0.0186014	0.0203994	0.0184709	0.0013727	0.010055	0.0139297	0.0407658	0.0215835	0.0127882	1.16851	0.224676	0.389256		No change
60S ribosomal protein L18	RPL18	sp|Q07020|RL18_HUMAN 60S ribosomal protein L18 OS=Homo sapiens GN=RPL18 PE=1 SV=2;tr|J3QQ67|J3QQ67_HUMAN 60S ribosomal protein L18 (Fragment) OS=Homo sapiens GN=RPL18 PE=1 SV=1;sp|Q07020|RL18_HUMAN 60S ribosomal protein L18 OS=Homo sapiens OX=9606 GN=RPL18	0.508228	0.653606	0.460043	0.540626	0.0753204	0.870619	0.332945	0.574147	0.59257	0.185366	1.09608	0.132355	0.389085		No change
Large proline-rich protein BAG6	BAG6	sp|P46379|BAG6_HUMAN Large proline-rich protein BAG6 OS=Homo sapiens OX=9606 GN=BAG6 PE=1 SV=2;sp|P46379-3|BAG6_HUMAN Isoform 3 of Large proline-rich protein BAG6 OS=Homo sapiens GN=BAG6;sp|P46379|BAG6_HUMAN Large proline-rich protein BAG6 OS=Homo sapiens	0.00355511	0.0013106	0.00602966	0.00363179	0.00159858	0.00384385	0.00279351	0.00573317	0.00412351	0.0010731	1.13539	0.183192	0.389067		No change
Phospholipid transfer protein	PLTP	sp|P55058|PLTP_HUMAN Phospholipid transfer protein OS=Homo sapiens GN=PLTP PE=1 SV=1;sp|P55058|PLTP_HUMAN Phospholipid transfer protein OS=Homo sapiens OX=9606 GN=PLTP PE=1 SV=1;sp|P55058-3|PLTP_HUMAN Isoform 3 of Phospholipid transfer protein OS=Homo sapi	0.00676307	0.004775	0.00266817	0.00473541	0.00137816	0.00577883	0.00137179	0.00950984	0.00555349	0.0027878	1.17276	0.229904	0.388317		No change
Protein furry homolog-like	FRYL	sp|O94915|FRYL_HUMAN Protein furry homolog-like OS=Homo sapiens GN=FRYL PE=1 SV=2;sp|O94915|FRYL_HUMAN Protein furry homolog-like OS=Homo sapiens OX=9606 GN=FRYL PE=1 SV=2;tr|F2Z2S2|F2Z2S2_HUMAN Protein furry homolog-like OS=Homo sapiens GN=FRYL PE=1 SV=1	0.000903196	0.00180478	0.00139144	0.00136647	0.000308853	0.000700581	0.00186461	0.00198429	0.00151649	0.000543942	1.10979	0.150281	0.38763		No change
Phosphomevalonate kinase	PMVK	sp|Q15126|PMVK_HUMAN Phosphomevalonate kinase OS=Homo sapiens GN=PMVK PE=1 SV=3;sp|Q15126|PMVK_HUMAN Phosphomevalonate kinase OS=Homo sapiens OX=9606 GN=PMVK PE=1 SV=3	0	0.00191027	0.000996182	0.000968819	0.000645879	0	0.004412	0	0.00147067	0.00196089	1.518	0.602173	0.386835		No change
AP-1 complex subunit beta-1	AP1B1	sp|Q10567|AP1B1_HUMAN AP-1 complex subunit beta-1 OS=Homo sapiens OX=9606 GN=AP1B1 PE=1 SV=3;sp|Q10567-3|AP1B1_HUMAN Isoform C of AP-1 complex subunit beta-1 OS=Homo sapiens GN=AP1B1;sp|Q10567-2|AP1B1_HUMAN Isoform B of AP-1 complex subunit beta-1 OS=Homo	0.00565234	0.00523041	0.00495194	0.00527823	0.000249407	0.00331059	0.00488102	0.00667408	0.00495523	0.0011459	0.938805	-0.0911021	0.386786		No change
Transformer-2 protein homolog beta	TRA2B	sp|P62995|TRA2B_HUMAN Transformer-2 protein homolog beta OS=Homo sapiens GN=TRA2B PE=1 SV=1;sp|P62995|TRA2B_HUMAN Transformer-2 protein homolog beta OS=Homo sapiens OX=9606 GN=TRA2B PE=1 SV=1;sp|P62995-3|TRA2B_HUMAN Isoform 3 of Transformer-2 protein homol	0.0263165	0.0208505	0.019676	0.022281	0.00269035	0.0629225	0.0221639	0	0.0283621	0.0230402	1.27293	0.348151	0.3867		No change
Ig kappa chain V-II region FR;Ig kappa chain V-II region Cum	IGKV2D-28;IGKV2-40	tr|A0A087X1V9|A0A087X1V9_HUMAN Protein IGKV2-28 OS=Homo sapiens GN=IGKV2-28 PE=4 SV=1;tr|A0A087X0Q4|A0A087X0Q4_HUMAN Protein IGKV2-40 OS=Homo sapiens GN=IGKV2-40 PE=4 SV=1;tr|A0A087WW87|A0A087WW87_HUMAN Protein IGKV2-40 (Fragment) OS=Homo sapiens GN=IGKV2-	0.453167	0.161553	0.483085	0.365935	0.136255	0.425563	0.210888	0.602952	0.413134	0.134831	1.12898	0.175023	0.386525		No change
S-phase kinase-associated protein 1	SKP1	sp|P63208|SKP1_HUMAN S-phase kinase-associated protein 1 OS=Homo sapiens GN=SKP1 PE=1 SV=2;sp|P63208|SKP1_HUMAN S-phase kinase-associated protein 1 OS=Homo sapiens OX=9606 GN=SKP1 PE=1 SV=2;tr|E5RJR5|E5RJR5_HUMAN S-phase kinase-associated protein 1 OS=Homo	0.0193722	0.00317047	0	0.00751421	0.0079053	0.0105434	0.00264413	0.00309062	0.00542604	0.00341154	0.722104	-0.469722	0.385993		No change
Testin	TES	sp|Q9UGI8-2|TES_HUMAN Isoform 2 of Testin OS=Homo sapiens GN=TES;sp|Q9UGI8|TES_HUMAN Testin OS=Homo sapiens GN=TES PE=1 SV=1;sp|Q9UGI8|TES_HUMAN Testin OS=Homo sapiens OX=9606 GN=TES PE=1 SV=1	0	0.00088145	0.00304023	0.00130723	0.00115534	0	0	0.00272902	0.000909673	0.0012129	0.69588	-0.52309	0.385969		No change
Isocitrate dehydrogenase [NADP], mitochondrial	IDH2	sp|P48735|IDHP_HUMAN Isocitrate dehydrogenase [NADP], mitochondrial OS=Homo sapiens GN=IDH2 PE=1 SV=2;sp|P48735|IDHP_HUMAN Isocitrate dehydrogenase [NADP], mitochondrial OS=Homo sapiens OX=9606 GN=IDH2 PE=1 SV=2;sp|P48735-2|IDHP_HUMAN Isoform 2 of Isocitra	0.00728259	0.000321446	0.00608957	0.00456453	0.00282872	0	0	0.00996088	0.00332029	0.00442706	0.727411	-0.459156	0.385643		No change
Leucine-rich PPR motif-containing protein, mitochondrial	LRPPRC	sp|P42704|LPPRC_HUMAN Leucine-rich PPR motif-containing protein, mitochondrial OS=Homo sapiens GN=LRPPRC PE=1 SV=3;sp|P42704|LPPRC_HUMAN Leucine-rich PPR motif-containing protein, mitochondrial OS=Homo sapiens OX=9606 GN=LRPPRC PE=1 SV=3	0.117751	0.00412419	0.00545174	0.0424422	0.0502057	0.0160117	0.00730624	0.0640173	0.0291117	0.0232704	0.685915	-0.543898	0.385334		No change
Brefeldin A-inhibited guanine nucleotide-exchange protein 2	ARFGEF2	sp|Q9Y6D5|BIG2_HUMAN Brefeldin A-inhibited guanine nucleotide-exchange protein 2 OS=Homo sapiens GN=ARFGEF2 PE=1 SV=3;sp|Q9Y6D5|BIG2_HUMAN Brefeldin A-inhibited guanine nucleotide-exchange protein 2 OS=Homo sapiens OX=9606 GN=ARFGEF2 PE=1 SV=3	0.000326433	0.000108239	0.00168774	0.000707472	0.000653515	0.00161843	0.00114996	0	0.000922798	0.000615199	1.30436	0.383342	0.385212		No change
Dynactin subunit 4	DCTN4	sp|Q9UJW0|DCTN4_HUMAN Dynactin subunit 4 OS=Homo sapiens GN=DCTN4 PE=1 SV=1;sp|Q9UJW0-3|DCTN4_HUMAN Isoform 3 of Dynactin subunit 4 OS=Homo sapiens GN=DCTN4;sp|Q9UJW0|DCTN4_HUMAN Dynactin subunit 4 OS=Homo sapiens OX=9606 GN=DCTN4 PE=1 SV=1;sp|Q9UJW0-2|DCT	0.00501413	0	0.00357224	0.00286212	0.00190808	0	0	0.00617799	0.00205933	0.00274577	0.719511	-0.474911	0.3847		No change
MICOS complex subunit MIC19	CHCHD3	sp|Q9NX63|MIC19_HUMAN MICOS complex subunit MIC19 OS=Homo sapiens GN=CHCHD3 PE=1 SV=1;tr|C9JRZ6|C9JRZ6_HUMAN MICOS complex subunit MIC19 OS=Homo sapiens GN=CHCHD3 PE=1 SV=1;sp|Q9NX63|MIC19_HUMAN MICOS complex subunit MIC19 OS=Homo sapiens OX=9606 GN=CHCHD3	0.0021323	0	0.006727	0.0029531	0.00251593	0	0.0137889	0	0.00459628	0.00612838	1.55643	0.638238	0.383183		No change
Histone-lysine N-methyltransferase SMYD3	SMYD3	sp|Q9H7B4|SMYD3_HUMAN Histone-lysine N-methyltransferase SMYD3 OS=Homo sapiens GN=SMYD3 PE=1 SV=4;sp|Q9H7B4|SMYD3_HUMAN Histone-lysine N-methyltransferase SMYD3 OS=Homo sapiens OX=9606 GN=SMYD3 PE=1 SV=4;sp|Q9H7B4-3|SMYD3_HUMAN Isoform 3 of Histone-lysine	0	0.00088979	0	0.000296597	0.000395462	0	0	0.000551535	0.000183845	0.000245127	0.619849	-0.690012	0.382902		No change
ADP-ribosylation factor-like protein 8A	ARL8A	sp|Q96BM9|ARL8A_HUMAN ADP-ribosylation factor-like protein 8A OS=Homo sapiens OX=9606 GN=ARL8A PE=1 SV=1;sp|Q96BM9|ARL8A_HUMAN ADP-ribosylation factor-like protein 8A OS=Homo sapiens GN=ARL8A PE=1 SV=1	0.00424586	0.0017344	0.00353475	0.00317167	0.000958181	0.00741724	0.00437714	0	0.00393146	0.00262097	1.23956	0.309824	0.382503		No change
Transmembrane protein 33	TMEM33	sp|P57088|TMM33_HUMAN Transmembrane protein 33 OS=Homo sapiens GN=TMEM33 PE=1 SV=2;sp|P57088|TMM33_HUMAN Transmembrane protein 33 OS=Homo sapiens OX=9606 GN=TMEM33 PE=1 SV=2;tr|D6RAA6|D6RAA6_HUMAN Transmembrane protein 33 (Fragment) OS=Homo sapiens GN=TMEM	0	0.0103354	0.0059027	0.00541271	0.00360848	0	0	0.0115215	0.00384049	0.00512065	0.70953	-0.495064	0.381936		No change
Structural maintenance of chromosomes protein 1A	SMC1A	sp|Q14683|SMC1A_HUMAN Structural maintenance of chromosomes protein 1A OS=Homo sapiens GN=SMC1A PE=1 SV=2;sp|Q14683|SMC1A_HUMAN Structural maintenance of chromosomes protein 1A OS=Homo sapiens OX=9606 GN=SMC1A PE=1 SV=2;tr|G8JLG1|G8JLG1_HUMAN Structural ma	0.00208218	0.00139208	0.00414438	0.00253955	0.00106989	0	0.00126807	0.0047404	0.00200282	0.00182505	0.788653	-0.342538	0.381829		No change
Cyclin-dependent kinase 6	CDK6	sp|Q00534|CDK6_HUMAN Cyclin-dependent kinase 6 OS=Homo sapiens GN=CDK6 PE=1 SV=1;sp|Q00534|CDK6_HUMAN Cyclin-dependent kinase 6 OS=Homo sapiens OX=9606 GN=CDK6 PE=1 SV=1	0.00135066	0.000838732	0.00172014	0.00130318	0.00030963	0.00598002	0	0	0.00199334	0.00265779	1.5296	0.613155	0.381548		No change
Four and a half LIM domains protein 1	FHL1	sp|Q13642-1|FHL1_HUMAN Isoform 1 of Four and a half LIM domains protein 1 OS=Homo sapiens GN=FHL1;sp|Q13642-5|FHL1_HUMAN Isoform 5 of Four and a half LIM domains protein 1 OS=Homo sapiens GN=FHL1;sp|Q13642-4|FHL1_HUMAN Isoform 4 of Four and a half LIM doma	0.0223027	0.0022426	0.0154699	0.0133384	0.00739718	0.0249407	0	0.0250762	0.0166723	0.0111148	1.24995	0.321868	0.381015		No change
Presenilin-1;Presenilin-1 NTF subunit;Presenilin-1 CTF subunit;Presenilin-1 CTF12	PSEN1	sp|P49768|PSN1_HUMAN Presenilin-1 OS=Homo sapiens OX=9606 GN=PSEN1 PE=1 SV=1;sp|P49768|PSN1_HUMAN Presenilin-1 OS=Homo sapiens GN=PSEN1 PE=1 SV=1;sp|P49768-2|PSN1_HUMAN Isoform 2 of Presenilin-1 OS=Homo sapiens GN=PSEN1;sp|P49768-7|PSN1_HUMAN Isoform 7 of	0.000617186	0	0.00966366	0.00342695	0.00415781	0.00685092	0.00523378	0.00167582	0.00458684	0.00194068	1.33846	0.420575	0.380665		No change
E3 ubiquitin-protein ligase KCMF1	KCMF1	sp|Q9P0J7|KCMF1_HUMAN E3 ubiquitin-protein ligase KCMF1 OS=Homo sapiens GN=KCMF1 PE=1 SV=2;sp|Q9P0J7|KCMF1_HUMAN E3 ubiquitin-protein ligase KCMF1 OS=Homo sapiens OX=9606 GN=KCMF1 PE=1 SV=2	0.00757493	0.0179654	0.0120908	0.0125437	0.00361443	0.0172818	0.00993104	0.00599751	0.0110701	0.00414114	0.882525	-0.180292	0.379177		No change
Signal transducer and activator of transcription 5B	STAT5B	sp|P51692|STA5B_HUMAN Signal transducer and activator of transcription 5B OS=Homo sapiens OX=9606 GN=STAT5B PE=1 SV=2;sp|P51692|STA5B_HUMAN Signal transducer and activator of transcription 5B OS=Homo sapiens GN=STAT5B PE=1 SV=2	0.00168818	0.00841866	0.00935924	0.00648869	0.00320034	0.0107975	0.00473359	0	0.00517701	0.00374696	0.797851	-0.325808	0.378743		No change
Proto-oncogene tyrosine-protein kinase Src	SRC	sp|P12931|SRC_HUMAN Proto-oncogene tyrosine-protein kinase Src OS=Homo sapiens OX=9606 GN=SRC PE=1 SV=3;sp|P12931|SRC_HUMAN Proto-oncogene tyrosine-protein kinase Src OS=Homo sapiens GN=SRC PE=1 SV=3;sp|P12931-2|SRC_HUMAN Isoform 2 of Proto-oncogene tyrosi	0	0.274127	0.00036111	0.091496	0.121754	0.119559	0.0286733	0.0253129	0.0578483	0.0411402	0.632249	-0.661435	0.377402		No change
Lys-63-specific deubiquitinase BRCC36	BRCC3	sp|P46736-2|BRCC3_HUMAN Isoform 1 of Lys-63-specific deubiquitinase BRCC36 OS=Homo sapiens GN=BRCC3;sp|P46736-3|BRCC3_HUMAN Isoform 3 of Lys-63-specific deubiquitinase BRCC36 OS=Homo sapiens GN=BRCC3;sp|P46736|BRCC3_HUMAN Lys-63-specific deubiquitinase BRC	0	0.00322729	0	0.00107576	0.00143435	0	0.00194687	0	0.000648958	0.000865277	0.603252	-0.729166	0.377321		No change
Sorting nexin-2	SNX2	sp|O60749-2|SNX2_HUMAN Isoform 2 of Sorting nexin-2 OS=Homo sapiens GN=SNX2;sp|O60749|SNX2_HUMAN Sorting nexin-2 OS=Homo sapiens GN=SNX2 PE=1 SV=2;sp|O60749|SNX2_HUMAN Sorting nexin-2 OS=Homo sapiens OX=9606 GN=SNX2 PE=1 SV=2	0.00266985	0.000928513	0.00347563	0.002358	0.000952989	0	0	0.00513662	0.00171221	0.00228294	0.726128	-0.461705	0.377295		No change
Casein kinase II subunit beta	CSNK2B	sp|P67870|CSK2B_HUMAN Casein kinase II subunit beta OS=Homo sapiens GN=CSNK2B PE=1 SV=1;sp|P67870|CSK2B_HUMAN Casein kinase II subunit beta OS=Homo sapiens OX=9606 GN=CSNK2B PE=1 SV=1;tr|Q5SRQ6|Q5SRQ6_HUMAN Casein kinase 2, beta polypeptide, isoform CRA_d	0.0167057	0.0107763	0.00833252	0.0119382	0.00317836	0	0.0139025	0.0321064	0.0153363	0.0111801	1.28465	0.36137	0.376977		No change
Echinoderm microtubule-associated protein-like 2	EML2	sp|O95834|EMAL2_HUMAN Echinoderm microtubule-associated protein-like 2 OS=Homo sapiens GN=EML2 PE=1 SV=1;sp|O95834-2|EMAL2_HUMAN Isoform 2 of Echinoderm microtubule-associated protein-like 2 OS=Homo sapiens GN=EML2;sp|O95834-3|EMAL2_HUMAN Isoform 3 of Echi	0.0192174	0.0152552	0.028844	0.0211055	0.00515896	0.0465001	0.00680361	0.0228956	0.0253998	0.0140669	1.20346	0.267194	0.3764		No change
Beta-2-microglobulin;Beta-2-microglobulin form pI 5,3	B2M	sp|P61769|B2MG_HUMAN Beta-2-microglobulin OS=Homo sapiens GN=B2M PE=1 SV=1;tr|H0YL18|H0YL18_HUMAN Beta-2-microglobulin OS=Homo sapiens GN=B2M PE=1 SV=1;sp|P61769|B2MG_HUMAN Beta-2-microglobulin OS=Homo sapiens OX=9606 GN=B2M PE=1 SV=1;tr|H0YLF3|H0YLF3_HUMA	0.228167	0.488819	0.174227	0.297071	0.127832	0.168457	0.155633	0.816708	0.380266	0.290961	1.28005	0.356203	0.376238		No change
Neurabin-2	PPP1R9B	tr|D3DTX6|D3DTX6_HUMAN Neurabin-2 OS=Homo sapiens GN=PPP1R9B PE=1 SV=1;sp|Q96SB3|NEB2_HUMAN Neurabin-2 OS=Homo sapiens OX=9606 GN=PPP1R9B PE=1 SV=3;sp|Q96SB3|NEB2_HUMAN Neurabin-2 OS=Homo sapiens GN=PPP1R9B PE=1 SV=2	0.00379094	0.00466621	0.0115574	0.0066715	0.00325724	0.0035814	0.00199204	0.0215558	0.00904309	0.00834183	1.35548	0.438803	0.37569		No change
Probable lysosomal cobalamin transporter	LMBRD1	sp|Q9NUN5-4|LMBD1_HUMAN Isoform 4 of Probable lysosomal cobalamin transporter OS=Homo sapiens GN=LMBRD1;sp|Q9NUN5-2|LMBD1_HUMAN Isoform 2 of Probable lysosomal cobalamin transporter OS=Homo sapiens GN=LMBRD1;sp|Q9NUN5-3|LMBD1_HUMAN Isoform 3 of Probable ly	0.0160909	0	0.0438929	0.0199946	0.0159322	0	0.040912	0	0.0136373	0.0181831	0.68205	-0.55205	0.375634		No change
Acyl-CoA dehydrogenase family member 9, mitochondrial	ACAD9	sp|Q9H845|ACAD9_HUMAN Acyl-CoA dehydrogenase family member 9, mitochondrial OS=Homo sapiens GN=ACAD9 PE=1 SV=1;sp|Q9H845|ACAD9_HUMAN Complex I assembly factor ACAD9, mitochondrial OS=Homo sapiens OX=9606 GN=ACAD9 PE=1 SV=1;tr|H0Y8Z9|H0Y8Z9_HUMAN Acyl-CoA d	0.00135533	0.000337283	0.00143285	0.00104182	0.000469691	0	0.00225243	0	0.000750809	0.00100108	0.720671	-0.472588	0.375067		No change
Alpha-1-antitrypsin;Short peptide from AAT	SERPINA1	sp|P01009|A1AT_HUMAN Alpha-1-antitrypsin OS=Homo sapiens GN=SERPINA1 PE=1 SV=3;sp|P01009|A1AT_HUMAN Alpha-1-antitrypsin OS=Homo sapiens OX=9606 GN=SERPINA1 PE=1 SV=3;sp|P01009-2|A1AT_HUMAN Isoform 2 of Alpha-1-antitrypsin OS=Homo sapiens GN=SERPINA1;sp|P01	0	0.00328568	0	0.00109523	0.0014603	0	0.00551816	0	0.00183939	0.00245252	1.67946	0.747998	0.374689		No change
Dynein light chain 1, cytoplasmic	DYNLL1	sp|P63167|DYL1_HUMAN Dynein light chain 1, cytoplasmic OS=Homo sapiens GN=DYNLL1 PE=1 SV=1;sp|P63167|DYL1_HUMAN Dynein light chain 1, cytoplasmic OS=Homo sapiens OX=9606 GN=DYNLL1 PE=1 SV=1;tr|F8VXL2|F8VXL2_HUMAN Dynein light chain 1, cytoplasmic OS=Homo s	0.0147648	0.0300605	0.0441425	0.0296559	0.00992742	0.0312026	0.020473	0.0496592	0.0337783	0.0105873	1.13901	0.187774	0.374501		No change
Ubiquitin-associated and SH3 domain-containing protein A	UBASH3A	sp|P57075-2|UBS3A_HUMAN Isoform 2 of Ubiquitin-associated and SH3 domain-containing protein A OS=Homo sapiens GN=UBASH3A;sp|P57075|UBS3A_HUMAN Ubiquitin-associated and SH3 domain-containing protein A OS=Homo sapiens GN=UBASH3A PE=1 SV=1;sp|P57075|UBS3A_HUM	1.08119	0.112208	1.89242	1.02861	0.610932	0	0	4.98103	1.66034	2.21379	1.61417	0.690792	0.373038		No change
Rho GDP-dissociation inhibitor 2	ARHGDIB	sp|P52566|GDIR2_HUMAN Rho GDP-dissociation inhibitor 2 OS=Homo sapiens GN=ARHGDIB PE=1 SV=3;sp|P52566|GDIR2_HUMAN Rho GDP-dissociation inhibitor 2 OS=Homo sapiens OX=9606 GN=ARHGDIB PE=1 SV=3;tr|F5H3P3|F5H3P3_HUMAN Rho GDP-dissociation inhibitor 2 (Fragmen	0.130671	0.108175	0.0324139	0.0904201	0.0386708	0.067914	0.0272397	0.131742	0.0756319	0.0374067	0.83645	-0.257649	0.372779		No change
Lipoma-preferred partner	LPP	tr|A0A087WZF1|A0A087WZF1_HUMAN Lipoma-preferred partner OS=Homo sapiens GN=LPP PE=1 SV=1;sp|Q93052|LPP_HUMAN Lipoma-preferred partner OS=Homo sapiens GN=LPP PE=1 SV=1;sp|Q93052|LPP_HUMAN Lipoma-preferred partner OS=Homo sapiens OX=9606 GN=LPP PE=1 SV=1;tr|	0.00455879	0.00254046	0.00360395	0.00356774	0.000684848	0.00604128	0.00184431	0.00426387	0.00404982	0.00147034	1.13512	0.182849	0.372703		No change
Intersectin-2	ITSN2	sp|Q9NZM3-2|ITSN2_HUMAN Isoform 2 of Intersectin-2 OS=Homo sapiens GN=ITSN2;tr|A0A087WVF7|A0A087WVF7_HUMAN Intersectin-2 OS=Homo sapiens GN=ITSN2 PE=1 SV=1;sp|Q9NZM3|ITSN2_HUMAN Intersectin-2 OS=Homo sapiens GN=ITSN2 PE=1 SV=3;sp|Q9NZM3|ITSN2_HUMAN Interse	0	0	0.0032452	0.00108173	0.00144231	0.00113934	0.000865841	0	0.000668393	0.000445595	0.61789	-0.694579	0.372682		No change
Protein FAM91A1	FAM91A1	sp|Q658Y4|F91A1_HUMAN Protein FAM91A1 OS=Homo sapiens GN=FAM91A1 PE=1 SV=3;sp|Q658Y4|F91A1_HUMAN Protein FAM91A1 OS=Homo sapiens OX=9606 GN=FAM91A1 PE=1 SV=3;tr|E7ER68|E7ER68_HUMAN Protein FAM91A1 OS=Homo sapiens GN=FAM91A1 PE=1 SV=1	0	0.00102227	0.00335288	0.00145838	0.001263	0.00583487	0.00077161	0	0.00220216	0.00242181	1.51	0.59455	0.371966		No change
D-tyrosyl-tRNA(Tyr) deacylase 1	DTD1	sp|Q8TEA8|DTD1_HUMAN D-aminoacyl-tRNA deacylase 1 OS=Homo sapiens OX=9606 GN=DTD1 PE=1 SV=2;sp|Q8TEA8|DTD1_HUMAN D-tyrosyl-tRNA(Tyr) deacylase 1 OS=Homo sapiens GN=DTD1 PE=1 SV=2;tr|A0A087WZV9|A0A087WZV9_HUMAN D-tyrosyl-tRNA(Tyr) deacylase (Fragment) OS=Ho	0.0926865	0.0053436	0	0.0326767	0.0400065	0.0170601	0.0157916	0.0309418	0.0212645	0.00645154	0.650754	-0.619815	0.371058		No change
Septin-11	40787	tr|D6RGI3|D6RGI3_HUMAN Septin 11, isoform CRA_b OS=Homo sapiens GN=SEPT11 PE=1 SV=1;sp|Q9NVA2|SEP11_HUMAN Septin-11 OS=Homo sapiens GN=SEPT11 PE=1 SV=3;tr|D6RER5|D6RER5_HUMAN Septin-11 OS=Homo sapiens GN=SEPT11 PE=1 SV=1;sp|Q9NVA2|SEP11_HUMAN Septin-11 OS=	0.00488421	0.00147906	0.00491024	0.00375784	0.00151919	0	0.00246562	0.00643966	0.00296843	0.00231416	0.78993	-0.340204	0.370452		No change
Betaine--homocysteine S-methyltransferase 1	BHMT	sp|Q93088|BHMT1_HUMAN Betaine--homocysteine S-methyltransferase 1 OS=Homo sapiens OX=9606 GN=BHMT PE=1 SV=2;sp|Q93088|BHMT1_HUMAN Betaine--homocysteine S-methyltransferase 1 OS=Homo sapiens GN=BHMT PE=1 SV=2;tr|E5RJH0|E5RJH0_HUMAN Betaine--homocysteine S-m	0.0240136	0.0210989	0.0460777	0.0303967	0.010454	0.0436354	0.0205934	0.0381549	0.0341279	0.00902298	1.12275	0.167036	0.370399		No change
26S proteasome non-ATPase regulatory subunit 10	PSMD10	tr|B1AJY5|B1AJY5_HUMAN 26S proteasome non-ATPase regulatory subunit 10 OS=Homo sapiens GN=PSMD10 PE=1 SV=1;tr|B1AJY7|B1AJY7_HUMAN 26S proteasome non-ATPase regulatory subunit 10 OS=Homo sapiens GN=PSMD10 PE=1 SV=1;sp|O75832|PSD10_HUMAN 26S proteasome non-A	0.00680567	0.00794794	0.0029443	0.0058993	0.00197	0.0114828	0.00196533	0	0.00448272	0.00466674	0.759872	-0.396172	0.370064		No change
Hornerin	HRNR	sp|Q86YZ3|HORN_HUMAN Hornerin OS=Homo sapiens GN=HRNR PE=1 SV=2;;sp|Q86YZ3|HORN_HUMAN Hornerin OS=Homo sapiens OX=9606 GN=HRNR PE=1 SV=2	0.00191166	0.000357575	0.000625822	0.000965018	0.000631093	0.000632671	0.000865725	0.00210823	0.00120221	0.000604013	1.24579	0.317057	0.369351		No change
Ras-related protein Rab-2A	RAB2A	sp|P61019|RAB2A_HUMAN Ras-related protein Rab-2A OS=Homo sapiens GN=RAB2A PE=1 SV=1;sp|P61019|RAB2A_HUMAN Ras-related protein Rab-2A OS=Homo sapiens OX=9606 GN=RAB2A PE=1 SV=1;sp|P61019-2|RAB2A_HUMAN Isoform 2 of Ras-related protein Rab-2A OS=Homo sapiens	0.104945	0.117982	0.156842	0.12659	0.0201683	0.187347	0.0640064	0.175495	0.142283	0.0521843	1.12397	0.168601	0.369215		No change
Protein virilizer homolog	KIAA1429	tr|H0YBN5|H0YBN5_HUMAN Protein virilizer homolog (Fragment) OS=Homo sapiens GN=KIAA1429 PE=1 SV=1;sp|Q69YN4-2|VIR_HUMAN Isoform 2 of Protein virilizer homolog OS=Homo sapiens GN=KIAA1429;sp|Q69YN4-3|VIR_HUMAN Isoform 3 of Protein virilizer homolog OS=Homo	0.000640485	0	0	0.000213495	0.00028466	0	0.00110732	0	0.000369108	0.000492144	1.72888	0.78984	0.368965		No change
		sp|Q01518-2|CAP1_HUMAN Isoform 2 of Adenylyl cyclase-associated protein 1 OS=Homo sapiens GN=CAP1	0	0.000558317	0.00023426	0.000264192	0.000196083	0.000533085	0	0	0.000177695	0.000236927	0.672597	-0.572186	0.36865		No change
Urocanate hydratase	UROC1	sp|Q96N76-2|HUTU_HUMAN Isoform 2 of Urocanate hydratase OS=Homo sapiens GN=UROC1;sp|Q96N76|HUTU_HUMAN Urocanate hydratase OS=Homo sapiens GN=UROC1 PE=1 SV=1;sp|Q96N76|HUTU_HUMAN Urocanate hydratase OS=Homo sapiens OX=9606 GN=UROC1 PE=1 SV=1	0.00548338	0.00353084	0.00545057	0.0048216	0.000860504	0.00290668	0.00125573	0.00792111	0.00402784	0.00259551	0.835375	-0.259504	0.368422		No change
Receptor-type tyrosine-protein phosphatase S	PTPRS	tr|G8JL96|G8JL96_HUMAN Receptor-type tyrosine-protein phosphatase S OS=Homo sapiens GN=PTPRS PE=4 SV=2;sp|Q13332-7|PTPRS_HUMAN Isoform 3 of Receptor-type tyrosine-protein phosphatase S OS=Homo sapiens GN=PTPRS;tr|A0A0A0MR60|A0A0A0MR60_HUMAN Receptor-type t	0.000848192	0.00116671	0.00162911	0.00121467	0.000276293	0.00189996	0.000574835	0.0016942	0.00138966	0.00054322	1.14407	0.19417	0.366792		No change
Nuclear pore complex protein Nup93	NUP93	sp|Q8N1F7|NUP93_HUMAN Nuclear pore complex protein Nup93 OS=Homo sapiens GN=NUP93 PE=1 SV=2;sp|Q8N1F7|NUP93_HUMAN Nuclear pore complex protein Nup93 OS=Homo sapiens OX=9606 GN=NUP93 PE=1 SV=2;tr|H3BVG0|H3BVG0_HUMAN Nuclear pore complex protein Nup93 OS=Hom	0.00593247	0.00314756	0.00515016	0.0047434	0.00106389	0	0.00218784	0.00884542	0.00367775	0.00344511	0.775342	-0.367095	0.366781		No change
Dihydropyrimidinase	DPYS	sp|Q14117|DPYS_HUMAN Dihydropyrimidinase OS=Homo sapiens GN=DPYS PE=1 SV=1;sp|Q14117|DPYS_HUMAN Dihydropyrimidinase OS=Homo sapiens OX=9606 GN=DPYS PE=1 SV=1	0.00416237	0.00149097	0.00246496	0.0027061	0.000970848	0.0057569	0	0	0.00191897	0.00255862	0.709126	-0.495886	0.366203		No change
Serine/arginine-rich splicing factor 7	SRSF7	sp|Q16629-3|SRSF7_HUMAN Isoform 3 of Serine/arginine-rich splicing factor 7 OS=Homo sapiens GN=SRSF7;sp|Q16629-2|SRSF7_HUMAN Isoform 2 of Serine/arginine-rich splicing factor 7 OS=Homo sapiens GN=SRSF7;sp|Q16629-4|SRSF7_HUMAN Isoform 4 of Serine/arginine-r	0.00865869	0.0344478	0.00194264	0.0150164	0.0129543	0	0.0165006	0.0157684	0.0107563	0.00717089	0.716307	-0.48135	0.365025		No change
Dolichol-phosphate mannosyltransferase subunit 1	DPM1	sp|O60762|DPM1_HUMAN Dolichol-phosphate mannosyltransferase subunit 1 OS=Homo sapiens GN=DPM1 PE=1 SV=1;tr|Q5QPK2|Q5QPK2_HUMAN Dolichol-phosphate mannosyltransferase subunit 1 OS=Homo sapiens GN=DPM1 PE=1 SV=1;tr|H0Y368|H0Y368_HUMAN Dolichol-phosphate mann	0.014238	0.00328577	0.00543814	0.00765398	0.00438938	0.00993073	0.00525243	0.0122253	0.00913615	0.00258915	1.19365	0.255375	0.364419		No change
Receptor-type tyrosine-protein phosphatase gamma	PTPRG	tr|A0A087WWP7|A0A087WWP7_HUMAN Receptor-type tyrosine-protein phosphatase gamma OS=Homo sapiens GN=PTPRG PE=1 SV=1;tr|A0A087X1P0|A0A087X1P0_HUMAN Receptor-type tyrosine-protein phosphatase gamma OS=Homo sapiens GN=PTPRG PE=1 SV=1;sp|P23470-2|PTPRG_HUMAN Is	0.00101113	0	0.00112108	0.000710739	0.000473826	0	0	0.00145576	0.000485252	0.000647002	0.682743	-0.550586	0.36436		No change
rRNA 2-O-methyltransferase fibrillarin	FBL	sp|P22087|FBRL_HUMAN rRNA 2-O-methyltransferase fibrillarin OS=Homo sapiens GN=FBL PE=1 SV=2;sp|P22087|FBRL_HUMAN rRNA 2-O-methyltransferase fibrillarin OS=Homo sapiens OX=9606 GN=FBL PE=1 SV=2;tr|M0QXL5|M0QXL5_HUMAN rRNA 2-O-methyltransferase fibrillar	0.00757252	0.00199258	0.0220478	0.0105376	0.00767343	0.0432246	0.00137296	0.00410977	0.0162358	0.0179926	1.54074	0.623628	0.363837		No change
		tr|Q5SZE6|Q5SZE6_HUMAN Ceramide synthase 2 OS=Homo sapiens GN=CERS2 PE=1 SV=1	0.0596783	0.0263825	0.0821447	0.0560685	0.0197906	0.0550071	0.0177739	0.14215	0.0716436	0.0470041	1.27779	0.353647	0.363431		No change
Baculoviral IAP repeat-containing protein 6	BIRC6	sp|Q9NR09|BIRC6_HUMAN Baculoviral IAP repeat-containing protein 6 OS=Homo sapiens GN=BIRC6 PE=1 SV=2;sp|Q9NR09|BIRC6_HUMAN Baculoviral IAP repeat-containing protein 6 OS=Homo sapiens OX=9606 GN=BIRC6 PE=1 SV=3	0.000161207	0.000223902	0	0.00012837	8.558e-05	0.000261074	0	0	8.70247e-05	0.000116033	0.677921	-0.56081	0.363237		No change
Ras-related protein Rab-43	RAB43	sp|Q86YS6|RAB43_HUMAN Ras-related protein Rab-43 OS=Homo sapiens GN=RAB43 PE=1 SV=1;sp|Q86YS6|RAB43_HUMAN Ras-related protein Rab-43 OS=Homo sapiens OX=9606 GN=RAB43 PE=1 SV=1	0.00173006	0.00496792	0.00700881	0.00456893	0.00189258	0.00959553	0	0	0.00319851	0.00426468	0.700057	-0.514457	0.363069		No change
Golgi-specific brefeldin A-resistance guanine nucleotide exchange factor 1	GBF1	sp|Q92538|GBF1_HUMAN Golgi-specific brefeldin A-resistance guanine nucleotide exchange factor 1 OS=Homo sapiens GN=GBF1 PE=1 SV=2;sp|Q92538|GBF1_HUMAN Golgi-specific brefeldin A-resistance guanine nucleotide exchange factor 1 OS=Homo sapiens OX=9606 GN=GBF	0.000264145	9.71313e-05	0	0.000120425	9.58131e-05	0	0.000287005	0.000204024	0.000163676	0.000109118	1.35915	0.442706	0.363044		No change
Signal transducer and activator of transcription 6	STAT6	sp|P42226|STAT6_HUMAN Signal transducer and activator of transcription 6 OS=Homo sapiens GN=STAT6 PE=1 SV=1;sp|P42226|STAT6_HUMAN Signal transducer and activator of transcription 6 OS=Homo sapiens OX=9606 GN=STAT6 PE=1 SV=1;sp|P42226-3|STAT6_HUMAN Isoform	0.00173375	0	0.0040372	0.00192365	0.00140903	0	0.00282799	0.00131943	0.00138248	0.000963677	0.718673	-0.476593	0.362915		No change
Eukaryotic peptide chain release factor subunit 1	ETF1	sp|P62495|ERF1_HUMAN Eukaryotic peptide chain release factor subunit 1 OS=Homo sapiens GN=ETF1 PE=1 SV=3;sp|P62495|ERF1_HUMAN Eukaryotic peptide chain release factor subunit 1 OS=Homo sapiens OX=9606 GN=ETF1 PE=1 SV=3;sp|P62495-2|ERF1_HUMAN Isoform 2 of Eu	0.130249	0.0069319	0.00667737	0.0479529	0.0548644	0.042612	0.038243	0.0124876	0.0311142	0.0124178	0.648849	-0.624046	0.362624		No change
		tr|Q60FE5|Q60FE5_HUMAN Filamin A OS=Homo sapiens GN=FLNA PE=1 SV=1;tr|A0A087WWY3|A0A087WWY3_HUMAN Filamin-A OS=Homo sapiens GN=FLNA PE=1 SV=1	0.000852423	0.000779067	0.00118031	0.000937265	0.000162027	0.00127011	0.000685208	0.00109957	0.0010183	0.00022206	1.08646	0.11963	0.362482		No change
Very long-chain acyl-CoA synthetase	SLC27A2	sp|O14975|S27A2_HUMAN Very long-chain acyl-CoA synthetase OS=Homo sapiens GN=SLC27A2 PE=1 SV=2;sp|O14975|S27A2_HUMAN Long-chain fatty acid transport protein 2 OS=Homo sapiens OX=9606 GN=SLC27A2 PE=1 SV=2;sp|O14975-2|S27A2_HUMAN Isoform 2 of Very long-chain	0.00117232	0.00187471	0	0.00101568	0.00067712	0	0.00355167	0.000889136	0.00148027	0.00138093	1.45742	0.543414	0.362196		No change
PCI domain-containing protein 2	PCID2	sp|Q5JVF3-3|PCID2_HUMAN Isoform 3 of PCI domain-containing protein 2 OS=Homo sapiens GN=PCID2;sp|Q5JVF3|PCID2_HUMAN PCI domain-containing protein 2 OS=Homo sapiens GN=PCID2 PE=1 SV=2;sp|Q5JVF3-4|PCID2_HUMAN Isoform 4 of PCI domain-containing protein 2 OS=H	0.000641209	0	0	0.000213736	0.000284982	0	0.00114967	0	0.000383223	0.000510964	1.79297	0.842353	0.362023		No change
Coatomer subunit zeta-1	COPZ1	sp|P61923|COPZ1_HUMAN Coatomer subunit zeta-1 OS=Homo sapiens GN=COPZ1 PE=1 SV=1;tr|F8VVA7|F8VVA7_HUMAN Coatomer subunit zeta-1 OS=Homo sapiens GN=COPZ1 PE=1 SV=1;sp|P61923|COPZ1_HUMAN Coatomer subunit zeta-1 OS=Homo sapiens OX=9606 GN=COPZ1 PE=1 SV=1;sp|P	0.0060993	0.0227129	0.0122445	0.0136856	0.0060182	0.0285986	0	0	0.00953288	0.0127105	0.696565	-0.521671	0.361988		No change
Beta-adrenergic receptor kinase 1	ADRBK1	sp|P25098|ARBK1_HUMAN Beta-adrenergic receptor kinase 1 OS=Homo sapiens OX=9606 GN=GRK2 PE=1 SV=2;sp|P25098|ARBK1_HUMAN Beta-adrenergic receptor kinase 1 OS=Homo sapiens GN=ADRBK1 PE=1 SV=2;tr|E9PRV7|E9PRV7_HUMAN Beta-adrenergic receptor kinase 1 OS=Homo s	0.00141798	0.00216534	0.00435758	0.00264697	0.00114041	0.00273734	0.000638792	0.00320116	0.00219243	0.00103576	0.828281	-0.271808	0.360298		No change
F-box/WD repeat-containing protein 11	FBXW11	sp|Q9UKB1-2|FBW1B_HUMAN Isoform A of F-box/WD repeat-containing protein 11 OS=Homo sapiens GN=FBXW11;sp|Q9UKB1-3|FBW1B_HUMAN Isoform B of F-box/WD repeat-containing protein 11 OS=Homo sapiens GN=FBXW11;sp|Q9UKB1|FBW1B_HUMAN F-box/WD repeat-containing prote	0	0.00397635	0	0.00132545	0.00176727	0.00327049	0.00263073	0	0.00196707	0.00131138	1.48408	0.569568	0.360157		No change
Calpain-1 catalytic subunit	CAPN1	sp|P07384|CAN1_HUMAN Calpain-1 catalytic subunit OS=Homo sapiens GN=CAPN1 PE=1 SV=1;sp|P07384|CAN1_HUMAN Calpain-1 catalytic subunit OS=Homo sapiens OX=9606 GN=CAPN1 PE=1 SV=1	0.0039007	0.00848382	0.0142619	0.00888215	0.00358653	0.00840231	0.0118939	0.00134332	0.00721319	0.00391325	0.812099	-0.300272	0.359305		No change
Kelch-like protein 6	KLHL6	sp|Q8WZ60|KLHL6_HUMAN Kelch-like protein 6 OS=Homo sapiens GN=KLHL6 PE=2 SV=3;sp|Q8WZ60|KLHL6_HUMAN Kelch-like protein 6 OS=Homo sapiens OX=9606 GN=KLHL6 PE=1 SV=3	0	0.000659793	0	0.000219931	0.000293241	0	0.00120357	0	0.000401191	0.000534922	1.82417	0.86724	0.358827		No change
Ubiquitin-conjugating enzyme E2 N	UBE2N	sp|P61088|UBE2N_HUMAN Ubiquitin-conjugating enzyme E2 N OS=Homo sapiens GN=UBE2N PE=1 SV=1;sp|P61088|UBE2N_HUMAN Ubiquitin-conjugating enzyme E2 N OS=Homo sapiens OX=9606 GN=UBE2N PE=1 SV=1;tr|F8VQQ8|F8VQQ8_HUMAN Ubiquitin-conjugating enzyme E2 N OS=Homo s	0.0841008	0.120988	0.128739	0.111276	0.0181168	0.113418	0.0494911	0.24316	0.135357	0.0718691	1.2164	0.282623	0.358655		No change
S-methylmethionine--homocysteine S-methyltransferase BHMT2	BHMT2	sp|Q9H2M3-2|BHMT2_HUMAN Isoform 2 of S-methylmethionine--homocysteine S-methyltransferase BHMT2 OS=Homo sapiens GN=BHMT2;sp|Q9H2M3|BHMT2_HUMAN S-methylmethionine--homocysteine S-methyltransferase BHMT2 OS=Homo sapiens GN=BHMT2 PE=1 SV=1;sp|Q9H2M3|BHMT2_HUM	0.0131577	0.00803309	0.0111766	0.0107891	0.00183736	0.0168199	0.0036756	0.0177134	0.0127363	0.00604047	1.18048	0.239369	0.358372		No change
Zinc phosphodiesterase ELAC protein 2	ELAC2	sp|Q9BQ52-4|RNZ2_HUMAN Isoform 4 of Zinc phosphodiesterase ELAC protein 2 OS=Homo sapiens GN=ELAC2;tr|G5E9D5|G5E9D5_HUMAN ElaC homolog 2 (E, coli), isoform CRA_a OS=Homo sapiens GN=ELAC2 PE=1 SV=1;sp|Q9BQ52|RNZ2_HUMAN Zinc phosphodiesterase ELAC protein 2	0	0.00304592	0	0.00101531	0.00135374	0	0.00361296	0.00115463	0.0015892	0.00134917	1.56524	0.646384	0.358243		No change
Sequestosome-1	SQSTM1	sp|Q13501|SQSTM_HUMAN Sequestosome-1 OS=Homo sapiens GN=SQSTM1 PE=1 SV=1;sp|Q13501|SQSTM_HUMAN Sequestosome-1 OS=Homo sapiens OX=9606 GN=SQSTM1 PE=1 SV=1;tr|E7EMC7|E7EMC7_HUMAN Sequestosome-1 OS=Homo sapiens GN=SQSTM1 PE=1 SV=1;sp|Q13501-2|SQSTM_HUMAN Isof	0	0	0.00881098	0.00293699	0.00391599	0.00896307	0.00444192	0	0.00446833	0.00299649	1.5214	0.605395	0.357938		No change
Protein FAM171A1	FAM171A1	tr|Q5SW12|Q5SW12_HUMAN Protein FAM171A1 (Fragment) OS=Homo sapiens GN=FAM171A1 PE=4 SV=1;sp|Q5VUB5|F1711_HUMAN Protein FAM171A1 OS=Homo sapiens GN=FAM171A1 PE=1 SV=1;sp|Q5VUB5|F1711_HUMAN Protein FAM171A1 OS=Homo sapiens OX=9606 GN=FAM171A1 PE=1 SV=1	0.00699749	0.0100174	0.0130795	0.0100315	0.00203201	0.0178266	0.0117444	0.00536303	0.0116447	0.00418776	1.16081	0.215137	0.357426		No change
Translation machinery-associated protein 7	TMA7	sp|Q9Y2S6|TMA7_HUMAN Translation machinery-associated protein 7 OS=Homo sapiens OX=9606 GN=TMA7 PE=1 SV=1;sp|Q9Y2S6|TMA7_HUMAN Translation machinery-associated protein 7 OS=Homo sapiens GN=TMA7 PE=1 SV=1	0.0546237	0.0276556	0.0574031	0.0465608	0.0126035	0	0.0123446	0.0905376	0.0342941	0.0374957	0.736544	-0.441157	0.357401		No change
Putative RNA-binding protein Luc7-like 2	LUC7L2	sp|Q96HJ9-2|CG055_HUMAN Isoform 2 of UPF0562 protein C7orf55 OS=Homo sapiens GN=C7orf55;sp|Q9Y383-3|LC7L2_HUMAN Isoform 3 of Putative RNA-binding protein Luc7-like 2 OS=Homo sapiens GN=LUC7L2;sp|Q9Y383|LC7L2_HUMAN Putative RNA-binding protein Luc7-like 2 O	0.00630532	0.00468784	0.00658291	0.00585869	0.000780567	0.0125918	0.00146941	0.00762121	0.00722747	0.00383871	1.23363	0.302913	0.356974		No change
			2.74893	1.37467	2.45879	2.19413	0.546308	2.18779	0.78615	2.75258	1.90884	0.748459	0.869975	-0.200953	0.356839		No change
Leucine-rich repeat flightless-interacting protein 2	LRRFIP2	sp|Q9Y608-2|LRRF2_HUMAN Isoform 2 of Leucine-rich repeat flightless-interacting protein 2 OS=Homo sapiens GN=LRRFIP2;sp|Q9Y608-4|LRRF2_HUMAN Isoform 4 of Leucine-rich repeat flightless-interacting protein 2 OS=Homo sapiens GN=LRRFIP2;sp|Q9Y608-5|LRRF2_HUMA	0.063367	0.0645697	0.0261922	0.0513763	0.0167894	0.0478854	0.04865	0.076301	0.0576121	0.0124592	1.12138	0.165269	0.35644		No change
Ras-related protein Rab-35	RAB35	sp|Q15286|RAB35_HUMAN Ras-related protein Rab-35 OS=Homo sapiens GN=RAB35 PE=1 SV=1;sp|Q15286|RAB35_HUMAN Ras-related protein Rab-35 OS=Homo sapiens OX=9606 GN=RAB35 PE=1 SV=1;tr|F5H157|F5H157_HUMAN Ras-related protein Rab-35 (Fragment) OS=Homo sapiens GN=	0.191791	0.200458	0.258545	0.216931	0.0277427	0.305082	0.145289	0.264711	0.238361	0.0620475	1.09878	0.135908	0.356096		No change
Transforming protein RhoA	RHOA	sp|P61586|RHOA_HUMAN Transforming protein RhoA OS=Homo sapiens GN=RHOA PE=1 SV=1;sp|P61586|RHOA_HUMAN Transforming protein RhoA OS=Homo sapiens OX=9606 GN=RHOA PE=1 SV=1;tr|C9JNR4|C9JNR4_HUMAN Transforming protein RhoA (Fragment) OS=Homo sapiens GN=RHOA PE	0.731141	0.817615	0.843226	0.797328	0.0441243	0.830833	0.396309	1.62467	0.950605	0.449379	1.19224	0.253674	0.355984		No change
Charged multivesicular body protein 4a	CHMP4A	sp|Q9BY43|CHM4A_HUMAN Charged multivesicular body protein 4a OS=Homo sapiens GN=CHMP4A PE=1 SV=3;sp|Q9BY43-2|CHM4A_HUMAN Isoform 2 of Charged multivesicular body protein 4a OS=Homo sapiens GN=CHMP4A;sp|Q9BY43|CHM4A_HUMAN Charged multivesicular body protein	0.158751	0.143763	0.140476	0.147663	0.00739185	0.180901	0.101991	0.198222	0.160371	0.0389201	1.08606	0.119104	0.355939		No change
Ras-related protein Rab-32	RAB32	sp|Q13637|RAB32_HUMAN Ras-related protein Rab-32 OS=Homo sapiens GN=RAB32 PE=1 SV=3;sp|Q13637|RAB32_HUMAN Ras-related protein Rab-32 OS=Homo sapiens OX=9606 GN=RAB32 PE=1 SV=3	0.0616135	0.0526203	0.0245987	0.0462775	0.0144525	0.0813638	0.036521	0.0424075	0.0534308	0.018622	1.15457	0.20736	0.355805		No change
Calcium-binding protein 39	CAB39	sp|Q9Y376|CAB39_HUMAN Calcium-binding protein 39 OS=Homo sapiens GN=CAB39 PE=1 SV=1;sp|Q9Y376|CAB39_HUMAN Calcium-binding protein 39 OS=Homo sapiens OX=9606 GN=CAB39 PE=1 SV=1;tr|A0A087X0K1|A0A087X0K1_HUMAN Calcium-binding protein 39 OS=Homo sapiens GN=CAB	0.0490153	0.0636257	0.0832625	0.0653012	0.0119742	0.0369522	0.0489268	0.0879416	0.0579402	0.0200009	0.887276	-0.172545	0.35579		No change
Golgi apparatus protein 1	GLG1	sp|Q92896|GSLG1_HUMAN Golgi apparatus protein 1 OS=Homo sapiens GN=GLG1 PE=1 SV=2;sp|Q92896-3|GSLG1_HUMAN Isoform 3 of Golgi apparatus protein 1 OS=Homo sapiens GN=GLG1;sp|Q92896-2|GSLG1_HUMAN Isoform 2 of Golgi apparatus protein 1 OS=Homo sapiens GN=GLG1;	0.00168789	0.000743635	0.00114928	0.0011936	0.000329528	0	0.00333761	0.00150204	0.00161322	0.00114959	1.35155	0.43462	0.355661		No change
Protein Dr1	DR1	sp|Q01658|NC2B_HUMAN Protein Dr1 OS=Homo sapiens GN=DR1 PE=1 SV=1;sp|Q01658|NC2B_HUMAN Protein Dr1 OS=Homo sapiens OX=9606 GN=DR1 PE=1 SV=1	0	0.00185492	0	0.000618306	0.000824408	0	0.00344551	0	0.0011485	0.00153134	1.8575	0.893364	0.355538		No change
C-type mannose receptor 2	MRC2	sp|Q9UBG0|MRC2_HUMAN C-type mannose receptor 2 OS=Homo sapiens OX=9606 GN=MRC2 PE=1 SV=2;sp|Q9UBG0|MRC2_HUMAN C-type mannose receptor 2 OS=Homo sapiens GN=MRC2 PE=1 SV=2	0.0119804	0.00593456	0.0111316	0.00968217	0.0024984	0.0119973	0.00599806	0.0149609	0.0109854	0.0033249	1.1346	0.182187	0.355194		No change
60S ribosomal protein L36	RPL36	sp|Q9Y3U8|RL36_HUMAN 60S ribosomal protein L36 OS=Homo sapiens GN=RPL36 PE=1 SV=3;sp|Q9Y3U8|RL36_HUMAN 60S ribosomal protein L36 OS=Homo sapiens OX=9606 GN=RPL36 PE=1 SV=3	0.0207153	0.0619127	0.0504718	0.0443666	0.0157675	0.0390859	0.0215414	0.0538733	0.0381669	0.0110837	0.860261	-0.217154	0.354874		No change
60S ribosomal protein L22	RPL22	sp|P35268|RL22_HUMAN 60S ribosomal protein L22 OS=Homo sapiens GN=RPL22 PE=1 SV=2;sp|P35268|RL22_HUMAN 60S ribosomal protein L22 OS=Homo sapiens OX=9606 GN=RPL22 PE=1 SV=2;tr|K7ERI7|K7ERI7_HUMAN 60S ribosomal protein L22 OS=Homo sapiens GN=RPL22 PE=1 SV=1;	0.0627607	0.0604528	0.073149	0.0654542	0.00512989	0.0520728	0.0375389	0.0873637	0.0589918	0.0189146	0.901269	-0.149971	0.35467		No change
Coronin-1B	CORO1B	sp|Q9BR76|COR1B_HUMAN Coronin-1B OS=Homo sapiens GN=CORO1B PE=1 SV=1;sp|Q9BR76|COR1B_HUMAN Coronin-1B OS=Homo sapiens OX=9606 GN=CORO1B PE=1 SV=1;tr|A0A087WW53|A0A087WW53_HUMAN Coronin OS=Homo sapiens GN=CORO1B PE=1 SV=1;tr|F5H390|F5H390_HUMAN Coronin OS=H	0.00727833	0.00266548	0.00705511	0.0056663	0.00200055	0.0045964	0.00383557	0.0123957	0.00694255	0.00363542	1.22523	0.293058	0.354566		No change
Haptoglobin;Haptoglobin alpha chain;Haptoglobin beta chain	HP	sp|P00738|HPT_HUMAN Haptoglobin OS=Homo sapiens GN=HP PE=1 SV=1;sp|P00738|HPT_HUMAN Haptoglobin OS=Homo sapiens OX=9606 GN=HP PE=1 SV=1;tr|J3QR68|J3QR68_HUMAN Haptoglobin (Fragment) OS=Homo sapiens GN=HP PE=1 SV=1;tr|H0Y300|H0Y300_HUMAN Haptoglobin OS=Homo	0.045196	0.0121776	0.0457596	0.0343777	0.0148001	0.0070535	0.0137432	0.0584874	0.026428	0.0213729	0.768755	-0.379405	0.354108		No change
Ubiquitin carboxyl-terminal hydrolase 15	USP15	sp|Q9Y4E8-2|UBP15_HUMAN Isoform 2 of Ubiquitin carboxyl-terminal hydrolase 15 OS=Homo sapiens GN=USP15;sp|Q9Y4E8-3|UBP15_HUMAN Isoform 3 of Ubiquitin carboxyl-terminal hydrolase 15 OS=Homo sapiens GN=USP15;sp|Q9Y4E8|UBP15_HUMAN Ubiquitin carboxyl-terminal	0.00207891	0.000533251	0.0021112	0.00157445	0.000694136	0.00247677	0.000545775	0.00275693	0.00192649	0.000920478	1.22359	0.291124	0.353756		No change
Serine/threonine-protein kinase mTOR	MTOR	sp|P42345|MTOR_HUMAN Serine/threonine-protein kinase mTOR OS=Homo sapiens OX=9606 GN=MTOR PE=1 SV=1;sp|P42345|MTOR_HUMAN Serine/threonine-protein kinase mTOR OS=Homo sapiens GN=MTOR PE=1 SV=1	0.000896551	0.000200559	0.00848013	0.00319241	0.00352514	0.00687598	0.000533032	0.00621473	0.00454125	0.00267214	1.42251	0.508442	0.353754		No change
Tubulin-specific chaperone A	TBCA	tr|E5RIW3|E5RIW3_HUMAN Tubulin-specific chaperone A OS=Homo sapiens GN=TBCA PE=1 SV=1;sp|O75347|TBCA_HUMAN Tubulin-specific chaperone A OS=Homo sapiens GN=TBCA PE=1 SV=3;tr|E5RJD8|E5RJD8_HUMAN Tubulin-specific chaperone A OS=Homo sapiens GN=TBCA PE=1 SV=1;	0.0446125	0.0211594	0.00903749	0.0249364	0.0131173	0	0.0129332	0.106733	0.0398887	0.0445629	1.59962	0.677726	0.35323		No change
Leucine-rich repeat-containing protein 47	LRRC47	sp|Q8N1G4|LRC47_HUMAN Leucine-rich repeat-containing protein 47 OS=Homo sapiens OX=9606 GN=LRRC47 PE=1 SV=1;sp|Q8N1G4|LRC47_HUMAN Leucine-rich repeat-containing protein 47 OS=Homo sapiens GN=LRRC47 PE=1 SV=1	0.000850449	0.00284154	0.00262735	0.00210644	0.00083733	0.000788367	0.00137655	0.00666459	0.00294317	0.00248095	1.39722	0.482561	0.352891		No change
Endothelial cell-selective adhesion molecule	ESAM	sp|Q96AP7|ESAM_HUMAN Endothelial cell-selective adhesion molecule OS=Homo sapiens GN=ESAM PE=1 SV=1;sp|Q96AP7|ESAM_HUMAN Endothelial cell-selective adhesion molecule OS=Homo sapiens OX=9606 GN=ESAM PE=1 SV=1;tr|C9JIE7|C9JIE7_HUMAN Endothelial cell-selectiv	0.00840937	0.00748905	0.0101723	0.00869023	0.000988032	0.0188823	0.0075911	0.00518018	0.0105512	0.00555408	1.21414	0.279941	0.352343		No change
Putative adenosylhomocysteinase 3	AHCYL2	sp|Q96HN2-4|SAHH3_HUMAN Isoform 4 of Putative adenosylhomocysteinase 3 OS=Homo sapiens GN=AHCYL2;sp|Q96HN2-3|SAHH3_HUMAN Isoform 3 of Putative adenosylhomocysteinase 3 OS=Homo sapiens GN=AHCYL2;tr|H0Y8B3|H0Y8B3_HUMAN Adenosylhomocysteinase (Fragment) OS=Ho	0	0.000452406	0.00079353	0.000415312	0.000276875	0	0.000810946	0	0.000270315	0.00036042	0.650873	-0.619552	0.352116		No change
Kinetochore protein Spc24	SPC24	sp|Q8NBT2|SPC24_HUMAN Kinetochore protein Spc24 OS=Homo sapiens GN=SPC24 PE=1 SV=2;sp|Q8NBT2|SPC24_HUMAN Kinetochore protein Spc24 OS=Homo sapiens OX=9606 GN=SPC24 PE=1 SV=3;sp|Q8NBT2-2|SPC24_HUMAN Isoform 2 of Kinetochore protein Spc24 OS=Homo sapiens GN=	0	0.00184218	0	0.000614059	0.000818746	0	0.0034966	0	0.00116553	0.00155404	1.89808	0.924541	0.351699		No change
Oxysterol-binding protein-related protein 9	OSBPL9	sp|Q96SU4-7|OSBL9_HUMAN Isoform 7 of Oxysterol-binding protein-related protein 9 OS=Homo sapiens GN=OSBPL9;sp|Q96SU4-2|OSBL9_HUMAN Isoform 2 of Oxysterol-binding protein-related protein 9 OS=Homo sapiens GN=OSBPL9;sp|Q96SU4|OSBL9_HUMAN Oxysterol-binding pr	0	0.000597241	0	0.00019908	0.000265441	0	0	0.00114237	0.000380789	0.000507718	1.91274	0.935639	0.350356		No change
Isochorismatase domain-containing protein 2, mitochondrial	ISOC2	sp|Q96AB3|ISOC2_HUMAN Isochorismatase domain-containing protein 2, mitochondrial OS=Homo sapiens GN=ISOC2 PE=1 SV=1;sp|Q96AB3|ISOC2_HUMAN Isochorismatase domain-containing protein 2 OS=Homo sapiens OX=9606 GN=ISOC2 PE=1 SV=1;sp|Q96AB3-2|ISOC2_HUMAN Isoform	0	0	0.016388	0.00546267	0.00728356	0.0250983	0.00329555	0	0.00946463	0.0104225	1.7326	0.792939	0.350087		No change
Lipoprotein lipase	LPL	sp|P06858|LIPL_HUMAN Lipoprotein lipase OS=Homo sapiens GN=LPL PE=1 SV=1;sp|P06858|LIPL_HUMAN Lipoprotein lipase OS=Homo sapiens OX=9606 GN=LPL PE=1 SV=1;tr|E5RHN7|E5RHN7_HUMAN Lipoprotein lipase (Fragment) OS=Homo sapiens GN=LPL PE=3 SV=3;tr|E5RJI0|E5RJI0	0.00688376	0.00771863	0.00909172	0.00789804	0.000795788	0.0211027	0.003277	0.00664385	0.0103412	0.00717435	1.30934	0.388836	0.349787		No change
2,4-dienoyl-CoA reductase, mitochondrial	DECR1	sp|Q16698-2|DECR_HUMAN Isoform 2 of 2,4-dienoyl-CoA reductase, mitochondrial OS=Homo sapiens GN=DECR1;sp|Q16698|DECR_HUMAN 2,4-dienoyl-CoA reductase, mitochondrial OS=Homo sapiens GN=DECR1 PE=1 SV=1;sp|Q16698|DECR_HUMAN 2,4-dienoyl-CoA reductase [(3E)-enoy	0.00236288	0	0.00175088	0.00137125	0.000914169	0	0.000882498	0.00207065	0.000984383	0.000724178	0.717871	-0.478204	0.349355		No change
E3 ubiquitin-protein ligase MYCBP2	MYCBP2	sp|O75592-2|MYCB2_HUMAN Isoform 2 of E3 ubiquitin-protein ligase MYCBP2 OS=Homo sapiens GN=MYCBP2;sp|O75592|MYCB2_HUMAN E3 ubiquitin-protein ligase MYCBP2 OS=Homo sapiens GN=MYCBP2 PE=1 SV=3;sp|O75592|MYCB2_HUMAN E3 ubiquitin-protein ligase MYCBP2 OS=Homo	0.00824041	0.000678352	0.00602711	0.00498196	0.00286907	0.00398517	0.00137685	0.00623311	0.00386504	0.0016588	0.775808	-0.366229	0.349333		No change
40S ribosomal protein S11	RPS11	sp|P62280|RS11_HUMAN 40S ribosomal protein S11 OS=Homo sapiens GN=RPS11 PE=1 SV=3;sp|P62280|RS11_HUMAN 40S ribosomal protein S11 OS=Homo sapiens OX=9606 GN=RPS11 PE=1 SV=3;tr|M0QZC5|M0QZC5_HUMAN 40S ribosomal protein S11 OS=Homo sapiens GN=RPS11 PE=1 SV=1	0.0511139	0.0748456	0.0641092	0.0633562	0.00816158	0.0630582	0.0475039	0.102448	0.0710033	0.020963	1.1207	0.1644	0.349273		No change
RING finger and SPRY domain-containing protein 1	RSPRY1	sp|Q96DX4|RSPRY_HUMAN RING finger and SPRY domain-containing protein 1 OS=Homo sapiens GN=RSPRY1 PE=2 SV=1;sp|Q96DX4|RSPRY_HUMAN RING finger and SPRY domain-containing protein 1 OS=Homo sapiens OX=9606 GN=RSPRY1 PE=1 SV=1	0.00036802	0.000956099	0	0.000441373	0.000343151	0	0.00106886	0.000785799	0.00061822	0.000412147	1.40068	0.486122	0.349193		No change
60S ribosomal protein L34	RPL34	sp|P49207|RL34_HUMAN 60S ribosomal protein L34 OS=Homo sapiens GN=RPL34 PE=1 SV=3;sp|P49207|RL34_HUMAN 60S ribosomal protein L34 OS=Homo sapiens OX=9606 GN=RPL34 PE=1 SV=3	0.0665687	0.0422491	0.0480638	0.0522939	0.00951655	0.0834697	0.0257411	0.0725047	0.0605718	0.0232205	1.1583	0.212005	0.349106		No change
Heterogeneous nuclear ribonucleoprotein H2	HNRNPH2	sp|P55795|HNRH2_HUMAN Heterogeneous nuclear ribonucleoprotein H2 OS=Homo sapiens GN=HNRNPH2 PE=1 SV=1;sp|P55795|HNRH2_HUMAN Heterogeneous nuclear ribonucleoprotein H2 OS=Homo sapiens OX=9606 GN=HNRNPH2 PE=1 SV=1	0.0202099	0	0	0.00673662	0.00898216	0	0.0104079	0	0.00346931	0.00462574	0.514993	-0.957376	0.347759		No change
Exocyst complex component 3	EXOC3	sp|O60645-3|EXOC3_HUMAN Isoform 3 of Exocyst complex component 3 OS=Homo sapiens GN=EXOC3;sp|O60645|EXOC3_HUMAN Exocyst complex component 3 OS=Homo sapiens OX=9606 GN=EXOC3 PE=1 SV=3;sp|O60645-2|EXOC3_HUMAN Isoform 2 of Exocyst complex component 3 OS=Homo	0.117886	0.0806021	0.128896	0.109128	0.0190171	0.130259	0.0798436	0.149778	0.11996	0.0267442	1.09926	0.136534	0.347328		No change
Receptor-type tyrosine-protein phosphatase C	PTPRC	sp|P08575-2|PTPRC_HUMAN Isoform 2 of Receptor-type tyrosine-protein phosphatase C OS=Homo sapiens GN=PTPRC;tr|X6R433|X6R433_HUMAN Receptor-type tyrosine-protein phosphatase C OS=Homo sapiens GN=PTPRC PE=1 SV=1;sp|P08575|PTPRC_HUMAN Receptor-type tyrosine-p	0.12834	0.143607	0.165916	0.145954	0.0133078	0.268391	0.0298922	0.24356	0.180614	0.100482	1.23747	0.307395	0.346638		No change
Adenosine 3-phospho 5-phosphosulfate transporter 1	SLC35B2	sp|Q8TB61-3|S35B2_HUMAN Isoform 3 of Adenosine 3-phospho 5-phosphosulfate transporter 1 OS=Homo sapiens GN=SLC35B2;sp|Q8TB61-2|S35B2_HUMAN Isoform 2 of Adenosine 3-phospho 5-phosphosulfate transporter 1 OS=Homo sapiens GN=SLC35B2;sp|Q8TB61|S35B2_HUMAN	0	0.00171203	0	0.000570678	0.000760904	0.00223401	0.000599854	0	0.000944623	0.000859594	1.65526	0.727062	0.346336		No change
Carbonyl reductase [NADPH] 3	CBR3	sp|O75828|CBR3_HUMAN Carbonyl reductase [NADPH] 3 OS=Homo sapiens GN=CBR3 PE=1 SV=3;sp|O75828|CBR3_HUMAN Carbonyl reductase [NADPH] 3 OS=Homo sapiens OX=9606 GN=CBR3 PE=1 SV=3	0.0175164	0.00876812	0	0.00876152	0.00584101	0.0153256	0.00602418	0.0124594	0.0112697	0.00349704	1.28628	0.363201	0.345843		No change
Exostosin-2	EXT2	sp|Q93063|EXT2_HUMAN Exostosin-2 OS=Homo sapiens GN=EXT2 PE=1 SV=1;sp|Q93063-3|EXT2_HUMAN Isoform 3 of Exostosin-2 OS=Homo sapiens GN=EXT2;sp|Q93063|EXT2_HUMAN Exostosin-2 OS=Homo sapiens OX=9606 GN=EXT2 PE=1 SV=1;sp|Q93063-2|EXT2_HUMAN Isoform 2 of Exosto	0.0150332	0.0176189	0.0315045	0.0213855	0.00674599	0.0172787	0.0136267	0.0252679	0.0187244	0.00436232	0.875565	-0.191714	0.345547		No change
Calcium-binding mitochondrial carrier protein SCaMC-1	SLC25A24	sp|Q6NUK1|SCMC1_HUMAN Calcium-binding mitochondrial carrier protein SCaMC-1 OS=Homo sapiens GN=SLC25A24 PE=1 SV=2;sp|Q6NUK1|SCMC1_HUMAN Mitochondrial adenyl nucleotide antiporter SLC25A24 OS=Homo sapiens OX=9606 GN=SLC25A24 PE=1 SV=2;sp|Q6NUK1-2|SCMC1_HUMA	0	0.00394464	0	0.00131488	0.00175317	0	0.0014765	0.00502489	0.00216713	0.00190518	1.64816	0.720853	0.345277		No change
Trafficking protein particle complex subunit 3	TRAPPC3	sp|O43617-2|TPPC3_HUMAN Isoform 2 of Trafficking protein particle complex subunit 3 OS=Homo sapiens GN=TRAPPC3;sp|O43617|TPPC3_HUMAN Trafficking protein particle complex subunit 3 OS=Homo sapiens GN=TRAPPC3 PE=1 SV=1;tr|A0A087WWM0|A0A087WWM0_HUMAN Traffick	0	0.00197195	0.00465456	0.00220884	0.00163048	0	0.00444075	0.00483138	0.00309071	0.00206047	1.39925	0.48465	0.345116		No change
RNA 3-terminal phosphate cyclase	RTCA	sp|O00442|RTCA_HUMAN RNA 3-terminal phosphate cyclase OS=Homo sapiens GN=RTCA PE=1 SV=1;sp|O00442|RTCA_HUMAN RNA 3-terminal phosphate cyclase OS=Homo sapiens OX=9606 GN=RTCA PE=1 SV=1;sp|O00442-2|RTCA_HUMAN Isoform 2 of RNA 3-terminal phosphate cyclase	0	0.00211685	0.00191239	0.00134308	0.000895388	0.00548818	0.000976884	0	0.00215502	0.00222211	1.60453	0.682155	0.344855		No change
Heme oxygenase 2	HMOX2	sp|P30519|HMOX2_HUMAN Heme oxygenase 2 OS=Homo sapiens GN=HMOX2 PE=1 SV=2;sp|P30519|HMOX2_HUMAN Heme oxygenase 2 OS=Homo sapiens OX=9606 GN=HMOX2 PE=1 SV=2;tr|A0A087WT44|A0A087WT44_HUMAN Heme oxygenase 2 OS=Homo sapiens GN=HMOX2 PE=1 SV=1;tr|I3L159|I3L159_	0.00452954	0	0	0.00150985	0.00201313	0	0.00896552	0	0.00298851	0.00398468	1.97934	0.985023	0.344522		No change
Symplekin	SYMPK	sp|Q92797|SYMPK_HUMAN Symplekin OS=Homo sapiens GN=SYMPK PE=1 SV=2;sp|Q92797|SYMPK_HUMAN Symplekin OS=Homo sapiens OX=9606 GN=SYMPK PE=1 SV=2;tr|A0A087WUE9|A0A087WUE9_HUMAN Symplekin OS=Homo sapiens GN=SYMPK PE=1 SV=1;tr|M0R3C7|M0R3C7_HUMAN Symplekin OS=Ho	0.00127826	0.00156677	0.00203005	0.00162503	0.000270017	0.00255533	0.00127069	0	0.00127534	0.000853326	0.784811	-0.349582	0.34405		No change
Talin-1	TLN1	sp|Q9Y490|TLN1_HUMAN Talin-1 OS=Homo sapiens GN=TLN1 PE=1 SV=3;sp|Q9Y490|TLN1_HUMAN Talin-1 OS=Homo sapiens OX=9606 GN=TLN1 PE=1 SV=3	0.417259	0.374842	0.524168	0.438756	0.056941	0.588743	0.287986	0.58606	0.487596	0.133074	1.11131	0.152266	0.34377		No change
60S ribosomal protein L28	RPL28	sp|P46779|RL28_HUMAN 60S ribosomal protein L28 OS=Homo sapiens GN=RPL28 PE=1 SV=3;sp|P46779|RL28_HUMAN 60S ribosomal protein L28 OS=Homo sapiens OX=9606 GN=RPL28 PE=1 SV=3;sp|P46779-2|RL28_HUMAN Isoform 2 of 60S ribosomal protein L28 OS=Homo sapiens GN=RPL	0.0961381	0.103629	0.168755	0.122841	0.0306094	0.145505	0.0866336	0.18435	0.138829	0.0347971	1.13016	0.176523	0.342781		No change
Protein CREG1	CREG1	sp|O75629|CREG1_HUMAN Protein CREG1 OS=Homo sapiens GN=CREG1 PE=1 SV=1;sp|O75629|CREG1_HUMAN Protein CREG1 OS=Homo sapiens OX=9606 GN=CREG1 PE=1 SV=1	0	0.00752012	0	0.00250671	0.00334227	0	0	0.00375119	0.0012504	0.00166719	0.49882	-1.00341	0.34241		No change
60S ribosomal protein L26	RPL26	sp|P61254|RL26_HUMAN 60S ribosomal protein L26 OS=Homo sapiens GN=RPL26 PE=1 SV=1;sp|P61254|RL26_HUMAN 60S ribosomal protein L26 OS=Homo sapiens OX=9606 GN=RPL26 PE=1 SV=1;tr|J3QRI7|J3QRI7_HUMAN 60S ribosomal protein L26 (Fragment) OS=Homo sapiens GN=RPL26	0.136022	0.0771927	0.0979836	0.103733	0.0215264	0.0553204	0.0257624	0.166776	0.0826197	0.0561044	0.796466	-0.328316	0.341572		No change
			0.690136	0.31888	0.584152	0.531056	0.141451	0.723868	0.194114	1.04564	0.65454	0.30695	1.23252	0.301617	0.341396		No change
Tumor necrosis factor alpha-induced protein 2	TNFAIP2	sp|Q03169|TNAP2_HUMAN Tumor necrosis factor alpha-induced protein 2 OS=Homo sapiens GN=TNFAIP2 PE=1 SV=2;sp|Q03169|TNAP2_HUMAN Tumor necrosis factor alpha-induced protein 2 OS=Homo sapiens OX=9606 GN=TNFAIP2 PE=1 SV=2;tr|H0YLC0|H0YLC0_HUMAN Tumor necrosis	0.0149948	0.140317	0.26945	0.141587	0.0852417	0.768074	0.00616298	0.0160769	0.263438	0.336424	1.86061	0.895772	0.341285		No change
Secretory carrier-associated membrane protein 2	SCAMP2	sp|O15127|SCAM2_HUMAN Secretory carrier-associated membrane protein 2 OS=Homo sapiens GN=SCAMP2 PE=1 SV=2;sp|O15127|SCAM2_HUMAN Secretory carrier-associated membrane protein 2 OS=Homo sapiens OX=9606 GN=SCAMP2 PE=1 SV=2;tr|H3BV04|H3BV04_HUMAN Secretory car	0.0539549	0.066806	0.0473179	0.0560263	0.00718646	0.0643148	0.018412	0.13307	0.0719321	0.0407583	1.2839	0.360533	0.341009		No change
Casein kinase II subunit alpha	CSNK2A2	sp|P19784|CSK22_HUMAN Casein kinase II subunit alpha OS=Homo sapiens GN=CSNK2A2 PE=1 SV=1;sp|P19784|CSK22_HUMAN Casein kinase II subunit alpha OS=Homo sapiens OX=9606 GN=CSNK2A2 PE=1 SV=1;tr|H3BSA1|H3BSA1_HUMAN Casein kinase II subunit alpha (Fragment)	0	0.00620649	0.00178406	0.00266352	0.00236198	0	0.0047534	0	0.00158447	0.00211262	0.594877	-0.749336	0.340345		No change
Aldose 1-epimerase	GALM	sp|Q96C23|GALM_HUMAN Aldose 1-epimerase OS=Homo sapiens GN=GALM PE=1 SV=1;sp|Q96C23|GALM_HUMAN Galactose mutarotase OS=Homo sapiens OX=9606 GN=GALM PE=1 SV=1;tr|F8WB82|F8WB82_HUMAN Aldose 1-epimerase OS=Homo sapiens GN=GALM PE=1 SV=1;tr|H7C320|H7C320_HUMAN	0.00929775	0.00301045	0.00958849	0.0072989	0.00285897	0.0062188	0.00791307	0.00452584	0.00621924	0.00112922	0.852079	-0.23094	0.34014		No change
Exocyst complex component 4	EXOC4	sp|Q96A65|EXOC4_HUMAN Exocyst complex component 4 OS=Homo sapiens OX=9606 GN=EXOC4 PE=1 SV=1;sp|Q96A65|EXOC4_HUMAN Exocyst complex component 4 OS=Homo sapiens GN=EXOC4 PE=1 SV=1	0.00213287	0.000712849	0.000888068	0.00124459	0.000592182	0.000764419	0.00175592	0.000411866	0.000977403	0.000519014	0.785318	-0.348651	0.340031		No change
Rho-related GTP-binding protein RhoC	RHOC	tr|Q5JR08|Q5JR08_HUMAN Rho-related GTP-binding protein RhoC (Fragment) OS=Homo sapiens GN=RHOC PE=1 SV=3;sp|P08134|RHOC_HUMAN Rho-related GTP-binding protein RhoC OS=Homo sapiens GN=RHOC PE=1 SV=1;sp|P08134|RHOC_HUMAN Rho-related GTP-binding protein RhoC O	0.0276725	0.0219888	0.0456872	0.0317828	0.00926956	0.0240666	0.0222465	0.0374289	0.027914	0.00634325	0.878273	-0.187258	0.339613		No change
Guanine nucleotide-binding protein-like 1	GNL1	sp|P36915|GNL1_HUMAN Guanine nucleotide-binding protein-like 1 OS=Homo sapiens GN=GNL1 PE=1 SV=2;sp|P36915|GNL1_HUMAN Guanine nucleotide-binding protein-like 1 OS=Homo sapiens OX=9606 GN=GNL1 PE=1 SV=2;sp|P36915-2|GNL1_HUMAN Isoform 2 of Guanine nucleotide	0.000472931	0.00141848	0	0.000630469	0.000525338	0	0.00372475	0	0.00124158	0.00165544	1.9693	0.977682	0.339566		No change
Cysteine-rich and transmembrane domain-containing protein 1	CYSTM1	sp|Q9H1C7|CYTM1_HUMAN Cysteine-rich and transmembrane domain-containing protein 1 OS=Homo sapiens GN=CYSTM1 PE=1 SV=1;sp|Q9H1C7|CYTM1_HUMAN Cysteine-rich and transmembrane domain-containing protein 1 OS=Homo sapiens OX=9606 GN=CYSTM1 PE=1 SV=1	0.070699	0.0546705	0.06028	0.0618832	0.00587722	0	0.0633945	0.214065	0.0924864	0.0810522	1.49453	0.579695	0.338847		No change
B-cell receptor-associated protein 31	BCAP31	sp|P51572|BAP31_HUMAN B-cell receptor-associated protein 31 OS=Homo sapiens GN=BCAP31 PE=1 SV=3;sp|P51572-2|BAP31_HUMAN Isoform 2 of B-cell receptor-associated protein 31 OS=Homo sapiens GN=BCAP31;sp|P51572|BAP31_HUMAN B-cell receptor-associated protein 31	0	0.00267629	0	0.000892097	0.00118946	0.00199579	0.0022161	0	0.00140396	0.000935976	1.57378	0.654234	0.33853		No change
Density-regulated protein	DENR	sp|O43583|DENR_HUMAN Density-regulated protein OS=Homo sapiens OX=9606 GN=DENR PE=1 SV=2;sp|O43583|DENR_HUMAN Density-regulated protein OS=Homo sapiens GN=DENR PE=1 SV=2;tr|F8VVL1|F8VVL1_HUMAN Density-regulated protein OS=Homo sapiens GN=DENR PE=1 SV=1	0.0041513	0.00391935	0.00314282	0.00373782	0.00039667	0	0.00217415	0.0165941	0.00625607	0.00689199	1.67372	0.743059	0.338314		No change
Pinin	PNN	sp|Q9H307|PININ_HUMAN Pinin OS=Homo sapiens GN=PNN PE=1 SV=4;sp|Q9H307|PININ_HUMAN Pinin OS=Homo sapiens OX=9606 GN=PNN PE=1 SV=5;sp|Q9H307-2|PININ_HUMAN Isoform 2 of Pinin OS=Homo sapiens GN=PNN	0	0.00414545	0.0125764	0.00557393	0.00466828	0.0203331	0.00612335	0	0.00881882	0.00767619	1.58215	0.66189	0.337287		No change
2-5-oligoadenylate synthase 3	OAS3	sp|Q9Y6K5|OAS3_HUMAN 2-5-oligoadenylate synthase 3 OS=Homo sapiens GN=OAS3 PE=1 SV=3;sp|Q9Y6K5|OAS3_HUMAN 2-5-oligoadenylate synthase 3 OS=Homo sapiens OX=9606 GN=OAS3 PE=1 SV=3	0.00113791	0	0	0.000379303	0.000505737	0	0.000549747	0	0.000183249	0.000244332	0.483121	-1.04954	0.337252		No change
SWI/SNF-related matrix-associated actin-dependent regulator of chromatin subfamily D member 2	SMARCD2	sp|Q92925|SMRD2_HUMAN SWI/SNF-related matrix-associated actin-dependent regulator of chromatin subfamily D member 2 OS=Homo sapiens OX=9606 GN=SMARCD2 PE=1 SV=3;sp|Q92925-3|SMRD2_HUMAN Isoform 3 of SWI/SNF-related matrix-associated actin-dependent regulato	0	0.000682751	0.00180697	0.000829907	0.000651375	0.00382018	0.000510684	0	0.00144362	0.00158437	1.7395	0.798671	0.336834		No change
Succinate-semialdehyde dehydrogenase, mitochondrial	ALDH5A1	sp|P51649|SSDH_HUMAN Succinate-semialdehyde dehydrogenase, mitochondrial OS=Homo sapiens GN=ALDH5A1 PE=1 SV=2;sp|P51649-2|SSDH_HUMAN Isoform 2 of Succinate-semialdehyde dehydrogenase, mitochondrial OS=Homo sapiens GN=ALDH5A1;sp|P51649|SSDH_HUMAN Succinate-	0	0	0.00146094	0.000486981	0.000649308	0	0.00303506	0	0.00101169	0.00134892	2.07747	1.05483	0.336674		No change
Probable ATP-dependent RNA helicase DDX46	DDX46	sp|Q7L014|DDX46_HUMAN Probable ATP-dependent RNA helicase DDX46 OS=Homo sapiens GN=DDX46 PE=1 SV=2;sp|Q7L014|DDX46_HUMAN Probable ATP-dependent RNA helicase DDX46 OS=Homo sapiens OX=9606 GN=DDX46 PE=1 SV=2;tr|D6RJA6|D6RJA6_HUMAN DEAD (Asp-Glu-Ala-Asp) box	0	0.00124672	0.000288068	0.000511597	0.000490084	0.000638588	0.000307906	0	0.000315498	0.000215393	0.616692	-0.697377	0.336508		No change
Rootletin	CROCC	tr|B1AKD8|B1AKD8_HUMAN Rootletin (Fragment) OS=Homo sapiens GN=CROCC PE=4 SV=2;sp|Q5TZA2-2|CROCC_HUMAN Isoform 2 of Rootletin OS=Homo sapiens GN=CROCC;sp|Q5TZA2|CROCC_HUMAN Rootletin OS=Homo sapiens GN=CROCC PE=1 SV=1;sp|Q5TZA2|CROCC_HUMAN Rootletin OS=Hom	0.0186367	0.0187123	0.0426498	0.0266663	0.0106557	0.0161471	0.0292521	0.0221559	0.0225184	0.00448916	0.844453	-0.243911	0.336268		No change
Neutral amino acid transporter A	SLC1A4	sp|P43007|SATT_HUMAN Neutral amino acid transporter A OS=Homo sapiens OX=9606 GN=SLC1A4 PE=1 SV=1;sp|P43007|SATT_HUMAN Neutral amino acid transporter A OS=Homo sapiens GN=SLC1A4 PE=1 SV=1;sp|P43007-2|SATT_HUMAN Isoform 2 of Neutral amino acid transporter A	0.127548	0.151233	0.199971	0.159584	0.0269247	0.230527	0.0790074	0.094562	0.134699	0.0638853	0.844063	-0.244577	0.335631		No change
SUN domain-containing protein 2	SUN2	sp|Q9UH99|SUN2_HUMAN SUN domain-containing protein 2 OS=Homo sapiens GN=SUN2 PE=1 SV=3;sp|Q9UH99-2|SUN2_HUMAN Isoform 2 of SUN domain-containing protein 2 OS=Homo sapiens GN=SUN2;sp|Q9UH99|SUN2_HUMAN SUN domain-containing protein 2 OS=Homo sapiens OX=9606	0	0.00209083	0.000969783	0.0010202	0.000713749	0	0.0049765	0.00050403	0.00182684	0.00209977	1.79067	0.840496	0.335624		No change
Putative phospholipase B-like 2;Putative phospholipase B-like 2 32 kDa form;Putative phospholipase B-like 2 45 kDa form	PLBD2	sp|Q8NHP8|PLBL2_HUMAN Putative phospholipase B-like 2 OS=Homo sapiens OX=9606 GN=PLBD2 PE=1 SV=2;sp|Q8NHP8|PLBL2_HUMAN Putative phospholipase B-like 2 OS=Homo sapiens GN=PLBD2 PE=1 SV=2;sp|Q8NHP8-2|PLBL2_HUMAN Isoform 2 of Putative phospholipase B-like 2 O	0.000607502	0.00213665	0	0.000914718	0.000814622	0.00328236	0.0010675	0	0.00144995	0.00122161	1.58514	0.664609	0.335605		No change
Sorcin	SRI	tr|C9J0K6|C9J0K6_HUMAN Sorcin OS=Homo sapiens GN=SRI PE=1 SV=1;sp|P30626-2|SORCN_HUMAN Isoform 2 of Sorcin OS=Homo sapiens GN=SRI;sp|P30626|SORCN_HUMAN Sorcin OS=Homo sapiens GN=SRI PE=1 SV=1;sp|P30626|SORCN_HUMAN Sorcin OS=Homo sapiens OX=9606 GN=SRI PE=1	0.277449	0.168784	0.285043	0.243759	0.0499832	0.240019	0.144279	0.272902	0.219067	0.0498582	0.898703	-0.154083	0.335163		No change
Interleukin-1 receptor accessory protein	IL1RAP	sp|Q9NPH3|IL1AP_HUMAN Interleukin-1 receptor accessory protein OS=Homo sapiens GN=IL1RAP PE=1 SV=2;sp|Q9NPH3|IL1AP_HUMAN Interleukin-1 receptor accessory protein OS=Homo sapiens OX=9606 GN=IL1RAP PE=1 SV=2;sp|Q9NPH3-5|IL1AP_HUMAN Isoform 4 of Interleukin-1	0.015496	0.0222014	0.0231108	0.0202694	0.00318227	0.0264022	0.00555352	0.0194233	0.0171264	0.00771523	0.844935	-0.243087	0.335076		No change
Disintegrin and metalloproteinase domain-containing protein 15	ADAM15	sp|Q13444-13|ADA15_HUMAN Isoform 13 of Disintegrin and metalloproteinase domain-containing protein 15 OS=Homo sapiens GN=ADAM15;sp|Q13444-10|ADA15_HUMAN Isoform 10 of Disintegrin and metalloproteinase domain-containing protein 15 OS=Homo sapiens GN=ADAM15;	0.0011723	0	0.000605433	0.000592576	0.000395051	0	0.00109285	0	0.000364284	0.000485712	0.614746	-0.701938	0.335062		No change
			1.48656	1.06846	1.76664	1.44055	0.248061	1.49713	1.15938	1.34608	1.3342	0.116542	0.926168	-0.110654	0.33506		No change
Eukaryotic translation initiation factor 4B	EIF4B	sp|P23588|IF4B_HUMAN Eukaryotic translation initiation factor 4B OS=Homo sapiens GN=EIF4B PE=1 SV=2;tr|E7EX17|E7EX17_HUMAN Eukaryotic translation initiation factor 4B OS=Homo sapiens GN=EIF4B PE=1 SV=1;sp|P23588|IF4B_HUMAN Eukaryotic translation initiation	0	0.00105618	0.00449628	0.00185082	0.00176364	0.00856765	0.00122854	0	0.00326539	0.00353484	1.7643	0.819092	0.334863		No change
			0.111996	0.211136	0.142071	0.155068	0.0373786	0.256949	0.142172	0.134631	0.177917	0.052688	1.14735	0.198311	0.334422		No change
Sodium bicarbonate cotransporter 3	SLC4A7	sp|Q9Y6M7-7|S4A7_HUMAN Isoform 7 of Sodium bicarbonate cotransporter 3 OS=Homo sapiens GN=SLC4A7;sp|Q9Y6M7-13|S4A7_HUMAN Isoform 13 of Sodium bicarbonate cotransporter 3 OS=Homo sapiens GN=SLC4A7;sp|Q9Y6M7-6|S4A7_HUMAN Isoform 6 of Sodium bicarbonate cotra	0.00359302	0.00231647	0.00550235	0.00380395	0.00113227	0.001413	0.00548563	0.00730797	0.00473553	0.00221502	1.2449	0.316029	0.334306		No change
Voltage-dependent anion-selective channel protein 3	VDAC3	sp|Q9Y277|VDAC3_HUMAN Voltage-dependent anion-selective channel protein 3 OS=Homo sapiens GN=VDAC3 PE=1 SV=1;sp|Q9Y277|VDAC3_HUMAN Voltage-dependent anion-selective channel protein 3 OS=Homo sapiens OX=9606 GN=VDAC3 PE=1 SV=1;sp|Q9Y277-2|VDAC3_HUMAN Isofor	0.0128715	0.00961048	0.0110415	0.0111745	0.00113132	0.0668836	0	0	0.0222945	0.0297261	1.99513	0.996483	0.33375		No change
			0.104245	0.0995234	0.0961551	0.0999746	0.00284714	0.149452	0.0585606	0.134288	0.1141	0.0370263	1.14129	0.190665	0.33282		No change
Membrane cofactor protein	CD46	sp|P15529-15|MCP_HUMAN Isoform K of Membrane cofactor protein OS=Homo sapiens GN=CD46;sp|P15529-12|MCP_HUMAN Isoform E of Membrane cofactor protein OS=Homo sapiens GN=CD46;sp|P15529-14|MCP_HUMAN Isoform I of Membrane cofactor protein OS=Homo sapiens GN=CD4	0.00144539	0.00411356	0.00250773	0.00268889	0.000949776	0	0.0052837	0	0.00176123	0.00234831	0.655004	-0.610425	0.33277		No change
WD repeat-containing protein 26	WDR26	sp|Q9H7D7|WDR26_HUMAN WD repeat-containing protein 26 OS=Homo sapiens GN=WDR26 PE=1 SV=3;sp|Q9H7D7|WDR26_HUMAN WD repeat-containing protein 26 OS=Homo sapiens OX=9606 GN=WDR26 PE=1 SV=3;sp|Q9H7D7-2|WDR26_HUMAN Isoform 2 of WD repeat-containing protein 26 O	0.00463063	0.000247667	0.00589624	0.00359151	0.00222923	0.0136357	0.000480565	0.00301624	0.00571083	0.00528324	1.59009	0.66911	0.332422		No change
Lanosterol synthase	LSS	sp|P48449|ERG7_HUMAN Lanosterol synthase OS=Homo sapiens GN=LSS PE=1 SV=1;sp|P48449|LSS_HUMAN Lanosterol synthase OS=Homo sapiens OX=9606 GN=LSS PE=1 SV=1;sp|P48449-2|ERG7_HUMAN Isoform 2 of Lanosterol synthase OS=Homo sapiens GN=LSS;sp|P48449-3|ERG7_HUMAN	0.00489089	0.00283301	0.00383986	0.00385459	0.000690867	0.00945247	0.00635587	0	0.00526945	0.00351296	1.36706	0.451075	0.332298		No change
Septin-1	37135	sp|Q8WYJ6|SEPT1_HUMAN Septin-1 OS=Homo sapiens OX=9606 GN=SEPTIN1 PE=1 SV=3;tr|J3KNL2|J3KNL2_HUMAN Septin-1 OS=Homo sapiens GN=SEPT1 PE=1 SV=2	0	0.00572624	0.0130423	0.00625618	0.00452407	0.0101319	0.0027907	0.0126102	0.00851095	0.00381351	1.36041	0.44404	0.331836		No change
Unconventional myosin-Ig;Minor histocompatibility antigen HA-2	MYO1G	sp|B0I1T2|MYO1G_HUMAN Unconventional myosin-Ig OS=Homo sapiens GN=MYO1G PE=1 SV=2;sp|B0I1T2|MYO1G_HUMAN Unconventional myosin-Ig OS=Homo sapiens OX=9606 GN=MYO1G PE=1 SV=2;sp|B0I1T2-4|MYO1G_HUMAN Isoform 4 of Unconventional myosin-Ig OS=Homo sapiens GN=MYO	0.127088	0.137989	0.245771	0.170283	0.0503258	0.241717	0.132653	0.206588	0.193653	0.0406663	1.13724	0.185541	0.331572		No change
Gamma-tubulin complex component 3	TUBGCP3	sp|Q96CW5|GCP3_HUMAN Gamma-tubulin complex component 3 OS=Homo sapiens GN=TUBGCP3 PE=1 SV=2;sp|Q96CW5|GCP3_HUMAN Gamma-tubulin complex component 3 OS=Homo sapiens OX=9606 GN=TUBGCP3 PE=1 SV=2;sp|Q96CW5-2|GCP3_HUMAN Isoform 2 of Gamma-tubulin complex compon	0.00103545	0.000212492	0	0.000415982	0.000412981	0	0	0.000692301	0.000230767	0.000307689	0.554753	-0.850083	0.331316		No change
Nascent polypeptide-associated complex subunit alpha, muscle-specific form	NACA	tr|F8VZJ2|F8VZJ2_HUMAN Nascent polypeptide-associated complex subunit alpha, muscle-specific form OS=Homo sapiens GN=NACA PE=1 SV=1;tr|H0YHX9|H0YHX9_HUMAN Nascent polypeptide-associated complex subunit alpha, muscle-specific form (Fragment) OS=Homo sapiens	0.0122438	0	0	0.00408125	0.00544167	0	0.0263666	0	0.00878885	0.0117185	2.15347	1.10666	0.331141		No change
			40.0988	54.819	66.6905	53.8694	9.18041	97.5321	38.2984	54.1222	63.3176	22.8097	1.17539	0.233139	0.330579		No change
Ran-binding protein 17	RANBP17	tr|H0YBY7|H0YBY7_HUMAN Ran-binding protein 17 (Fragment) OS=Homo sapiens GN=RANBP17 PE=4 SV=1;tr|H0YBM6|H0YBM6_HUMAN Ran-binding protein 17 (Fragment) OS=Homo sapiens GN=RANBP17 PE=4 SV=1;sp|Q9H2T7-2|RBP17_HUMAN Isoform 2 of Ran-binding protein 17 OS=Homo	0.696015	0.108652	0.344391	0.383019	0.208664	0.598385	0.191725	0.685396	0.491835	0.200074	1.2841	0.360759	0.329621		No change
Fibrocystin-L	PKHD1L1	sp|Q86WI1|PKHL1_HUMAN Fibrocystin-L OS=Homo sapiens OX=9606 GN=PKHD1L1 PE=2 SV=2;sp|Q86WI1|PKHL1_HUMAN Fibrocystin-L OS=Homo sapiens GN=PKHD1L1 PE=2 SV=2;tr|H0YF65|H0YF65_HUMAN Fibrocystin-L (Fragment) OS=Homo sapiens GN=PKHD1L1 PE=4 SV=1	0.000392043	0.000448098	0.000879375	0.000573172	0.000204135	0	0.000412753	0.000876837	0.000429863	0.000297983	0.749972	-0.415091	0.329506		No change
39S ribosomal protein L16, mitochondrial	MRPL16	sp|Q9NX20|RM16_HUMAN 39S ribosomal protein L16, mitochondrial OS=Homo sapiens OX=9606 GN=MRPL16 PE=1 SV=1;sp|Q9NX20|RM16_HUMAN 39S ribosomal protein L16, mitochondrial OS=Homo sapiens GN=MRPL16 PE=1 SV=1	0	0.00373779	0	0.00124593	0.00166124	0	0.0017129	0	0.000570966	0.000761288	0.458265	-1.12575	0.329166		No change
Serine/threonine-protein kinase 38-like	STK38L	sp|Q9Y2H1|ST38L_HUMAN Serine/threonine-protein kinase 38-like OS=Homo sapiens GN=STK38L PE=1 SV=3;sp|Q9Y2H1|ST38L_HUMAN Serine/threonine-protein kinase 38-like OS=Homo sapiens OX=9606 GN=STK38L PE=1 SV=3;tr|F5H277|F5H277_HUMAN Serine/threonine-protein kina	0	0	0.00193863	0.000646209	0.000861611	0	0.000885645	0	0.000295215	0.00039362	0.456842	-1.13023	0.328706		No change
Probable phospholipid-transporting ATPase IF	ATP11B	sp|Q9Y2G3|AT11B_HUMAN Phospholipid-transporting ATPase IF OS=Homo sapiens OX=9606 GN=ATP11B PE=1 SV=2;sp|Q9Y2G3|AT11B_HUMAN Probable phospholipid-transporting ATPase IF OS=Homo sapiens GN=ATP11B PE=1 SV=2;tr|H7C4W6|H7C4W6_HUMAN Probable phospholipid-transp	0	0.00172541	0.000566954	0.000764123	0.000640861	0.00223408	0.00124378	0	0.00115929	0.00077286	1.51715	0.601364	0.328553		No change
Beta-enolase	ENO3	sp|P13929-2|ENOB_HUMAN Isoform 2 of Beta-enolase OS=Homo sapiens GN=ENO3;sp|P13929|ENOB_HUMAN Beta-enolase OS=Homo sapiens GN=ENO3 PE=1 SV=5;sp|P13929|ENOB_HUMAN Beta-enolase OS=Homo sapiens OX=9606 GN=ENO3 PE=1 SV=5;sp|P13929-3|ENOB_HUMAN Isoform 3 of Bet	0.118015	0.0546788	0.10185	0.0915145	0.0245572	0.113258	0.0339491	0.208001	0.118403	0.0597323	1.29382	0.371632	0.328427		No change
Probable ATP-dependent RNA helicase DDX23	DDX23	sp|Q9BUQ8|DDX23_HUMAN Probable ATP-dependent RNA helicase DDX23 OS=Homo sapiens GN=DDX23 PE=1 SV=3;sp|Q9BUQ8|DDX23_HUMAN Probable ATP-dependent RNA helicase DDX23 OS=Homo sapiens OX=9606 GN=DDX23 PE=1 SV=3	0	0.000241619	0.000300587	0.000180735	0.00012049	0	0.00113937	0	0.000379792	0.000506389	2.10137	1.07133	0.328193		No change
Pro-interleukin-16;Interleukin-16	IL16	sp|Q14005-3|IL16_HUMAN Isoform 3 of Pro-interleukin-16 OS=Homo sapiens GN=IL16;sp|Q14005-2|IL16_HUMAN Isoform 2 of Pro-interleukin-16 OS=Homo sapiens GN=IL16;sp|Q14005|IL16_HUMAN Pro-interleukin-16 OS=Homo sapiens GN=IL16 PE=1 SV=4;sp|Q14005-3|IL16_HUMAN I	0	0.00229072	0.000647543	0.00097942	0.000874197	0	0.00627457	0	0.00209152	0.0027887	2.13547	1.09456	0.327768		No change
Sodium/hydrogen exchanger 9	SLC9A9	tr|C9IZP1|C9IZP1_HUMAN Sodium/hydrogen exchanger 9 (Fragment) OS=Homo sapiens GN=SLC9A9 PE=4 SV=1;sp|Q8IVB4|SL9A9_HUMAN Sodium/hydrogen exchanger 9 OS=Homo sapiens GN=SLC9A9 PE=1 SV=1;sp|Q8IVB4|SL9A9_HUMAN Sodium/hydrogen exchanger 9 OS=Homo sapiens OX=960	0.0211697	0.0110952	0.0174344	0.0165664	0.00364747	0	0	0.0325362	0.0108454	0.0144605	0.65466	-0.611182	0.327747		No change
cAMP-dependent protein kinase type II-alpha regulatory subunit	PRKAR2A	sp|P13861-2|KAP2_HUMAN Isoform 2 of cAMP-dependent protein kinase type II-alpha regulatory subunit OS=Homo sapiens GN=PRKAR2A;sp|P13861|KAP2_HUMAN cAMP-dependent protein kinase type II-alpha regulatory subunit OS=Homo sapiens GN=PRKAR2A PE=1 SV=2;sp|P13861	0.00700728	0.00350811	0.00495527	0.00515689	0.0012336	0.00781127	0.00288714	0.00159311	0.00409717	0.00247606	0.794505	-0.331871	0.327578		No change
Biglycan	BGN	sp|P21810|PGS1_HUMAN Biglycan OS=Homo sapiens OX=9606 GN=BGN PE=1 SV=2;sp|P21810|PGS1_HUMAN Biglycan OS=Homo sapiens GN=BGN PE=1 SV=2	0.00886087	0.00831629	0.00671329	0.00796348	0.00083346	0.0223092	0.0060068	0.00449176	0.0109359	0.00758217	1.37326	0.457602	0.327504		No change
Sulfate transporter	SLC26A2	sp|P50443|S26A2_HUMAN Sulfate transporter OS=Homo sapiens GN=SLC26A2 PE=1 SV=2;sp|P50443|S26A2_HUMAN Sulfate transporter OS=Homo sapiens OX=9606 GN=SLC26A2 PE=1 SV=2	0.000219236	0.000683732	0.000131705	0.000344891	0.000225894	0	0.00218629	0	0.000728762	0.000971683	2.11302	1.07931	0.327309		No change
Rab GTPase-activating protein 1	RABGAP1	sp|Q9Y3P9|RBGP1_HUMAN Rab GTPase-activating protein 1 OS=Homo sapiens GN=RABGAP1 PE=1 SV=3;sp|Q9Y3P9|RBGP1_HUMAN Rab GTPase-activating protein 1 OS=Homo sapiens OX=9606 GN=RABGAP1 PE=1 SV=3	0	0.00115516	0.00176968	0.000974947	0.000649964	0.00153023	0.000386587	0	0.000638939	0.000594194	0.655358	-0.609644	0.326726		No change
Ran GTPase-activating protein 1	RANGAP1	sp|P46060|RAGP1_HUMAN Ran GTPase-activating protein 1 OS=Homo sapiens GN=RANGAP1 PE=1 SV=1;sp|P46060|RAGP1_HUMAN Ran GTPase-activating protein 1 OS=Homo sapiens OX=9606 GN=RANGAP1 PE=1 SV=1	0.0108925	0.00463248	0.00514164	0.00688888	0.00266909	0.00340778	0.00508751	0.00850581	0.00566703	0.00189252	0.822635	-0.281675	0.326634		No change
Prostaglandin E synthase 3	PTGES3	sp|Q15185-4|TEBP_HUMAN Isoform 4 of Prostaglandin E synthase 3 OS=Homo sapiens GN=PTGES3;sp|Q15185|TEBP_HUMAN Prostaglandin E synthase 3 OS=Homo sapiens GN=PTGES3 PE=1 SV=1;tr|A0A087WYT3|A0A087WYT3_HUMAN Prostaglandin E synthase 3 OS=Homo sapiens GN=PTGES3	0.0514021	0.0342636	0.0421868	0.0426175	0.0058564	0.0177973	0.0369347	0.125347	0.0600263	0.043547	1.40849	0.494149	0.32653		No change
Tetratricopeptide repeat protein 1	TTC1	sp|Q99614|TTC1_HUMAN Tetratricopeptide repeat protein 1 OS=Homo sapiens OX=9606 GN=TTC1 PE=1 SV=1;sp|Q99614|TTC1_HUMAN Tetratricopeptide repeat protein 1 OS=Homo sapiens GN=TTC1 PE=1 SV=1;tr|H0YB37|H0YB37_HUMAN Tetratricopeptide repeat protein 1 (Fragment)	0	0.00181065	0	0.00060355	0.000804733	0	0.00402885	0	0.00134295	0.0017906	2.22508	1.15386	0.326316		No change
GTPase KRas;GTPase KRas, N-terminally processed	KRAS	sp|P01116-2|RASK_HUMAN Isoform 2B of GTPase KRas OS=Homo sapiens GN=KRAS;sp|P01116|RASK_HUMAN GTPase KRas OS=Homo sapiens GN=KRAS PE=1 SV=1;sp|P01116|RASK_HUMAN GTPase KRas OS=Homo sapiens OX=9606 GN=KRAS PE=1 SV=1	0.254916	0.196444	0.15139	0.200917	0.0359996	0.216457	0.158566	0.303847	0.22629	0.0517043	1.12629	0.171576	0.326205		No change
Heterogeneous nuclear ribonucleoprotein A/B	HNRNPAB	sp|Q99729-3|ROAA_HUMAN Isoform 3 of Heterogeneous nuclear ribonucleoprotein A/B OS=Homo sapiens GN=HNRNPAB;tr|D6R9P3|D6R9P3_HUMAN Heterogeneous nuclear ribonucleoprotein A/B OS=Homo sapiens GN=HNRNPAB PE=1 SV=1;tr|D6RD18|D6RD18_HUMAN Heterogeneous nuclear	0.00813307	0.00309706	0.00264653	0.00462555	0.00233834	0	0.00519765	0.00509216	0.00342994	0.00228663	0.74152	-0.431443	0.325973		No change
Tropomodulin-3	TMOD3	sp|Q9NYL9|TMOD3_HUMAN Tropomodulin-3 OS=Homo sapiens GN=TMOD3 PE=1 SV=1;sp|Q9NYL9|TMOD3_HUMAN Tropomodulin-3 OS=Homo sapiens OX=9606 GN=TMOD3 PE=1 SV=1;tr|H0YKU1|H0YKU1_HUMAN Tropomodulin-3 (Fragment) OS=Homo sapiens GN=TMOD3 PE=1 SV=1;tr|H0YNJ8|H0YNJ8_HUM	0.00639264	0.00537907	0.00797866	0.00658346	0.000930137	0.0293961	0	0.00478248	0.0113929	0.0120022	1.73053	0.791212	0.325296		No change
Protein-methionine sulfoxide oxidase MICAL1	MICAL1	sp|Q8TDZ2|MICA1_HUMAN Protein-methionine sulfoxide oxidase MICAL1 OS=Homo sapiens GN=MICAL1 PE=1 SV=2;sp|Q8TDZ2-4|MICA1_HUMAN Isoform 4 of Protein-methionine sulfoxide oxidase MICAL1 OS=Homo sapiens GN=MICAL1;sp|Q8TDZ2|MICA1_HUMAN [F-actin]-monooxygenase M	0.000959833	0.00308414	0.00189301	0.00197899	0.000736761	0	0.00279167	0.0016453	0.00147899	0.000985993	0.747344	-0.420155	0.325242		No change
Phosphatidylinositol 4-phosphate 5-kinase type-1 alpha	PIP5K1A	sp|Q99755-2|PI51A_HUMAN Isoform 2 of Phosphatidylinositol 4-phosphate 5-kinase type-1 alpha OS=Homo sapiens GN=PIP5K1A;sp|Q99755-3|PI51A_HUMAN Isoform 3 of Phosphatidylinositol 4-phosphate 5-kinase type-1 alpha OS=Homo sapiens GN=PIP5K1A;tr|A6PW57|A6PW57_H	0.00567392	0.00723279	0.000839634	0.00458212	0.00249499	0.0108834	0.000708013	0.00744369	0.00634504	0.00375802	1.38474	0.469616	0.325048		No change
Phospholipid-transporting ATPase IA	ATP8A1	sp|Q9Y2Q0-3|AT8A1_HUMAN Isoform 3 of Phospholipid-transporting ATPase IA OS=Homo sapiens GN=ATP8A1;sp|Q9Y2Q0-2|AT8A1_HUMAN Isoform 2 of Phospholipid-transporting ATPase IA OS=Homo sapiens GN=ATP8A1;sp|Q9Y2Q0|AT8A1_HUMAN Phospholipid-transporting ATPase IA	0	0	0.00100744	0.000335813	0.000447751	0	0.000448019	0	0.00014934	0.000199119	0.44471	-1.16906	0.324805		No change
Aspartate aminotransferase, mitochondrial	GOT2	sp|P00505|AATM_HUMAN Aspartate aminotransferase, mitochondrial OS=Homo sapiens OX=9606 GN=GOT2 PE=1 SV=3;sp|P00505|AATM_HUMAN Aspartate aminotransferase, mitochondrial OS=Homo sapiens GN=GOT2 PE=1 SV=3;sp|P00505-2|AATM_HUMAN Isoform 2 of Aspartate aminotra	0.00130201	0.0278728	0.00218569	0.0104535	0.0116129	0	0.00190676	0.0146059	0.00550421	0.00606777	0.526542	-0.925379	0.324733		No change
			2.08161	1.46504	2.30658	1.95107	0.324026	2.85436	1.03885	3.00439	2.2992	0.840233	1.17843	0.236863	0.32432		No change
Ataxin-2-like protein	ATXN2L	sp|Q8WWM7-6|ATX2L_HUMAN Isoform 6 of Ataxin-2-like protein OS=Homo sapiens GN=ATXN2L;sp|Q8WWM7-8|ATX2L_HUMAN Isoform 8 of Ataxin-2-like protein OS=Homo sapiens GN=ATXN2L;sp|Q8WWM7-5|ATX2L_HUMAN Isoform 5 of Ataxin-2-like protein OS=Homo sapiens GN=ATXN2L;s	0	0	0.00142825	0.000476083	0.000634778	0.000631139	0	0	0.00021038	0.000280506	0.441897	-1.17822	0.323904		No change
Intraflagellar transport protein 25 homolog	HSPB11	sp|Q9Y547|IFT25_HUMAN Intraflagellar transport protein 25 homolog OS=Homo sapiens GN=HSPB11 PE=1 SV=1;sp|Q9Y547|IFT25_HUMAN Intraflagellar transport protein 25 homolog OS=Homo sapiens OX=9606 GN=IFT25 PE=1 SV=1	0.0162727	0.0124764	0	0.00958302	0.00638868	0	0.0174573	0	0.00581909	0.00775878	0.607229	-0.719687	0.3239		No change
MAP kinase-activating death domain protein	MADD	sp|Q8WXG6-8|MADD_HUMAN Isoform 8 of MAP kinase-activating death domain protein OS=Homo sapiens GN=MADD;sp|Q8WXG6-5|MADD_HUMAN Isoform 5 of MAP kinase-activating death domain protein OS=Homo sapiens GN=MADD;sp|Q8WXG6-4|MADD_HUMAN Isoform 4 of MAP kinase-act	0	0.000166767	0	5.55892e-05	7.41189e-05	0	7.35965e-05	0	2.45322e-05	3.27096e-05	0.441312	-1.18013	0.323717		No change
Nucleolar protein 11	NOL11	sp|Q9H8H0|NOL11_HUMAN Nucleolar protein 11 OS=Homo sapiens GN=NOL11 PE=1 SV=1;sp|Q9H8H0|NOL11_HUMAN Nucleolar protein 11 OS=Homo sapiens OX=9606 GN=NOL11 PE=1 SV=1;sp|Q9H8H0-2|NOL11_HUMAN Isoform 2 of Nucleolar protein 11 OS=Homo sapiens GN=NOL11;tr|J3QLQ6	0	0.000432646	0	0.000144215	0.000192287	0.000987922	0	0	0.000329307	0.000439076	2.28344	1.19121	0.322639		No change
DAZ-associated protein 1	DAZAP1	sp|Q96EP5-2|DAZP1_HUMAN Isoform 2 of DAZ-associated protein 1 OS=Homo sapiens GN=DAZAP1;tr|K7EQ55|K7EQ55_HUMAN DAZ-associated protein 1 OS=Homo sapiens GN=DAZAP1 PE=1 SV=2;tr|K7EK33|K7EK33_HUMAN DAZ-associated protein 1 OS=Homo sapiens GN=DAZAP1 PE=1 SV=2;	0.010111	0	0	0.00337034	0.00449379	0.0231278	0	0	0.00770928	0.010279	2.28739	1.1937	0.322398		No change
PDZ domain-containing protein GIPC2	GIPC2	sp|Q8TF65|GIPC2_HUMAN PDZ domain-containing protein GIPC2 OS=Homo sapiens GN=GIPC2 PE=1 SV=1;sp|Q8TF65|GIPC2_HUMAN PDZ domain-containing protein GIPC2 OS=Homo sapiens OX=9606 GN=GIPC2 PE=1 SV=1	0	0.00379754	0.00532244	0.00303999	0.00202666	0	0.00427554	0.00182738	0.00203431	0.00149416	0.669181	-0.579531	0.322233		No change
GTPase IMAP family member 5	GIMAP5	tr|A0A087WTJ2|A0A087WTJ2_HUMAN GTPase IMAP family member 5 OS=Homo sapiens GN=GIMAP5 PE=1 SV=1;sp|Q96F15|GIMA5_HUMAN GTPase IMAP family member 5 OS=Homo sapiens GN=GIMAP5 PE=1 SV=1;sp|Q96F15-2|GIMA5_HUMAN Isoform 2 of GTPase IMAP family member 5 OS=Homo sa	0.00203788	0.00114252	0.00270869	0.00196303	0.000547009	0	0	0.00378467	0.00126156	0.00168208	0.642658	-0.637876	0.32172		No change
Serine hydroxymethyltransferase, cytosolic	SHMT1	sp|P34896-2|GLYC_HUMAN Isoform 2 of Serine hydroxymethyltransferase, cytosolic OS=Homo sapiens GN=SHMT1;sp|P34896|GLYC_HUMAN Serine hydroxymethyltransferase, cytosolic OS=Homo sapiens GN=SHMT1 PE=1 SV=1;sp|P34896|GLYC_HUMAN Serine hydroxymethyltransferase,	0.0115557	0.0106975	0.0150901	0.0124477	0.00176154	0.00950468	0.00953885	0.0289311	0.0159915	0.00862636	1.28469	0.361424	0.32082		No change
Sorting nexin-3	SNX3	sp|O60493|SNX3_HUMAN Sorting nexin-3 OS=Homo sapiens GN=SNX3 PE=1 SV=3;sp|O60493|SNX3_HUMAN Sorting nexin-3 OS=Homo sapiens OX=9606 GN=SNX3 PE=1 SV=3;sp|O60493-2|SNX3_HUMAN Isoform 2 of Sorting nexin-3 OS=Homo sapiens GN=SNX3;sp|O60493-3|SNX3_HUMAN Isoform	0.00860743	0.00299358	0.0125186	0.00803987	0.00336419	0.00949006	0	0.00846521	0.00598509	0.00399006	0.744426	-0.425799	0.320769		No change
Target of Myb protein 1	TOM1	tr|B0QY01|B0QY01_HUMAN Target of Myb protein 1 (Fragment) OS=Homo sapiens GN=TOM1 PE=1 SV=3;sp|O60784|TOM1_HUMAN Target of Myb protein 1 OS=Homo sapiens GN=TOM1 PE=1 SV=2;sp|O60784-2|TOM1_HUMAN Isoform 2 of Target of Myb protein 1 OS=Homo sapiens GN=TOM1;s	0.00580597	0	0.00233868	0.00271488	0.00206072	0	0.00470416	0.00773115	0.0041451	0.0027634	1.52681	0.610518	0.319847		No change
Protein transport protein Sec16A	SEC16A	sp|O15027-2|SC16A_HUMAN Isoform 2 of Protein transport protein Sec16A OS=Homo sapiens GN=SEC16A;sp|O15027-4|SC16A_HUMAN Isoform 4 of Protein transport protein Sec16A OS=Homo sapiens GN=SEC16A;sp|O15027-3|SC16A_HUMAN Isoform 3 of Protein transport protein S	0.000738368	0.000424269	0	0.000387546	0.000258364	0	0	0.000686937	0.000228979	0.000305305	0.590844	-0.759151	0.319791		No change
Integrin-linked protein kinase	ILK	sp|Q13418|ILK_HUMAN Integrin-linked protein kinase OS=Homo sapiens GN=ILK PE=1 SV=2;tr|A0A0A0MTH3|A0A0A0MTH3_HUMAN Integrin-linked protein kinase OS=Homo sapiens GN=ILK PE=4 SV=1;sp|Q13418|ILK_HUMAN Integrin-linked protein kinase OS=Homo sapiens OX=9606 GN	0.282589	0.194831	0.239986	0.239135	0.0295362	0.224801	0.103846	0.292897	0.207181	0.06889	0.866376	-0.206934	0.318973		No change
Vacuolar protein sorting-associated protein 33A	VPS33A	tr|H3BMM5|H3BMM5_HUMAN Uncharacterized protein OS=Homo sapiens PE=4 SV=1;sp|Q96AX1|VP33A_HUMAN Vacuolar protein sorting-associated protein 33A OS=Homo sapiens GN=VPS33A PE=1 SV=1;sp|Q96AX1|VP33A_HUMAN Vacuolar protein sorting-associated protein 33A OS=Homo	0.000375644	0.00096059	0.0018612	0.00106581	0.000530258	0.0044154	0.00103487	0	0.00181676	0.00173243	1.70458	0.769413	0.318699		No change
Putative tRNA (cytidine(32)/guanosine(34)-2-O)-methyltransferase	FTSJ1	sp|Q9UET6-2|TRM7_HUMAN Isoform 2 of Putative tRNA (cytidine(32)/guanosine(34)-2-O)-methyltransferase OS=Homo sapiens GN=FTSJ1;sp|Q9UET6|TRM7_HUMAN Putative tRNA (cytidine(32)/guanosine(34)-2-O)-methyltransferase OS=Homo sapiens GN=FTSJ1 PE=1 SV=2;sp|Q9UE	0	0	0.00167355	0.00055785	0.000743801	0	0.00394746	0	0.00131582	0.00175442	2.35873	1.23801	0.318202		No change
ATP synthase subunit gamma, mitochondrial	ATP5C1	sp|P36542|ATPG_HUMAN ATP synthase subunit gamma, mitochondrial OS=Homo sapiens OX=9606 GN=ATP5F1C PE=1 SV=1;sp|P36542|ATPG_HUMAN ATP synthase subunit gamma, mitochondrial OS=Homo sapiens GN=ATP5C1 PE=1 SV=1;sp|P36542-2|ATPG_HUMAN Isoform Heart of ATP synth	0.00169513	0.0054522	0.00526008	0.00413581	0.00162712	0.00430471	0.00153011	0.00421942	0.00335141	0.0012142	0.81034	-0.3034	0.317976		No change
Replication protein A 70 kDa DNA-binding subunit;Replication protein A 70 kDa DNA-binding subunit, N-terminally processed	RPA1	sp|P27694|RFA1_HUMAN Replication protein A 70 kDa DNA-binding subunit OS=Homo sapiens GN=RPA1 PE=1 SV=2;sp|P27694|RFA1_HUMAN Replication protein A 70 kDa DNA-binding subunit OS=Homo sapiens OX=9606 GN=RPA1 PE=1 SV=2	0.0353637	0.0143827	0.0278906	0.025879	0.00766417	0.00149055	0.00302399	0.047244	0.0172528	0.0199941	0.666673	-0.584948	0.317967		No change
Deoxyribose-phosphate aldolase	DERA	sp|Q9Y315|DEOC_HUMAN Deoxyribose-phosphate aldolase OS=Homo sapiens GN=DERA PE=1 SV=2;sp|Q9Y315|DEOC_HUMAN Deoxyribose-phosphate aldolase OS=Homo sapiens OX=9606 GN=DERA PE=1 SV=2;tr|E9PPM8|E9PPM8_HUMAN Deoxyribose-phosphate aldolase OS=Homo sapiens GN=DER	0.0158439	0.00994318	0.0165055	0.0140975	0.00276956	0.0161356	0.00813869	0.0277605	0.0173449	0.00694371	1.23035	0.299074	0.317947		No change
Mitochondrial import receptor subunit TOM70	TOMM70A	sp|O94826|TOM70_HUMAN Mitochondrial import receptor subunit TOM70 OS=Homo sapiens GN=TOMM70A PE=1 SV=1;sp|O94826|TOM70_HUMAN Mitochondrial import receptor subunit TOM70 OS=Homo sapiens OX=9606 GN=TOMM70 PE=1 SV=1	0.0036386	0	0.00383868	0.00249243	0.00166162	0.00392669	0	0.00744962	0.0037921	0.00252807	1.52145	0.605448	0.317615		No change
Tricarboxylate transport protein, mitochondrial	SLC25A1	sp|P53007|TXTP_HUMAN Tricarboxylate transport protein, mitochondrial OS=Homo sapiens OX=9606 GN=SLC25A1 PE=1 SV=2;sp|P53007|TXTP_HUMAN Tricarboxylate transport protein, mitochondrial OS=Homo sapiens GN=SLC25A1 PE=1 SV=2;tr|B4DP62|B4DP62_HUMAN Solute carrie	0	0.0354184	0.0722543	0.0358909	0.0242423	0.0294156	0.0115997	0.0312945	0.0241032	0.00833572	0.671569	-0.574392	0.31761		No change
CDC42 small effector protein 1	CDC42SE1	sp|Q9NRR8|C42S1_HUMAN CDC42 small effector protein 1 OS=Homo sapiens GN=CDC42SE1 PE=1 SV=1;sp|Q9NRR8|C42S1_HUMAN CDC42 small effector protein 1 OS=Homo sapiens OX=9606 GN=CDC42SE1 PE=1 SV=1	0.0897985	0.103254	0	0.0643507	0.0429005	0	0	0.115292	0.0384305	0.0512407	0.597205	-0.743703	0.317026		No change
Podocalyxin	PODXL	sp|O00592-2|PODXL_HUMAN Isoform 2 of Podocalyxin OS=Homo sapiens GN=PODXL;sp|O00592|PODXL_HUMAN Podocalyxin OS=Homo sapiens GN=PODXL PE=1 SV=2;sp|O00592|PODXL_HUMAN Podocalyxin OS=Homo sapiens OX=9606 GN=PODXL PE=1 SV=2	0.00295225	0.00238255	0.000492189	0.00194233	0.000966761	0	0.00318813	0.00540718	0.0028651	0.00191007	1.47509	0.5608	0.316845		No change
Far upstream element-binding protein 2	KHSRP	tr|A0A087WTP3|A0A087WTP3_HUMAN Far upstream element-binding protein 2 OS=Homo sapiens GN=KHSRP PE=1 SV=1;sp|Q92945|FUBP2_HUMAN Far upstream element-binding protein 2 OS=Homo sapiens GN=KHSRP PE=1 SV=4;sp|Q92945|FUBP2_HUMAN Far upstream element-binding prot	0.00328534	0.00393658	0.0160435	0.00775513	0.00552556	0.0122054	0.000700952	0.00178521	0.0048972	0.00487216	0.631479	-0.663194	0.316683		No change
Transforming growth factor-beta-induced protein ig-h3	TGFBI	sp|Q15582|BGH3_HUMAN Transforming growth factor-beta-induced protein ig-h3 OS=Homo sapiens GN=TGFBI PE=1 SV=1;sp|Q15582|BGH3_HUMAN Transforming growth factor-beta-induced protein ig-h3 OS=Homo sapiens OX=9606 GN=TGFBI PE=1 SV=1;tr|H0Y8L3|H0Y8L3_HUMAN Trans	0.0232525	0.00964256	0.00681333	0.0132361	0.0066776	0.0213283	0.00462179	0.0268237	0.0175913	0.00864631	1.32903	0.410376	0.316387		No change
HLA class I histocompatibility antigen, alpha chain G	HLA-G	tr|Q5RJ85|Q5RJ85_HUMAN HLA class I histocompatibility antigen, alpha chain G OS=Homo sapiens GN=HLA-G PE=3 SV=1;sp|P17693|HLAG_HUMAN HLA class I histocompatibility antigen, alpha chain G OS=Homo sapiens GN=HLA-G PE=1 SV=1;sp|P17693|HLAG_HUMAN HLA class I h	0.0713365	0.0388177	0.0744078	0.0615207	0.0151353	0.0546208	0.0341919	0.0714497	0.0534208	0.0128193	0.868339	-0.203669	0.316329		No change
ADP-ribosylation factor 6	ARF6	sp|P62330|ARF6_HUMAN ADP-ribosylation factor 6 OS=Homo sapiens GN=ARF6 PE=1 SV=2;sp|P62330|ARF6_HUMAN ADP-ribosylation factor 6 OS=Homo sapiens OX=9606 GN=ARF6 PE=1 SV=2	0.432295	0.561223	0.706245	0.566588	0.0931049	0.637648	0.479837	0.75732	0.624935	0.0967321	1.10298	0.141407	0.316096		No change
Kinesin light chain 1	KLC1	sp|Q07866|KLC1_HUMAN Kinesin light chain 1 OS=Homo sapiens OX=9606 GN=KLC1 PE=1 SV=2;sp|Q07866-2|KLC1_HUMAN Isoform C of Kinesin light chain 1 OS=Homo sapiens GN=KLC1;sp|Q07866-9|KLC1_HUMAN Isoform I of Kinesin light chain 1 OS=Homo sapiens GN=KLC1;sp|Q078	0.000468189	0.0141582	0	0.00487546	0.00618849	0.0217999	0.00542813	0	0.00907602	0.0084826	1.86157	0.896521	0.315707		No change
Nicotinate phosphoribosyltransferase	NAPRT	tr|C9J8U2|C9J8U2_HUMAN Nicotinate phosphoribosyltransferase OS=Homo sapiens GN=NAPRT PE=1 SV=1;sp|Q6XQN6-3|PNCB_HUMAN Isoform 3 of Nicotinate phosphoribosyltransferase OS=Homo sapiens GN=NAPRT;sp|Q6XQN6|PNCB_HUMAN Nicotinate phosphoribosyltransferase OS=Ho	0.00281396	0.000743736	0	0.0011859	0.00108537	0	0	0.00190665	0.00063555	0.0008474	0.535923	-0.899903	0.315678		No change
Liprin-alpha-1	PPFIA1	sp|Q13136-2|LIPA1_HUMAN Isoform 2 of Liprin-alpha-1 OS=Homo sapiens GN=PPFIA1;sp|Q13136|LIPA1_HUMAN Liprin-alpha-1 OS=Homo sapiens GN=PPFIA1 PE=1 SV=1;sp|Q13136|LIPA1_HUMAN Liprin-alpha-1 OS=Homo sapiens OX=9606 GN=PPFIA1 PE=1 SV=1;tr|E9PJZ7|E9PJZ7_HUMAN L	0	0	0.000346222	0.000115407	0.000153876	0	0.000833188	0	0.000277729	0.000370306	2.40652	1.26695	0.315551		No change
Coagulation factor X;Factor X light chain;Factor X heavy chain;Activated factor Xa heavy chain	F10	sp|P00742|FA10_HUMAN Coagulation factor X OS=Homo sapiens GN=F10 PE=1 SV=2;sp|P00742|FA10_HUMAN Coagulation factor X OS=Homo sapiens OX=9606 GN=F10 PE=1 SV=2	0.0990374	0.0707259	0.0942629	0.0880087	0.0115219	0.134533	0.0464792	0.133064	0.104692	0.0388085	1.18956	0.250433	0.315341		No change
		sp|Q04826|1B40_HUMAN HLA class I histocompatibility antigen, B-40 alpha chain OS=Homo sapiens GN=HLA-B PE=1 SV=1	0.00759339	0.00762405	0.01023	0.00848249	0.00116503	0.0162519	0	0	0.00541729	0.00722305	0.638644	-0.646916	0.315088		No change
Nucleoprotein TPR	TPR	sp|P12270|TPR_HUMAN Nucleoprotein TPR OS=Homo sapiens OX=9606 GN=TPR PE=1 SV=3;sp|P12270|TPR_HUMAN Nucleoprotein TPR OS=Homo sapiens GN=TPR PE=1 SV=3	0	0.000294868	0.00134642	0.000547095	0.000532882	0.000594173	0.000171377	0.000166056	0.000310536	0.000189092	0.567608	-0.817033	0.314907		No change
Aldehyde dehydrogenase family 8 member A1	ALDH8A1	sp|Q9H2A2-2|AL8A1_HUMAN Isoform 2 of Aldehyde dehydrogenase family 8 member A1 OS=Homo sapiens GN=ALDH8A1;sp|Q9H2A2|AL8A1_HUMAN Aldehyde dehydrogenase family 8 member A1 OS=Homo sapiens GN=ALDH8A1 PE=1 SV=1;sp|Q9H2A2|AL8A1_HUMAN 2-aminomuconic semialdehyde	0.0101864	0.0128595	0.00360797	0.00888463	0.00351777	0.0130057	0.00116103	0.00553965	0.00656879	0.00429126	0.739343	-0.435685	0.314565		No change
Secreted phosphoprotein 24	SPP2	sp|Q13103|SPP24_HUMAN Secreted phosphoprotein 24 OS=Homo sapiens OX=9606 GN=SPP2 PE=1 SV=1;sp|Q13103|SPP24_HUMAN Secreted phosphoprotein 24 OS=Homo sapiens GN=SPP2 PE=1 SV=1;tr|C9J6K0|C9J6K0_HUMAN Secreted phosphoprotein 24 (Fragment) OS=Homo sapiens GN=SP	0.0617981	0.0270415	0.0544479	0.0477625	0.013814	0.0429914	0	0.0651731	0.0360548	0.0240365	0.754877	-0.405686	0.31405		No change
High mobility group protein B1;Putative high mobility group protein B1-like 1	HMGB1;HMGB1P1	sp|P09429|HMGB1_HUMAN High mobility group protein B1 OS=Homo sapiens GN=HMGB1 PE=1 SV=3;sp|P09429|HMGB1_HUMAN High mobility group protein B1 OS=Homo sapiens OX=9606 GN=HMGB1 PE=1 SV=3;tr|Q5T7C4|Q5T7C4_HUMAN High mobility group protein B1 OS=Homo sapiens GN	0.098211	0.0677225	0.00260239	0.0561786	0.0357175	0.0210731	0.00872543	0.0816886	0.0371624	0.0296841	0.661504	-0.596178	0.313757		No change
3-mercaptopyruvate sulfurtransferase	MPST	sp|P25325|THTM_HUMAN 3-mercaptopyruvate sulfurtransferase OS=Homo sapiens GN=MPST PE=1 SV=3;sp|P25325-2|THTM_HUMAN Isoform 2 of 3-mercaptopyruvate sulfurtransferase OS=Homo sapiens GN=MPST;sp|P25325|THTM_HUMAN 3-mercaptopyruvate sulfurtransferase OS=Homo s	0.0179182	0.0132188	0.0355824	0.0222398	0.00889507	0.0538202	0.0168813	0.0183591	0.0296869	0.0160889	1.33485	0.41668	0.313341		No change
			1.66816	1.33077	1.35758	1.45217	0.143994	1.5476	0.943823	1.5056	1.33234	0.259012	0.917485	-0.124244	0.313248		No change
26S proteasome non-ATPase regulatory subunit 6	PSMD6	sp|Q15008|PSMD6_HUMAN 26S proteasome non-ATPase regulatory subunit 6 OS=Homo sapiens GN=PSMD6 PE=1 SV=1;sp|Q15008-4|PSMD6_HUMAN Isoform 4 of 26S proteasome non-ATPase regulatory subunit 6 OS=Homo sapiens GN=PSMD6;sp|Q15008|PSMD6_HUMAN 26S proteasome non-AT	0.0143956	0.00487939	0.0165818	0.0119523	0.00471527	0.0139838	0.0142201	0.0138093	0.0140044	0.000143805	1.17169	0.228591	0.312768		No change
Eukaryotic translation initiation factor 3 subunit C;Eukaryotic translation initiation factor 3 subunit C-like protein	EIF3C;EIF3CL	sp|Q99613|EIF3C_HUMAN Eukaryotic translation initiation factor 3 subunit C OS=Homo sapiens GN=EIF3C PE=1 SV=1;sp|Q99613|EIF3C_HUMAN Eukaryotic translation initiation factor 3 subunit C OS=Homo sapiens OX=9606 GN=EIF3C PE=1 SV=1;sp|Q99613-2|EIF3C_HUMAN Isof	0.0121836	0.00102044	0.00416063	0.00578821	0.00426357	0.0026892	0.00784965	0.0143258	0.00828822	0.00402506	1.43191	0.517945	0.31257		No change
40S ribosomal protein S20	RPS20	sp|P60866|RS20_HUMAN 40S ribosomal protein S20 OS=Homo sapiens GN=RPS20 PE=1 SV=1;sp|P60866-2|RS20_HUMAN Isoform 2 of 40S ribosomal protein S20 OS=Homo sapiens GN=RPS20;sp|P60866|RS20_HUMAN 40S ribosomal protein S20 OS=Homo sapiens OX=9606 GN=RPS20 PE=1 SV	0.0066563	0.111136	0.00846417	0.0420853	0.0460335	0.0166515	0.0134984	0.222161	0.0841036	0.0920382	1.99841	0.99885	0.312369		No change
Serine/threonine-protein kinase 26	STK26	sp|Q9P289|STK26_HUMAN Serine/threonine-protein kinase 26 OS=Homo sapiens GN=STK26 PE=1 SV=2;tr|B4E0Y9|B4E0Y9_HUMAN Serine/threonine-protein kinase 26 OS=Homo sapiens GN=MST4 PE=2 SV=1;sp|Q9P289|STK26_HUMAN Serine/threonine-protein kinase 26 OS=Homo sapiens	0.0314805	0.0337852	0.0256764	0.030314	0.00309174	0.137944	0.00982323	0.0157243	0.0544972	0.0556313	1.79776	0.846199	0.31062		No change
Far upstream element-binding protein 1	FUBP1	sp|Q96AE4|FUBP1_HUMAN Far upstream element-binding protein 1 OS=Homo sapiens GN=FUBP1 PE=1 SV=3;sp|Q96AE4-2|FUBP1_HUMAN Isoform 2 of Far upstream element-binding protein 1 OS=Homo sapiens GN=FUBP1;tr|E9PEB5|E9PEB5_HUMAN Far upstream element-binding protein	0.000409578	0	0	0.000136526	0.000182035	0	0.001027	0	0.000342334	0.000456445	2.50746	1.32623	0.310335		No change
Optineurin	OPTN	tr|A0A087WY28|A0A087WY28_HUMAN Optineurin (Fragment) OS=Homo sapiens GN=OPTN PE=4 SV=1;sp|Q96CV9-3|OPTN_HUMAN Isoform 3 of Optineurin OS=Homo sapiens GN=OPTN;sp|Q96CV9-2|OPTN_HUMAN Isoform 2 of Optineurin OS=Homo sapiens GN=OPTN;sp|Q96CV9|OPTN_HUMAN Optine	0.0237041	0.00928879	0	0.0109976	0.00847096	0.0146987	0.00501233	0	0.00657036	0.00541892	0.597435	-0.743147	0.31017		No change
Coatomer subunit beta	COPB2	sp|P35606|COPB2_HUMAN Coatomer subunit beta OS=Homo sapiens GN=COPB2 PE=1 SV=2;sp|P35606|COPB2_HUMAN Coatomer subunit beta OS=Homo sapiens OX=9606 GN=COPB2 PE=1 SV=2;sp|P35606-2|COPB2_HUMAN Isoform 2 of Coatomer subunit beta OS=Homo sapiens GN=COPB2	0.013256	0.00229851	0.0612764	0.0256103	0.0237774	0.029087	0.0033682	0.0115259	0.0146604	0.00961775	0.57244	-0.804803	0.310117		No change
CLIP-associating protein 2	CLASP2	tr|E3W994|E3W994_HUMAN CLIP-associating protein 2 OS=Homo sapiens GN=CLASP2 PE=1 SV=2;tr|J3KR49|J3KR49_HUMAN CLIP-associating protein 2 OS=Homo sapiens GN=CLASP2 PE=1 SV=1;sp|O75122|CLAP2_HUMAN CLIP-associating protein 2 OS=Homo sapiens GN=CLASP2 PE=1 SV=2	0	0	0.000360963	0.000120321	0.000160428	0	0.000908528	0	0.000302843	0.00040379	2.51695	1.33168	0.30987		No change
Clustered mitochondria protein homolog	CLUH	tr|K7EIG1|K7EIG1_HUMAN Clustered mitochondria protein homolog (Fragment) OS=Homo sapiens GN=CLUH PE=1 SV=2;sp|O75153|CLU_HUMAN Clustered mitochondria protein homolog OS=Homo sapiens GN=CLUH PE=1 SV=2;sp|O75153|CLU_HUMAN Clustered mitochondria protein homol	0.000362752	0.000141802	0	0.000168185	0.000129712	0	0.000128089	0.000861783	0.000329957	0.00035455	1.96187	0.972232	0.309763		No change
Adenosylhomocysteinase	AHCY	sp|P23526|SAHH_HUMAN Adenosylhomocysteinase OS=Homo sapiens OX=9606 GN=AHCY PE=1 SV=4;sp|P23526|SAHH_HUMAN Adenosylhomocysteinase OS=Homo sapiens GN=AHCY PE=1 SV=4;sp|P23526-2|SAHH_HUMAN Isoform 2 of Adenosylhomocysteinase OS=Homo sapiens GN=AHCY	0.707529	0.368536	0.493158	0.523074	0.12297	0.505413	0.241482	0.589616	0.445504	0.136014	0.851702	-0.231579	0.309636		No change
Cytosolic phospholipase A2;Phospholipase A2;Lysophospholipase	PLA2G4A	sp|P47712|PA24A_HUMAN Cytosolic phospholipase A2 OS=Homo sapiens GN=PLA2G4A PE=1 SV=2;sp|P47712|PA24A_HUMAN Cytosolic phospholipase A2 OS=Homo sapiens OX=9606 GN=PLA2G4A PE=1 SV=2	0.00343315	0	0	0.00114438	0.00152584	0	0	0.00136101	0.000453671	0.000604894	0.396433	-1.33485	0.3096		No change
Coatomer subunit beta	COPB1	sp|P53618|COPB_HUMAN Coatomer subunit beta OS=Homo sapiens GN=COPB1 PE=1 SV=3;sp|P53618|COPB_HUMAN Coatomer subunit beta OS=Homo sapiens OX=9606 GN=COPB1 PE=1 SV=3;tr|E9PP73|E9PP73_HUMAN Coatomer subunit beta (Fragment) OS=Homo sapiens GN=COPB1 PE=1 SV=3	0.00588093	0.017365	0.0139937	0.0124132	0.00435487	0.00755543	0.0109984	0.0335674	0.0173738	0.0107958	1.39962	0.485032	0.309114		No change
Serpin H1	SERPINH1	sp|P50454|SERPH_HUMAN Serpin H1 OS=Homo sapiens GN=SERPINH1 PE=1 SV=2;sp|P50454|SERPH_HUMAN Serpin H1 OS=Homo sapiens OX=9606 GN=SERPINH1 PE=1 SV=2;tr|E9PR70|E9PR70_HUMAN Serpin H1 (Fragment) OS=Homo sapiens GN=SERPINH1 PE=1 SV=1;tr|E9PPV6|E9PPV6_HUMAN Ser	0.0247703	0.0194446	0.0205031	0.0215727	0.00213177	0.00982909	0.00533926	0.0338905	0.0163529	0.0116917	0.758039	-0.399656	0.30887		No change
Cellular nucleic acid-binding protein	CNBP	sp|P62633-2|CNBP_HUMAN Isoform 2 of Cellular nucleic acid-binding protein OS=Homo sapiens GN=CNBP;sp|P62633|CNBP_HUMAN Cellular nucleic acid-binding protein OS=Homo sapiens GN=CNBP PE=1 SV=1;sp|P62633|CNBP_HUMAN CCHC-type zinc finger nucleic acid binding p	0	0.00290175	0	0.00096725	0.00128967	0	0.00113967	0	0.000379889	0.000506518	0.392751	-1.34831	0.308464		No change
Acid ceramidase;Acid ceramidase subunit alpha;Acid ceramidase subunit beta	ASAH1	sp|Q13510|ASAH1_HUMAN Acid ceramidase OS=Homo sapiens GN=ASAH1 PE=1 SV=5;sp|Q13510-2|ASAH1_HUMAN Isoform 2 of Acid ceramidase OS=Homo sapiens GN=ASAH1;sp|Q13510|ASAH1_HUMAN Acid ceramidase OS=Homo sapiens OX=9606 GN=ASAH1 PE=1 SV=5;tr|E7EMM4|E7EMM4_HUMAN A	0	0.00404262	0	0.00134754	0.00179672	0	0.00158732	0	0.000529105	0.000705474	0.392645	-1.3487	0.308431		No change
Serine/threonine-protein phosphatase CPPED1	CPPED1	sp|Q9BRF8|CPPED_HUMAN Serine/threonine-protein phosphatase CPPED1 OS=Homo sapiens GN=CPPED1 PE=1 SV=3;sp|Q9BRF8|CPPED_HUMAN Serine/threonine-protein phosphatase CPPED1 OS=Homo sapiens OX=9606 GN=CPPED1 PE=1 SV=3;sp|Q9BRF8-2|CPPED_HUMAN Isoform 2 of Serine/	0.00612017	0.00152855	0.00386374	0.00383749	0.00153929	0.00263699	0.000926253	0.0171316	0.00689829	0.00682223	1.79761	0.846077	0.308201		No change
Epsilon-sarcoglycan	SGCE	tr|E9PEH6|E9PEH6_HUMAN Epsilon-sarcoglycan OS=Homo sapiens GN=SGCE PE=4 SV=1;tr|C9JR67|C9JR67_HUMAN Epsilon-sarcoglycan OS=Homo sapiens GN=SGCE PE=4 SV=1;sp|O43556|SGCE_HUMAN Epsilon-sarcoglycan OS=Homo sapiens GN=SGCE PE=1 SV=6;sp|O43556-3|SGCE_HUMAN Isof	0.0011365	0	0.0019813	0.00103927	0.000692846	0	0	0.00177575	0.000591918	0.000789223	0.569552	-0.812101	0.30814		No change
Fructose-1,6-bisphosphatase 1;Fructose-1,6-bisphosphatase isozyme 2	FBP1;FBP2	sp|P09467|F16P1_HUMAN Fructose-1,6-bisphosphatase 1 OS=Homo sapiens GN=FBP1 PE=1 SV=5;sp|O00757|F16P2_HUMAN Fructose-1,6-bisphosphatase isozyme 2 OS=Homo sapiens GN=FBP2 PE=1 SV=2;sp|P09467|F16P1_HUMAN Fructose-1,6-bisphosphatase 1 OS=Homo sapiens OX=9606	0	0	0.00238312	0.000794375	0.00105917	0	0	0.00609234	0.00203078	0.00270771	2.55645	1.35414	0.307976		No change
Synaptophysin-like protein 1	SYPL1	sp|Q16563-2|SYPL1_HUMAN Isoform 2 of Synaptophysin-like protein 1 OS=Homo sapiens GN=SYPL1;tr|C9JYN0|C9JYN0_HUMAN Synaptophysin-like protein 1 OS=Homo sapiens GN=SYPL1 PE=1 SV=1;sp|Q16563|SYPL1_HUMAN Synaptophysin-like protein 1 OS=Homo sapiens GN=SYPL1 PE	0.0330125	0.022075	0.0412373	0.0321082	0.00668884	0	0.0243415	0.0470691	0.0238035	0.015869	0.741353	-0.431767	0.307958		No change
Probable 28S rRNA (cytosine(4447)-C(5))-methyltransferase	NOP2	sp|P46087-3|NOP2_HUMAN Isoform 3 of Probable 28S rRNA (cytosine(4447)-C(5))-methyltransferase OS=Homo sapiens GN=NOP2;sp|P46087-2|NOP2_HUMAN Isoform 2 of Probable 28S rRNA (cytosine(4447)-C(5))-methyltransferase OS=Homo sapiens GN=NOP2;sp|P46087|NOP2_HUMAN	0	0	0.0011945	0.000398166	0.000530888	0	0.000467104	0	0.000155701	0.000207602	0.391046	-1.35459	0.307939		No change
Serine/threonine-protein kinase PAK 4	PAK4	sp|O96013-2|PAK4_HUMAN Isoform 2 of Serine/threonine-protein kinase PAK 4 OS=Homo sapiens GN=PAK4;sp|O96013-4|PAK4_HUMAN Isoform 4 of Serine/threonine-protein kinase PAK 4 OS=Homo sapiens GN=PAK4;sp|O96013|PAK4_HUMAN Serine/threonine-protein kinase PAK 4 O	0.00152206	0.00277885	0.00466641	0.0029891	0.0011182	0.0218998	0	0	0.00729994	0.00973325	2.44218	1.28817	0.307818		No change
Histone-binding protein RBBP4	RBBP4	sp|Q09028-3|RBBP4_HUMAN Isoform 3 of Histone-binding protein RBBP4 OS=Homo sapiens GN=RBBP4;sp|Q09028|RBBP4_HUMAN Histone-binding protein RBBP4 OS=Homo sapiens GN=RBBP4 PE=1 SV=3;sp|Q09028|RBBP4_HUMAN Histone-binding protein RBBP4 OS=Homo sapiens OX=9606 G	0.0266971	0.00996792	0.0298972	0.0221874	0.00814632	0.017176	0.0099359	0.0786362	0.0352494	0.0289246	1.58871	0.667857	0.307639		No change
V-type proton ATPase subunit d 2	ATP6V0D2	sp|Q8N8Y2|VA0D2_HUMAN V-type proton ATPase subunit d 2 OS=Homo sapiens GN=ATP6V0D2 PE=2 SV=1;sp|Q8N8Y2|VA0D2_HUMAN V-type proton ATPase subunit d 2 OS=Homo sapiens OX=9606 GN=ATP6V0D2 PE=1 SV=1	0.0088231	0.0122711	0.0253866	0.0154936	0.00659535	0.0681646	0.0115948	0.00323613	0.0276652	0.0269996	1.78558	0.836396	0.307615		No change
Pyruvate carboxylase, mitochondrial	PC	sp|P11498|PYC_HUMAN Pyruvate carboxylase, mitochondrial OS=Homo sapiens GN=PC PE=1 SV=2;sp|P11498|PYC_HUMAN Pyruvate carboxylase, mitochondrial OS=Homo sapiens OX=9606 GN=PC PE=1 SV=2	0	0	0.00399863	0.00133288	0.00177717	0	0.00155536	0	0.000518454	0.000691272	0.388974	-1.36226	0.307302		No change
Glutathione S-transferase Mu 2	GSTM2	sp|P28161-2|GSTM2_HUMAN Isoform 2 of Glutathione S-transferase Mu 2 OS=Homo sapiens GN=GSTM2;tr|E9PHN6|E9PHN6_HUMAN Glutathione S-transferase Mu 2 OS=Homo sapiens GN=GSTM2 PE=1 SV=1;sp|P28161|GSTM2_HUMAN Glutathione S-transferase Mu 2 OS=Homo sapiens GN=GS	0.0218483	0.0208459	0.0176028	0.020099	0.00166416	0.025727	0.0134305	0.0301061	0.0230878	0.00643825	1.1487	0.200008	0.307248		No change
		sp|Q9NTG7-2|SIR3_HUMAN Isoform 2 of NAD-dependent protein deacetylase sirtuin-3, mitochondrial OS=Homo sapiens GN=SIRT3;tr|E9PR48|E9PR48_HUMAN NAD-dependent protein deacetylase sirtuin-3, mitochondrial (Fragment) OS=Homo sapiens GN=SIRT3 PE=4 SV=1;tr|E9PM5	0.027556	0.116103	0.0919421	0.0785337	0.0339851	0.261722	0.0612315	0.04148	0.121478	0.0934959	1.54682	0.629308	0.307038		No change
Neuronal membrane glycoprotein M6-a	GPM6A	sp|P51674-3|GPM6A_HUMAN Isoform 3 of Neuronal membrane glycoprotein M6-a OS=Homo sapiens GN=GPM6A;sp|P51674-2|GPM6A_HUMAN Isoform 2 of Neuronal membrane glycoprotein M6-a OS=Homo sapiens GN=GPM6A;sp|P51674|GPM6A_HUMAN Neuronal membrane glycoprotein M6-a OS	0.0161151	0.0146943	0.016804	0.0158711	0.000784535	0.0395071	0.00748281	0.0174345	0.0214748	0.0120215	1.35307	0.436239	0.307009		No change
Proteasome subunit beta type-6	PSMB6	sp|P28072|PSB6_HUMAN Proteasome subunit beta type-6 OS=Homo sapiens GN=PSMB6 PE=1 SV=4;sp|P28072|PSB6_HUMAN Proteasome subunit beta type-6 OS=Homo sapiens OX=9606 GN=PSMB6 PE=1 SV=4;tr|A0A087X2I4|A0A087X2I4_HUMAN Proteasome subunit beta type OS=Homo sapien	0	0.00202044	0.031757	0.0112592	0.0136653	0	0	0.0145599	0.00485331	0.00647108	0.431054	-1.21406	0.306983		No change
Ribosomal protein S6 kinase alpha-1	RPS6KA1	sp|Q15418-2|KS6A1_HUMAN Isoform 2 of Ribosomal protein S6 kinase alpha-1 OS=Homo sapiens GN=RPS6KA1;tr|E9PGT3|E9PGT3_HUMAN Ribosomal protein S6 kinase OS=Homo sapiens GN=RPS6KA1 PE=1 SV=1;sp|Q15418|KS6A1_HUMAN Ribosomal protein S6 kinase alpha-1 OS=Homo sa	0	0.00293337	0.00086295	0.00126544	0.00111195	0	0	0.00198984	0.000663278	0.000884371	0.524148	-0.931953	0.306678		No change
39S ribosomal protein L1, mitochondrial	MRPL1	sp|Q9BYD6|RM01_HUMAN 39S ribosomal protein L1, mitochondrial OS=Homo sapiens GN=MRPL1 PE=1 SV=2;sp|Q9BYD6|RM01_HUMAN 39S ribosomal protein L1, mitochondrial OS=Homo sapiens OX=9606 GN=MRPL1 PE=1 SV=2;tr|H0YAB5|H0YAB5_HUMAN 39S ribosomal protein L1, mitocho	0.00169244	0.0018376	0.00137343	0.00163449	0.000174036	0	0	0.0120673	0.00402244	0.00536326	2.46098	1.29923	0.306505		No change
SRSF protein kinase 1	SRPK1	sp|Q96SB4|SRPK1_HUMAN SRSF protein kinase 1 OS=Homo sapiens OX=9606 GN=SRPK1 PE=1 SV=2;sp|Q96SB4|SRPK1_HUMAN SRSF protein kinase 1 OS=Homo sapiens GN=SRPK1 PE=1 SV=2;tr|Q5R363|Q5R363_HUMAN SRSF protein kinase 1 OS=Homo sapiens GN=SRPK1 PE=1 SV=2;sp|Q96SB4-	0	0	0.00253485	0.000844949	0.0011266	0	0.000977078	0	0.000325693	0.000434257	0.385459	-1.37535	0.306224		No change
Plastin-1	PLS1	sp|Q14651|PLSI_HUMAN Plastin-1 OS=Homo sapiens OX=9606 GN=PLS1 PE=1 SV=2;sp|Q14651|PLSI_HUMAN Plastin-1 OS=Homo sapiens GN=PLS1 PE=1 SV=2	0.00438983	0.00238072	0.000866014	0.00254552	0.00122954	0.00262164	0.00182906	0.00130669	0.00191913	0.000468338	0.753924	-0.407508	0.306084		No change
Overexpressed in colon carcinoma 1 protein	OCC1	tr|F8VQD4|F8VQD4_HUMAN Overexpressed in colon carcinoma 1 protein (Fragment) OS=Homo sapiens GN=C12orf75 PE=4 SV=2;sp|Q8TAD7|OCC1_HUMAN Overexpressed in colon carcinoma 1 protein OS=Homo sapiens GN=OCC1 PE=1 SV=2;sp|Q8TAD7|OCC1_HUMAN Overexpressed in colon	0.0134858	0.00462267	0.00441944	0.00750931	0.00398434	0.013453	0.0091316	0.00605471	0.00954642	0.00260436	1.27128	0.346279	0.306065		No change
26S protease regulatory subunit 8	PSMC5	sp|P62195|PRS8_HUMAN 26S protease regulatory subunit 8 OS=Homo sapiens GN=PSMC5 PE=1 SV=1;sp|P62195|PRS8_HUMAN 26S proteasome regulatory subunit 8 OS=Homo sapiens OX=9606 GN=PSMC5 PE=1 SV=1;sp|P62195-2|PRS8_HUMAN Isoform 2 of 26S protease regulatory subuni	0.019233	0.00966456	0.0229875	0.017295	0.00508697	0.0178969	0.0168007	0.0251156	0.0199377	0.0034519	1.1528	0.205145	0.305878		No change
Charged multivesicular body protein 4b	CHMP4B	sp|Q9H444|CHM4B_HUMAN Charged multivesicular body protein 4b OS=Homo sapiens GN=CHMP4B PE=1 SV=1;sp|Q9H444|CHM4B_HUMAN Charged multivesicular body protein 4b OS=Homo sapiens OX=9606 GN=CHMP4B PE=1 SV=1	0.841874	0.430923	0.638293	0.63703	0.137405	0.47238	0.216103	0.853515	0.513999	0.226344	0.806869	-0.309595	0.305291		No change
Coagulation factor XIII A chain	F13A1	sp|P00488|F13A_HUMAN Coagulation factor XIII A chain OS=Homo sapiens GN=F13A1 PE=1 SV=4;sp|P00488|F13A_HUMAN Coagulation factor XIII A chain OS=Homo sapiens OX=9606 GN=F13A1 PE=1 SV=5	0.0932402	0.0442288	0.0906226	0.0760305	0.0212012	0.0265954	0.0633159	0.0956733	0.0618615	0.0235107	0.813641	-0.297536	0.304897		No change
Importin subunit alpha-4	KPNA3	sp|O00505|IMA4_HUMAN Importin subunit alpha-4 OS=Homo sapiens OX=9606 GN=KPNA3 PE=1 SV=2;sp|O00505|IMA4_HUMAN Importin subunit alpha-4 OS=Homo sapiens GN=KPNA3 PE=1 SV=2	0	0.00507451	0.00792345	0.00433266	0.00288844	0.00189728	0.00336995	0.00351707	0.0029281	0.000687212	0.675821	-0.565286	0.304638		No change
Mitochondrial carrier homolog 2	MTCH2	sp|Q9Y6C9|MTCH2_HUMAN Mitochondrial carrier homolog 2 OS=Homo sapiens GN=MTCH2 PE=1 SV=1;sp|Q9Y6C9|MTCH2_HUMAN Mitochondrial carrier homolog 2 OS=Homo sapiens OX=9606 GN=MTCH2 PE=1 SV=1	0	0.00170635	0	0.000568784	0.000758378	0.00451599	0	0	0.00150533	0.00200711	2.64658	1.40413	0.303902		No change
Ubiquitin carboxyl-terminal hydrolase 4	USP4	sp|Q13107-2|UBP4_HUMAN Isoform 2 of Ubiquitin carboxyl-terminal hydrolase 4 OS=Homo sapiens GN=USP4;sp|Q13107|UBP4_HUMAN Ubiquitin carboxyl-terminal hydrolase 4 OS=Homo sapiens GN=USP4 PE=1 SV=3;sp|Q13107|UBP4_HUMAN Ubiquitin carboxyl-terminal hydrolase 4	0	0	0.000451488	0.000150496	0.000200661	0.000170535	0	0	5.6845e-05	7.57933e-05	0.377718	-1.40462	0.303863		No change
Proteasome subunit beta type-9	PSMB9	tr|A2ACR1|A2ACR1_HUMAN Proteasome subunit beta type OS=Homo sapiens GN=PSMB9 PE=1 SV=1;sp|P28065-2|PSB9_HUMAN Isoform LMP2,S of Proteasome subunit beta type-9 OS=Homo sapiens GN=PSMB9;sp|P28065|PSB9_HUMAN Proteasome subunit beta type-9 OS=Homo sapiens GN=P	0	0.0133159	0.00272406	0.00534666	0.00531284	0.041606	0	0	0.0138687	0.0184916	2.5939	1.37512	0.303679		No change
U2 small nuclear ribonucleoprotein A	SNRPA1	sp|P09661|RU2A_HUMAN U2 small nuclear ribonucleoprotein A OS=Homo sapiens GN=SNRPA1 PE=1 SV=2;sp|P09661|RU2A_HUMAN U2 small nuclear ribonucleoprotein A OS=Homo sapiens OX=9606 GN=SNRPA1 PE=1 SV=2;tr|H0YKK0|H0YKK0_HUMAN Small nuclear ribonucleoprotein pol	0	0.000954358	0	0.000318119	0.000424159	0	0.00253079	0	0.000843596	0.00112479	2.65182	1.40698	0.303675		No change
Coiled-coil domain-containing protein 132	CCDC132	sp|Q96JG6-3|CC132_HUMAN Isoform 3 of Coiled-coil domain-containing protein 132 OS=Homo sapiens GN=CCDC132;sp|Q96JG6|CC132_HUMAN Coiled-coil domain-containing protein 132 OS=Homo sapiens GN=CCDC132 PE=1 SV=3;sp|Q96JG6|VPS50_HUMAN Syndetin OS=Homo sapiens OX	0	0.000778508	0	0.000259503	0.000346004	0.00103488	0.000408829	0	0.000481235	0.000369095	1.85445	0.890994	0.303601		No change
Proteasome subunit alpha type-5	PSMA5	sp|P28066|PSA5_HUMAN Proteasome subunit alpha type-5 OS=Homo sapiens OX=9606 GN=PSMA5 PE=1 SV=3;sp|P28066|PSA5_HUMAN Proteasome subunit alpha type-5 OS=Homo sapiens GN=PSMA5 PE=1 SV=3;sp|P28066-2|PSA5_HUMAN Isoform 2 of Proteasome subunit alpha type-5 OS=H	0.0281098	0.0606489	0.0277584	0.038839	0.0145399	0.0289203	0.0221503	0.0438626	0.0316444	0.00814547	0.814758	-0.295557	0.303338		No change
L-fucose kinase	FUK	sp|Q8N0W3|FUK_HUMAN L-fucose kinase OS=Homo sapiens GN=FUK PE=2 SV=2;sp|Q8N0W3-2|FUK_HUMAN Isoform 2 of L-fucose kinase OS=Homo sapiens GN=FUK;sp|Q8N0W3|FCSK_HUMAN L-fucose kinase OS=Homo sapiens OX=9606 GN=FCSK PE=1 SV=2;tr|J3KSP6|J3KSP6_HUMAN Fucokinase,	0.000773779	0.000652965	0	0.000475581	0.000317054	0.00365693	0	0	0.00121898	0.0016253	2.56313	1.35791	0.303241		No change
Tyrosine-protein phosphatase non-receptor type 7	PTPN7	sp|P35236|PTN7_HUMAN Tyrosine-protein phosphatase non-receptor type 7 OS=Homo sapiens GN=PTPN7 PE=1 SV=3;sp|P35236-2|PTN7_HUMAN Isoform 2 of Tyrosine-protein phosphatase non-receptor type 7 OS=Homo sapiens GN=PTPN7;tr|J3KR55|J3KR55_HUMAN Tyrosine-protein p	0.0061419	0.00115159	0.00384691	0.00371346	0.00170792	0	0	0.0285239	0.00950796	0.0126773	2.5604	1.35637	0.30283		No change
Metalloproteinase inhibitor 1	TIMP1	tr|Q5H9A7|Q5H9A7_HUMAN Metalloproteinase inhibitor 1 OS=Homo sapiens GN=TIMP1 PE=1 SV=1;sp|P01033|TIMP1_HUMAN Metalloproteinase inhibitor 1 OS=Homo sapiens GN=TIMP1 PE=1 SV=1;sp|P01033|TIMP1_HUMAN Metalloproteinase inhibitor 1 OS=Homo sapiens OX=9606 GN=TI	0.0154605	0.0444478	0.0735748	0.0444944	0.0193869	0.106561	0.0138131	0.0672179	0.0625308	0.0324784	1.40536	0.490944	0.302545		No change
MMS19 nucleotide excision repair protein homolog	MMS19	sp|Q96T76|MMS19_HUMAN MMS19 nucleotide excision repair protein homolog OS=Homo sapiens GN=MMS19 PE=1 SV=2;sp|Q96T76|MMS19_HUMAN MMS19 nucleotide excision repair protein homolog OS=Homo sapiens OX=9606 GN=MMS19 PE=1 SV=2;sp|Q96T76-8|MMS19_HUMAN Isoform 5 of	0.00370945	0.000540372	0.0125343	0.00559469	0.00462638	0.00831842	0.000377224	0.000546616	0.00308075	0.00349178	0.550657	-0.860775	0.302179		No change
V-type proton ATPase subunit d 1	ATP6V0D1	sp|P61421|VA0D1_HUMAN V-type proton ATPase subunit d 1 OS=Homo sapiens GN=ATP6V0D1 PE=1 SV=1;tr|F5GYQ1|F5GYQ1_HUMAN V-type proton ATPase subunit d 1 OS=Homo sapiens GN=ATP6V0D1 PE=1 SV=1;sp|P61421|VA0D1_HUMAN V-type proton ATPase subunit d 1 OS=Homo sapien	0.0227442	0.0156759	0.0265544	0.0216582	0.00398818	0.0304772	0.0178244	0	0.0161005	0.0107337	0.743392	-0.427804	0.301589		No change
Pre-mRNA-processing-splicing factor 8	PRPF8	sp|Q6P2Q9|PRP8_HUMAN Pre-mRNA-processing-splicing factor 8 OS=Homo sapiens GN=PRPF8 PE=1 SV=2;sp|Q6P2Q9|PRP8_HUMAN Pre-mRNA-processing-splicing factor 8 OS=Homo sapiens OX=9606 GN=PRPF8 PE=1 SV=2	0.000937797	0.00276207	0.00128788	0.00166258	0.000732994	0.00246504	0.00317191	0.000853248	0.0021634	0.000873434	1.30123	0.379871	0.301432		No change
Eukaryotic translation initiation factor 4E	EIF4E	sp|P06730|IF4E_HUMAN Eukaryotic translation initiation factor 4E OS=Homo sapiens GN=EIF4E PE=1 SV=2;sp|P06730-2|IF4E_HUMAN Isoform 2 of Eukaryotic translation initiation factor 4E OS=Homo sapiens GN=EIF4E;sp|P06730|IF4E_HUMAN Eukaryotic translation initiat	0.00949539	0.00383824	0.00452163	0.00595175	0.00236243	0	0.00612044	0.0267822	0.0109676	0.0105431	1.84274	0.881856	0.301052		No change
Eukaryotic translation initiation factor 3 subunit H	EIF3H	sp|O15372|EIF3H_HUMAN Eukaryotic translation initiation factor 3 subunit H OS=Homo sapiens GN=EIF3H PE=1 SV=1;tr|B3KS98|B3KS98_HUMAN Eukaryotic translation initiation factor 3 subunit H OS=Homo sapiens GN=EIF3S3 PE=1 SV=1;sp|O15372|EIF3H_HUMAN Eukaryotic t	0.00696015	0.00748639	0.00521182	0.00655279	0.000893975	0.00352849	0.00383217	0.00894766	0.00543611	0.00234104	0.829587	-0.269535	0.300804		No change
Glycogen [starch] synthase, muscle	GYS1	sp|P13807-2|GYS1_HUMAN Isoform 2 of Glycogen [starch] synthase, muscle OS=Homo sapiens GN=GYS1;sp|P13807|GYS1_HUMAN Glycogen [starch] synthase, muscle OS=Homo sapiens GN=GYS1 PE=1 SV=2;sp|P13807|GYS1_HUMAN Glycogen [starch] synthase, muscle OS=Homo sapiens	0.00295509	0.009539	0.00179796	0.00476402	0.00318332	0.0216036	0.000665375	0.00429736	0.00885545	0.00849877	1.85882	0.894386	0.300714		No change
EH domain-containing protein 2	EHD2	sp|Q9NZN4|EHD2_HUMAN EH domain-containing protein 2 OS=Homo sapiens OX=9606 GN=EHD2 PE=1 SV=2;sp|Q9NZN4|EHD2_HUMAN EH domain-containing protein 2 OS=Homo sapiens GN=EHD2 PE=1 SV=2;sp|Q9NZN4-2|EHD2_HUMAN Isoform 2 of EH domain-containing protein 2 OS=Homo s	0.0131888	0.00976354	0.00932234	0.0107582	0.00162038	0.0182063	0.000716317	0.00312826	0.00735031	0.00723736	0.683227	-0.549564	0.300101		No change
		sp|Q9H172-4|ABCG4_HUMAN Isoform 4 of ATP-binding cassette sub-family G member 4 OS=Homo sapiens GN=ABCG4	0.0059542	0	0.00226742	0.00274054	0.00214244	0.0133621	0.00272805	0	0.00536339	0.00533248	1.95705	0.968684	0.299834		No change
Dedicator of cytokinesis protein 8	DOCK8	sp|Q8NF50-4|DOCK8_HUMAN Isoform 4 of Dedicator of cytokinesis protein 8 OS=Homo sapiens GN=DOCK8;sp|Q8NF50-3|DOCK8_HUMAN Isoform 3 of Dedicator of cytokinesis protein 8 OS=Homo sapiens GN=DOCK8;sp|Q8NF50-2|DOCK8_HUMAN Isoform 2 of Dedicator of cytokinesis	0.000456234	0.000504931	0.00314223	0.0013678	0.00118295	0	0.000202428	0.010299	0.00350048	0.00453236	2.55921	1.3557	0.299518		No change
60S ribosomal protein L21	RPL21	sp|P46778|RL21_HUMAN 60S ribosomal protein L21 OS=Homo sapiens GN=RPL21 PE=1 SV=2;sp|P46778|RL21_HUMAN 60S ribosomal protein L21 OS=Homo sapiens OX=9606 GN=RPL21 PE=1 SV=2;tr|M0R181|M0R181_HUMAN 60S ribosomal protein L21 (Fragment) OS=Homo sapiens GN=RPL21	0.08446	0.0634726	0.0532292	0.067054	0.011604	0.119186	0.0134965	0.143297	0.0919931	0.0523311	1.37193	0.456203	0.299424		No change
Syntaxin-5	STX5	sp|Q13190-2|STX5_HUMAN Isoform 2 of Syntaxin-5 OS=Homo sapiens GN=STX5;sp|Q13190|STX5_HUMAN Syntaxin-5 OS=Homo sapiens GN=STX5 PE=1 SV=2;sp|Q13190|STX5_HUMAN Syntaxin-5 OS=Homo sapiens OX=9606 GN=STX5 PE=1 SV=2;sp|Q13190-3|STX5_HUMAN Isoform 3 of Syntaxin-	0.00125822	0	0	0.000419408	0.000559211	0	0.00348873	0	0.00116291	0.00155055	2.77274	1.47131	0.298717		No change
Elongation factor 1-beta	EEF1B2	sp|P24534|EF1B_HUMAN Elongation factor 1-beta OS=Homo sapiens GN=EEF1B2 PE=1 SV=3;sp|P24534|EF1B_HUMAN Elongation factor 1-beta OS=Homo sapiens OX=9606 GN=EEF1B2 PE=1 SV=3	0.0156252	0.0147603	0.0334691	0.0212849	0.0081228	0.0254812	0.0106711	0.0146476	0.0169333	0.00569859	0.795557	-0.329963	0.298643		No change
Membrane-associated progesterone receptor component 2	PGRMC2	sp|O15173-2|PGRC2_HUMAN Isoform 2 of Membrane-associated progesterone receptor component 2 OS=Homo sapiens GN=PGRMC2;sp|O15173|PGRC2_HUMAN Membrane-associated progesterone receptor component 2 OS=Homo sapiens GN=PGRMC2 PE=1 SV=1;sp|O15173|PGRC2_HUMAN Membr	0	0.00148245	0.00342247	0.00163497	0.00119167	0	0	0.0131982	0.0043994	0.00586587	2.69081	1.42804	0.298604		No change
Vesicle-associated membrane protein 7	VAMP7	sp|P51809|VAMP7_HUMAN Vesicle-associated membrane protein 7 OS=Homo sapiens GN=VAMP7 PE=1 SV=3;sp|P51809|VAMP7_HUMAN Vesicle-associated membrane protein 7 OS=Homo sapiens OX=9606 GN=VAMP7 PE=1 SV=3;sp|P51809-3|VAMP7_HUMAN Isoform 3 of Vesicle-associated me	0.111891	0.0666199	0.0957361	0.0914157	0.0165305	0.434335	0.0693551	0.016341	0.173344	0.173994	1.89621	0.92312	0.29858		No change
Cerebral cavernous malformations 2 protein	CCM2	tr|C9JUH3|C9JUH3_HUMAN Malcavernin OS=Homo sapiens GN=CCM2 PE=1 SV=1;sp|Q9BSQ5-3|CCM2_HUMAN Isoform 3 of Malcavernin OS=Homo sapiens GN=CCM2;tr|A0A0A0MT72|A0A0A0MT72_HUMAN Malcavernin OS=Homo sapiens GN=CCM2 PE=4 SV=1;sp|Q9BSQ5|CCM2_HUMAN Malcavernin OS=Ho	0	0.00520172	0	0.00173391	0.00231188	0.00796512	0.00232294	0	0.00342935	0.00302385	1.97782	0.98391	0.298389		No change
Inositol monophosphatase 3	IMPAD1	sp|Q9NX62|IMPA3_HUMAN Inositol monophosphatase 3 OS=Homo sapiens GN=IMPAD1 PE=1 SV=1;sp|Q9NX62|IMPA3_HUMAN Golgi-resident adenosine 3,5-bisphosphate 3-phosphatase OS=Homo sapiens OX=9606 GN=BPNT2 PE=1 SV=1	0	0.00738887	0	0.00246296	0.00328394	0.011864	0.00305449	0	0.00497282	0.0045941	2.01904	1.01367	0.298264		No change
Ezrin	EZR	tr|E7EQR4|E7EQR4_HUMAN Ezrin OS=Homo sapiens GN=EZR PE=1 SV=3;sp|P15311|EZRI_HUMAN Ezrin OS=Homo sapiens GN=EZR PE=1 SV=4;sp|P15311|EZRI_HUMAN Ezrin OS=Homo sapiens OX=9606 GN=EZR PE=1 SV=4	0.549857	0.446595	0.751997	0.582816	0.112787	0.573845	0.273067	0.649123	0.498678	0.150407	0.855635	-0.224932	0.298194		No change
LIM and senescent cell antigen-like-containing domain protein 1	LIMS1	sp|P48059-5|LIMS1_HUMAN Isoform 5 of LIM and senescent cell antigen-like-containing domain protein 1 OS=Homo sapiens GN=LIMS1;sp|P48059|LIMS1_HUMAN LIM and senescent cell antigen-like-containing domain protein 1 OS=Homo sapiens OX=9606 GN=LIMS1 PE=1 SV=4;s	0.146186	0.0956558	0.151537	0.131126	0.0236469	0.258958	0.0788452	0.155868	0.164557	0.062934	1.25495	0.327632	0.297776		No change
Isocitrate dehydrogenase [NADP] cytoplasmic	IDH1	sp|O75874|IDHC_HUMAN Isocitrate dehydrogenase [NADP] cytoplasmic OS=Homo sapiens GN=IDH1 PE=1 SV=2;sp|O75874|IDHC_HUMAN Isocitrate dehydrogenase [NADP] cytoplasmic OS=Homo sapiens OX=9606 GN=IDH1 PE=1 SV=2	0.0318794	0.00611795	0.0206441	0.0195472	0.0089528	0.00738278	0.0136772	0.0223678	0.0144759	0.00526127	0.740564	-0.433303	0.297748		No change
Cytokine receptor common subunit gamma	IL2RG	sp|P31785|IL2RG_HUMAN Cytokine receptor common subunit gamma OS=Homo sapiens GN=IL2RG PE=1 SV=1;sp|P31785|IL2RG_HUMAN Cytokine receptor common subunit gamma OS=Homo sapiens OX=9606 GN=IL2RG PE=1 SV=1;tr|D6RDW9|D6RDW9_HUMAN Cytokine receptor common subunit	0.00587142	0.00926313	0.00943921	0.00819125	0.00154656	0	0.00981643	0.00871296	0.00617646	0.00411764	0.754031	-0.407303	0.296553		No change
RNA-binding protein 4	RBM4	sp|Q9BWF3|RBM4_HUMAN RNA-binding protein 4 OS=Homo sapiens GN=RBM4 PE=1 SV=1;sp|Q9BWF3|RBM4_HUMAN RNA-binding protein 4 OS=Homo sapiens OX=9606 GN=RBM4 PE=1 SV=1;tr|E9PB51|E9PB51_HUMAN RNA-binding protein 4 (Fragment) OS=Homo sapiens GN=RBM4 PE=1 SV=1;sp|Q	0	0	0.00333252	0.00111084	0.00148112	0.00945943	0	0	0.00315314	0.00420419	2.83852	1.50514	0.296227		No change
U5 small nuclear ribonucleoprotein 40 kDa protein	SNRNP40	sp|Q96DI7|SNR40_HUMAN U5 small nuclear ribonucleoprotein 40 kDa protein OS=Homo sapiens GN=SNRNP40 PE=1 SV=1;sp|Q96DI7|SNR40_HUMAN U5 small nuclear ribonucleoprotein 40 kDa protein OS=Homo sapiens OX=9606 GN=SNRNP40 PE=1 SV=1;sp|Q96DI7-2|SNR40_HUMAN Isofor	0	0	0.00447289	0.00149096	0.00198795	0	0.012701	0	0.00423368	0.00564491	2.83956	1.50567	0.296189		No change
Rho GTPase-activating protein 9	ARHGAP9	sp|Q9BRR9-4|RHG09_HUMAN Isoform 4 of Rho GTPase-activating protein 9 OS=Homo sapiens GN=ARHGAP9;sp|Q9BRR9-3|RHG09_HUMAN Isoform 3 of Rho GTPase-activating protein 9 OS=Homo sapiens GN=ARHGAP9;sp|Q9BRR9-5|RHG09_HUMAN Isoform 5 of Rho GTPase-activating prote	0	0.000754972	0.000163968	0.000306313	0.000299106	0	0.00256711	0	0.000855704	0.00114094	2.79356	1.4821	0.29568		No change
		sp|P13674-2|P4HA1_HUMAN Isoform 2 of Prolyl 4-hydroxylase subunit alpha-1 OS=Homo sapiens GN=P4HA1;sp|P13674-3|P4HA1_HUMAN Isoform 3 of Prolyl 4-hydroxylase subunit alpha-1 OS=Homo sapiens GN=P4HA1	0.00399597	0.00234516	0.0106098	0.00565032	0.00330634	0.0176313	0.00109926	0.00797653	0.00890237	0.0058193	1.57555	0.655857	0.295173		No change
Secretory carrier-associated membrane protein 4	SCAMP4	sp|Q969E2-2|SCAM4_HUMAN Isoform 2 of Secretory carrier-associated membrane protein 4 OS=Homo sapiens GN=SCAMP4;sp|Q969E2|SCAM4_HUMAN Secretory carrier-associated membrane protein 4 OS=Homo sapiens GN=SCAMP4 PE=2 SV=1;sp|Q969E2|SCAM4_HUMAN Secretory carrier	0.0208701	0.012645	0.0116229	0.015046	0.0038827	0	0.0185324	0.0615576	0.0266967	0.0232406	1.77434	0.827279	0.294901		No change
Trafficking protein particle complex subunit 8	TRAPPC8	sp|Q9Y2L5-2|TPPC8_HUMAN Isoform 2 of Trafficking protein particle complex subunit 8 OS=Homo sapiens GN=TRAPPC8;sp|Q9Y2L5|TPPC8_HUMAN Trafficking protein particle complex subunit 8 OS=Homo sapiens GN=TRAPPC8 PE=1 SV=2;sp|Q9Y2L5|TPPC8_HUMAN Trafficking prote	0.000840468	0.00087904	0.00144685	0.00105545	0.000260931	0.00170775	0.000451166	0	0.000719639	0.000658742	0.68183	-0.552515	0.294662		No change
Vesicle-associated membrane protein-associated protein A	VAPA	sp|Q9P0L0|VAPA_HUMAN Vesicle-associated membrane protein-associated protein A OS=Homo sapiens GN=VAPA PE=1 SV=3;sp|Q9P0L0|VAPA_HUMAN Vesicle-associated membrane protein-associated protein A OS=Homo sapiens OX=9606 GN=VAPA PE=1 SV=3;sp|Q9P0L0-2|VAPA_HUMAN I	0.00345004	0.00628742	0.00366601	0.00446782	0.00121306	0.00931602	0.00699106	0.00161323	0.00597344	0.0029068	1.33699	0.41899	0.294471		No change
Coiled-coil and C2 domain-containing protein 1B	CC2D1B	tr|H7C1U3|H7C1U3_HUMAN Coiled-coil and C2 domain-containing protein 1B (Fragment) OS=Homo sapiens GN=CC2D1B PE=1 SV=2;sp|Q5T0F9-2|C2D1B_HUMAN Isoform 2 of Coiled-coil and C2 domain-containing protein 1B OS=Homo sapiens GN=CC2D1B;sp|Q5T0F9|C2D1B_HUMAN Coile	0	0.00262689	0	0.00087563	0.00116751	0.00759929	0	0	0.0025331	0.00337746	2.89288	1.53251	0.29427		No change
Serine/arginine-rich splicing factor 10	SRSF10	sp|O75494-5|SRS10_HUMAN Isoform 5 of Serine/arginine-rich splicing factor 10 OS=Homo sapiens GN=SRSF10;tr|Q5JRI1|Q5JRI1_HUMAN Serine/arginine-rich-splicing factor 10 OS=Homo sapiens GN=SRSF10 PE=1 SV=1;sp|O75494-4|SRS10_HUMAN Isoform 4 of Serine/arginine-r	0.00645852	0.00202456	0	0.00282769	0.00242055	0.0239566	0	0	0.00798554	0.0106474	2.82405	1.49776	0.294108		No change
Neuropathy target esterase	PNPLA6	sp|Q8IY17-5|PLPL6_HUMAN Isoform 5 of Neuropathy target esterase OS=Homo sapiens GN=PNPLA6;sp|Q8IY17-2|PLPL6_HUMAN Isoform 2 of Neuropathy target esterase OS=Homo sapiens GN=PNPLA6;sp|Q8IY17-3|PLPL6_HUMAN Isoform 3 of Neuropathy target esterase OS=Homo sapi	0	0.00272954	0	0.000909846	0.00121313	0	0.00094019	0	0.000313397	0.000417862	0.34445	-1.53763	0.293909		No change
H(+)/Cl(-) exchange transporter 3	CLCN3	tr|A0A087WU31|A0A087WU31_HUMAN Chloride channel protein OS=Homo sapiens GN=CLCN3 PE=3 SV=1;sp|P51790-4|CLCN3_HUMAN Isoform 3 of H(+)/Cl(-) exchange transporter 3 OS=Homo sapiens GN=CLCN3;tr|A0A0A0MTB7|A0A0A0MTB7_HUMAN H(+)/Cl(-) exchange transporter 3 OS=H	0.000469509	0.00554221	0.00349687	0.00316953	0.00180001	0.00510355	0.000530857	0	0.00187814	0.00215028	0.592561	-0.754966	0.293674		No change
Receptor-type tyrosine-protein phosphatase kappa	PTPRK	sp|Q15262|PTPRK_HUMAN Receptor-type tyrosine-protein phosphatase kappa OS=Homo sapiens GN=PTPRK PE=1 SV=2;sp|Q15262-2|PTPRK_HUMAN Isoform 2 of Receptor-type tyrosine-protein phosphatase kappa OS=Homo sapiens GN=PTPRK;sp|Q15262-3|PTPRK_HUMAN Isoform 3 of Re	0	0.000339107	0.000543148	0.000294085	0.000196057	0	0.00248669	0	0.000828898	0.0011052	2.81856	1.49496	0.293586		No change
Ubiquitin-like protein 3	UBL3	sp|O95164|UBL3_HUMAN Ubiquitin-like protein 3 OS=Homo sapiens GN=UBL3 PE=1 SV=1;sp|O95164|UBL3_HUMAN Ubiquitin-like protein 3 OS=Homo sapiens OX=9606 GN=UBL3 PE=1 SV=1	0	0.00777491	0.00538655	0.00438715	0.00292477	0.0058387	0.00222446	0	0.00268772	0.00210065	0.612634	-0.706903	0.293482		No change
Casein kinase II subunit alpha;Casein kinase II subunit alpha 3	CSNK2A1;CSNK2A3	tr|E7EU96|E7EU96_HUMAN Casein kinase II subunit alpha OS=Homo sapiens GN=CSNK2A1 PE=1 SV=1;sp|P68400|CSK21_HUMAN Casein kinase II subunit alpha OS=Homo sapiens GN=CSNK2A1 PE=1 SV=1;tr|Q5U5J2|Q5U5J2_HUMAN CSNK2A1 protein OS=Homo sapiens GN=CSNK2A1 PE=1 SV=1	0.0106608	0.00436028	0.00548365	0.00683491	0.00255059	0.0119405	0.00695338	0.00628052	0.00839148	0.00236604	1.22774	0.296004	0.293438		No change
Phosphoglucomutase-2	PGM2	sp|Q96G03|PGM2_HUMAN Phosphoglucomutase-2 OS=Homo sapiens GN=PGM2 PE=1 SV=4;sp|Q96G03|PGM2_HUMAN Phosphopentomutase OS=Homo sapiens OX=9606 GN=PGM2 PE=1 SV=4	0.00287885	0	0.0045507	0.00247652	0.00165101	0.00388179	0.00144707	0.00515647	0.00349511	0.00136536	1.4113	0.497026	0.293119		No change
Protein FAM195A	FAM195A	tr|I3L172|I3L172_HUMAN Protein FAM195A OS=Homo sapiens GN=FAM195A PE=1 SV=1;sp|Q9BUT9-2|F195A_HUMAN Isoform 2 of Protein FAM195A OS=Homo sapiens GN=FAM195A;sp|Q9BUT9|F195A_HUMAN Protein FAM195A OS=Homo sapiens GN=FAM195A PE=1 SV=2;sp|Q9BUT9|MCRI2_HUMAN MAP	0.489671	0.194418	0.188185	0.290758	0.132608	2.05402	0.112821	0	0.722281	0.887827	2.48413	1.31274	0.292572		No change
Arachidonate 5-lipoxygenase-activating protein	ALOX5AP	tr|A0A087WW23|A0A087WW23_HUMAN Arachidonate 5-lipoxygenase-activating protein OS=Homo sapiens GN=ALOX5AP PE=1 SV=1;sp|P20292|AL5AP_HUMAN Arachidonate 5-lipoxygenase-activating protein OS=Homo sapiens GN=ALOX5AP PE=1 SV=2;sp|P20292|AL5AP_HUMAN Arachidonate	0	0.00071504	0.0284975	0.0097375	0.0125066	0.047513	0.0124262	0	0.0199797	0.0183555	2.05183	1.03691	0.292462		No change
HIG1 domain family member 2A, mitochondrial	HIGD2A	sp|Q9BW72|HIG2A_HUMAN HIG1 domain family member 2A, mitochondrial OS=Homo sapiens GN=HIGD2A PE=1 SV=1;sp|Q9BW72|HIG2A_HUMAN HIG1 domain family member 2A, mitochondrial OS=Homo sapiens OX=9606 GN=HIGD2A PE=1 SV=1	0	0	0.0747475	0.0249158	0.0332211	0	0	0.0252981	0.00843271	0.0112436	0.338448	-1.56299	0.292149		No change
Crooked neck-like protein 1	CRNKL1	sp|Q9BZJ0-2|CRNL1_HUMAN Isoform 2 of Crooked neck-like protein 1 OS=Homo sapiens GN=CRNKL1;tr|Q5JY65|Q5JY65_HUMAN Crooked neck-like protein 1 OS=Homo sapiens GN=CRNKL1 PE=1 SV=1;sp|Q9BZJ0-3|CRNL1_HUMAN Isoform 3 of Crooked neck-like protein 1 OS=Homo sapie	0.00408116	0	0	0.00136039	0.00181385	0	0	0.0120694	0.00402313	0.00536418	2.95735	1.5643	0.292059		No change
Proteasome subunit beta type-3	PSMB3	tr|A0A087WUL2|A0A087WUL2_HUMAN Proteasome subunit beta type-3 (Fragment) OS=Homo sapiens GN=PSMB3 PE=1 SV=1;sp|P49720|PSB3_HUMAN Proteasome subunit beta type-3 OS=Homo sapiens GN=PSMB3 PE=1 SV=2;sp|P49720|PSB3_HUMAN Proteasome subunit beta type-3 OS=Homo s	0.0273488	0.0133984	0.0426077	0.0277849	0.00988182	0.0309398	0.0268104	0.0435781	0.0337761	0.00653467	1.21563	0.2817	0.290954		No change
PRA1 family protein 2	PRAF2	sp|O60831|PRAF2_HUMAN PRA1 family protein 2 OS=Homo sapiens GN=PRAF2 PE=1 SV=1;sp|O60831|PRAF2_HUMAN PRA1 family protein 2 OS=Homo sapiens OX=9606 GN=PRAF2 PE=1 SV=1;tr|A6NM71|A6NM71_HUMAN Uncharacterized protein OS=Homo sapiens PE=4 SV=3	0.00247774	0	0	0.000825915	0.00110122	0	0	0.00743777	0.00247926	0.00330567	3.00183	1.58584	0.290598		No change
FERM, RhoGEF and pleckstrin domain-containing protein 1	FARP1	tr|M0QYB0|M0QYB0_HUMAN FERM, RhoGEF and pleckstrin domain-containing protein 1 (Fragment) OS=Homo sapiens GN=FARP1 PE=1 SV=1;sp|Q9Y4F1|FARP1_HUMAN FERM, RhoGEF and pleckstrin domain-containing protein 1 OS=Homo sapiens GN=FARP1 PE=1 SV=1;tr|C9JME2|C9JME2_H	0.00124969	0	0	0.000416564	0.000555418	0	0.00376233	0	0.00125411	0.00167215	3.01061	1.59006	0.290316		No change
60S ribosomal protein L29		sp|P47914|RL29_HUMAN 60S ribosomal protein L29 OS=Homo sapiens GN=RPL29 PE=1 SV=2;sp|P47914|RL29_HUMAN 60S ribosomal protein L29 OS=Homo sapiens OX=9606 GN=RPL29 PE=1 SV=2	0.0973151	0.0525845	0.0652976	0.0717324	0.0170551	0.0592154	0.049461	0.209424	0.106033	0.068927	1.47818	0.563822	0.290009		No change
Phosphatidylinositide phosphatase SAC1	SACM1L	sp|Q9NTJ5|SAC1_HUMAN Phosphatidylinositide phosphatase SAC1 OS=Homo sapiens GN=SACM1L PE=1 SV=2;sp|Q9NTJ5|SAC1_HUMAN Phosphatidylinositol-3-phosphatase SAC1 OS=Homo sapiens OX=9606 GN=SACM1L PE=1 SV=2;tr|E9PGZ4|E9PGZ4_HUMAN Phosphatidylinositide phosphatas	0.00197598	0.00150454	0.00139595	0.00162549	0.00023366	0	0.00306449	0.00435989	0.00247479	0.00164986	1.52249	0.606436	0.289887		No change
Serine/threonine-protein phosphatase 6 regulatory ankyrin repeat subunit A	ANKRD28	sp|O15084|ANR28_HUMAN Serine/threonine-protein phosphatase 6 regulatory ankyrin repeat subunit A OS=Homo sapiens GN=ANKRD28 PE=1 SV=5;sp|O15084-4|ANR28_HUMAN Isoform 4 of Serine/threonine-protein phosphatase 6 regulatory ankyrin repeat subunit A OS=Homo sa	0	0.0205792	0	0.00685974	0.00914633	0	0	0.00678491	0.00226164	0.00301552	0.329697	-1.60079	0.289602		No change
		tr|H3BPE1|H3BPE1_HUMAN Microtubule-actin cross-linking factor 1, isoforms 1/2/3/5 OS=Homo sapiens GN=MACF1 PE=1 SV=1;tr|H3BQK9|H3BQK9_HUMAN Microtubule-actin cross-linking factor 1, isoforms 1/2/3/5 OS=Homo sapiens GN=MACF1 PE=1 SV=1	1.98577e-05	0.000109568	0.000461795	0.000197074	0.000176481	0.00159852	4.37432e-05	0	0.000547422	0.000700734	2.77775	1.47392	0.288972		No change
3(2),5-bisphosphate nucleotidase 1	BPNT1	sp|O95861|BPNT1_HUMAN 3(2),5-bisphosphate nucleotidase 1 OS=Homo sapiens GN=BPNT1 PE=1 SV=1;sp|O95861|BPNT1_HUMAN 3(2),5-bisphosphate nucleotidase 1 OS=Homo sapiens OX=9606 GN=BPNT1 PE=1 SV=1;sp|O95861-4|BPNT1_HUMAN Isoform 4 of 3(2),5-bisphosphat	0	0.00243662	0	0.000812208	0.00108294	0	0.00154691	0.00307403	0.00154031	0.00102688	1.89645	0.923303	0.288956		No change
ATP-dependent RNA helicase DDX18	DDX18	sp|Q9NVP1|DDX18_HUMAN ATP-dependent RNA helicase DDX18 OS=Homo sapiens OX=9606 GN=DDX18 PE=1 SV=2;sp|Q9NVP1|DDX18_HUMAN ATP-dependent RNA helicase DDX18 OS=Homo sapiens GN=DDX18 PE=1 SV=2	0.001032	0.00117047	0.000619117	0.00094053	0.000214275	0	0.00265666	0.00171731	0.00145799	0.000971995	1.55018	0.632437	0.288555		No change
Glomulin	GLMN	sp|Q92990|GLMN_HUMAN Glomulin OS=Homo sapiens GN=GLMN PE=1 SV=2;sp|Q92990|GLMN_HUMAN Glomulin OS=Homo sapiens OX=9606 GN=GLMN PE=1 SV=2;sp|Q92990-2|GLMN_HUMAN Isoform 2 of Glomulin OS=Homo sapiens GN=GLMN	0	0.000460975	0	0.000153658	0.000204878	0.00141582	0	0	0.000471939	0.000629252	3.07135	1.61887	0.288415		No change
Sorting nexin-27	SNX27	sp|Q96L92-3|SNX27_HUMAN Isoform 2 of Sorting nexin-27 OS=Homo sapiens GN=SNX27;sp|Q96L92|SNX27_HUMAN Sorting nexin-27 OS=Homo sapiens GN=SNX27 PE=1 SV=2;sp|Q96L92|SNX27_HUMAN Sorting nexin-27 OS=Homo sapiens OX=9606 GN=SNX27 PE=1 SV=2;sp|Q96L92-2|SNX27_HUM	0.00244821	0	0	0.000816071	0.00108809	0	0	0.00753141	0.00251047	0.00334729	3.07629	1.62119	0.288264		No change
Isocitrate dehydrogenase [NAD] subunit alpha, mitochondrial	IDH3A	sp|P50213|IDH3A_HUMAN Isocitrate dehydrogenase [NAD] subunit alpha, mitochondrial OS=Homo sapiens GN=IDH3A PE=1 SV=1;sp|P50213|IDH3A_HUMAN Isocitrate dehydrogenase [NAD] subunit alpha, mitochondrial OS=Homo sapiens OX=9606 GN=IDH3A PE=1 SV=1;sp|P50213-2|ID	0	0.00583723	0.00533428	0.00372384	0.00248256	0.00905183	0.00856731	0	0.00587305	0.00391536	1.57715	0.657319	0.288101		No change
U4/U6,U5 tri-snRNP-associated protein 2	USP39	tr|A0A087X1B2|A0A087X1B2_HUMAN U4/U6,U5 tri-snRNP-associated protein 2 OS=Homo sapiens GN=USP39 PE=1 SV=1;sp|Q53GS9|SNUT2_HUMAN U4/U6,U5 tri-snRNP-associated protein 2 OS=Homo sapiens GN=USP39 PE=1 SV=2;sp|Q53GS9|SNUT2_HUMAN U4/U6,U5 tri-snRNP-associated p	0.00223069	0.000720924	0.00181186	0.00158783	0.000577936	0.00927704	0.00127953	0	0.00351885	0.00383879	2.21614	1.14805	0.287873		No change
Vesicle transport protein SFT2A	SFT2D1	sp|Q8WV19|SFT2A_HUMAN Vesicle transport protein SFT2A OS=Homo sapiens GN=SFT2D1 PE=1 SV=1;sp|Q8WV19|SFT2A_HUMAN Vesicle transport protein SFT2A OS=Homo sapiens OX=9606 GN=SFT2D1 PE=1 SV=1	0	0.0298763	0.011202	0.0136928	0.010789	0.0553726	0.0202098	0	0.0251941	0.020119	1.83996	0.879674	0.287409		No change
RalBP1-associated Eps domain-containing protein 1	REPS1	sp|Q96D71-2|REPS1_HUMAN Isoform 2 of RalBP1-associated Eps domain-containing protein 1 OS=Homo sapiens GN=REPS1;sp|Q96D71-4|REPS1_HUMAN Isoform 4 of RalBP1-associated Eps domain-containing protein 1 OS=Homo sapiens GN=REPS1;sp|Q96D71-3|REPS1_HUMAN Isoform	0.000370178	0	0	0.000123393	0.000164524	0	0.00115744	0	0.000385813	0.000514418	3.12671	1.64465	0.286758		No change
Versican core protein	VCAN	sp|P13611-4|CSPG2_HUMAN Isoform V3 of Versican core protein OS=Homo sapiens GN=VCAN;tr|E9PF17|E9PF17_HUMAN Versican core protein OS=Homo sapiens GN=VCAN PE=1 SV=2;sp|P13611-3|CSPG2_HUMAN Isoform V2 of Versican core protein OS=Homo sapiens GN=VCAN;sp|P13611	0.00201289	0.00100596	0.00152907	0.00151597	0.000340011	0	0.0137199	0	0.0045733	0.00609773	3.01674	1.59299	0.286427		No change
Superkiller viralicidic activity 2-like 2	SKIV2L2	sp|P42285|SK2L2_HUMAN Superkiller viralicidic activity 2-like 2 OS=Homo sapiens GN=SKIV2L2 PE=1 SV=3;sp|P42285|MTREX_HUMAN Exosome RNA helicase MTR4 OS=Homo sapiens OX=9606 GN=MTREX PE=1 SV=3	0	0.00119127	0.000914683	0.000701986	0.000467991	0.00366355	0.000737801	0	0.00146712	0.00146429	2.08995	1.06347	0.285821		No change
		sp|P60953-1|CDC42_HUMAN Isoform 1 of Cell division control protein 42 homolog OS=Homo sapiens GN=CDC42	0	0.00273165	0	0.000910549	0.00121407	0	0.00866249	0	0.0028875	0.00385	3.17116	1.66501	0.285477		No change
Brefeldin A-inhibited guanine nucleotide-exchange protein 1	ARFGEF1	sp|Q9Y6D6|BIG1_HUMAN Brefeldin A-inhibited guanine nucleotide-exchange protein 1 OS=Homo sapiens GN=ARFGEF1 PE=1 SV=2;sp|Q9Y6D6|BIG1_HUMAN Brefeldin A-inhibited guanine nucleotide-exchange protein 1 OS=Homo sapiens OX=9606 GN=ARFGEF1 PE=1 SV=2;tr|E5RIF2|E5	0	0.00101393	0.00143823	0.000817388	0.000544926	0	0.00131711	0	0.000439038	0.000585384	0.537123	-0.896676	0.28502		No change
Heat shock 70 kDa protein 4L	HSPA4L	sp|O95757|HS74L_HUMAN Heat shock 70 kDa protein 4L OS=Homo sapiens GN=HSPA4L PE=1 SV=3;sp|O95757|HS74L_HUMAN Heat shock 70 kDa protein 4L OS=Homo sapiens OX=9606 GN=HSPA4L PE=1 SV=3;tr|D6RJ96|D6RJ96_HUMAN Heat shock 70 kDa protein 4L (Fragment) OS=Homo sap	0	0.00377206	0	0.00125735	0.00167647	0	0.00117978	0	0.00039326	0.000524346	0.312767	-1.67684	0.284744		No change
Integrin alpha-5;Integrin alpha-5 heavy chain;Integrin alpha-5 light chain	ITGA5	sp|P08648|ITA5_HUMAN Integrin alpha-5 OS=Homo sapiens OX=9606 GN=ITGA5 PE=1 SV=2;sp|P08648|ITA5_HUMAN Integrin alpha-5 OS=Homo sapiens GN=ITGA5 PE=1 SV=2	0.0163579	0.0110531	0.0125558	0.0133222	0.00202374	0.00320265	0.00125884	0.0219681	0.00880985	0.00877214	0.661289	-0.596647	0.28423		No change
Rab GTPase-binding effector protein 1	RABEP1	sp|Q15276-2|RABE1_HUMAN Isoform 2 of Rab GTPase-binding effector protein 1 OS=Homo sapiens GN=RABEP1;sp|Q15276|RABE1_HUMAN Rab GTPase-binding effector protein 1 OS=Homo sapiens GN=RABEP1 PE=1 SV=2;sp|Q15276|RABE1_HUMAN Rab GTPase-binding effector protein 1	0	0.00103006	0	0.000343354	0.000457805	0	0.000320173	0	0.000106724	0.000142299	0.310829	-1.68581	0.284193		No change
DNA topoisomerase 2-alpha	TOP2A	sp|P11388|TOP2A_HUMAN DNA topoisomerase 2-alpha OS=Homo sapiens GN=TOP2A PE=1 SV=3;sp|P11388-2|TOP2A_HUMAN Isoform 2 of DNA topoisomerase 2-alpha OS=Homo sapiens GN=TOP2A;sp|P11388-3|TOP2A_HUMAN Isoform 3 of DNA topoisomerase 2-alpha OS=Homo sapiens GN=TOP	0.0609632	0.00714536	0.0353534	0.0344873	0.018228	0.0543179	0.0180449	0.0728159	0.0483929	0.020232	1.40321	0.48873	0.283934		No change
Huntingtin-interacting protein 1-related protein	HIP1R	sp|O75146|HIP1R_HUMAN Huntingtin-interacting protein 1-related protein OS=Homo sapiens OX=9606 GN=HIP1R PE=1 SV=2;sp|O75146|HIP1R_HUMAN Huntingtin-interacting protein 1-related protein OS=Homo sapiens GN=HIP1R PE=1 SV=2	0	0.000110036	0.000394401	0.000168146	0.000150837	0	0	0.0015991	0.000533033	0.000710711	3.17007	1.66451	0.283633		No change
Anoctamin-10	ANO10	sp|Q9NW15-2|ANO10_HUMAN Isoform 2 of Anoctamin-10 OS=Homo sapiens GN=ANO10;sp|Q9NW15|ANO10_HUMAN Anoctamin-10 OS=Homo sapiens GN=ANO10 PE=1 SV=2;sp|Q9NW15|ANO10_HUMAN Anoctamin-10 OS=Homo sapiens OX=9606 GN=ANO10 PE=1 SV=2;sp|Q9NW15-5|ANO10_HUMAN Isoform 5	0.00354588	0	0.00390867	0.00248485	0.00165657	0.0235901	0	0	0.00786337	0.0104845	3.16452	1.66199	0.283019		No change
Vacuolar protein sorting-associated protein 29	VPS29	sp|Q9UBQ0|VPS29_HUMAN Vacuolar protein sorting-associated protein 29 OS=Homo sapiens GN=VPS29 PE=1 SV=1;sp|Q9UBQ0|VPS29_HUMAN Vacuolar protein sorting-associated protein 29 OS=Homo sapiens OX=9606 GN=VPS29 PE=1 SV=1;sp|Q9UBQ0-2|VPS29_HUMAN Isoform 2 of Vac	0.0173816	0.0214902	0.00457694	0.0144829	0.00660398	0.0610254	0.00674544	0.0116954	0.0264888	0.0230245	1.82897	0.871029	0.282837		No change
Nucleolar GTP-binding protein 1	GTPBP4	sp|Q9BZE4|NOG1_HUMAN Nucleolar GTP-binding protein 1 OS=Homo sapiens GN=GTPBP4 PE=1 SV=3;sp|Q9BZE4|GTPB4_HUMAN GTP-binding protein 4 OS=Homo sapiens OX=9606 GN=GTPBP4 PE=1 SV=3;sp|Q9BZE4-2|NOG1_HUMAN Isoform 2 of Nucleolar GTP-binding protein 1 OS=Homo sap	0	0.00110943	0	0.00036981	0.00049308	0	0.000339112	0	0.000113037	0.000150717	0.305663	-1.70998	0.282732		No change
Probable ATP-dependent RNA helicase DDX20	DDX20	sp|Q9UHI6|DDX20_HUMAN Probable ATP-dependent RNA helicase DDX20 OS=Homo sapiens GN=DDX20 PE=1 SV=2;sp|Q9UHI6|DDX20_HUMAN Probable ATP-dependent RNA helicase DDX20 OS=Homo sapiens OX=9606 GN=DDX20 PE=1 SV=2;sp|Q9UHI6-2|DDX20_HUMAN Isoform 2 of Probable ATP-	0.00172452	0.00172486	0.00324579	0.00223173	0.000676043	0.00627867	0.0027197	0.000973832	0.00332407	0.00196974	1.48946	0.574789	0.281797		No change
Exocyst complex component 7	EXOC7	sp|Q9UPT5-2|EXOC7_HUMAN Isoform 2 of Exocyst complex component 7 OS=Homo sapiens GN=EXOC7;sp|Q9UPT5-5|EXOC7_HUMAN Isoform 5 of Exocyst complex component 7 OS=Homo sapiens GN=EXOC7;sp|Q9UPT5-1|EXOC7_HUMAN Isoform 1 of Exocyst complex component 7 OS=Homo sap	0.000881799	0.00202044	0.00127868	0.00139364	0.000417866	0.00811514	0.00127457	0	0.00312991	0.00332349	2.24585	1.16726	0.281474		No change
Transmembrane and coiled-coil domain-containing protein 1	TMCO1	sp|Q9UM00-2|TMCO1_HUMAN Isoform 2 of Transmembrane and coiled-coil domain-containing protein 1 OS=Homo sapiens GN=TMCO1;sp|Q9UM00|TMCO1_HUMAN Transmembrane and coiled-coil domain-containing protein 1 OS=Homo sapiens GN=TMCO1 PE=1 SV=1;tr|J9JIE6|J9JIE6_HUMA	0.00753234	0.0013556	0	0.00296265	0.00304646	0	0	0.0290905	0.00969683	0.0129291	3.27303	1.71063	0.281361		No change
Ras-related protein Rab-27A	RAB27A	sp|P51159|RB27A_HUMAN Ras-related protein Rab-27A OS=Homo sapiens GN=RAB27A PE=1 SV=3;sp|P51159|RB27A_HUMAN Ras-related protein Rab-27A OS=Homo sapiens OX=9606 GN=RAB27A PE=1 SV=3;tr|H3BN55|H3BN55_HUMAN Ras-related protein Rab-27A (Fragment) OS=Homo sapien	0.068511	0.102227	0.0809955	0.0839112	0.0122106	0.105747	0.0383236	0.0648708	0.0696471	0.0240665	0.830009	-0.268801	0.281357		No change
SWI/SNF-related matrix-associated actin-dependent regulator of chromatin subfamily A member 5	SMARCA5	sp|O60264|SMCA5_HUMAN SWI/SNF-related matrix-associated actin-dependent regulator of chromatin subfamily A member 5 OS=Homo sapiens GN=SMARCA5 PE=1 SV=1;sp|O60264|SMCA5_HUMAN SWI/SNF-related matrix-associated actin-dependent regulator of chromatin subfamil	0.0021181	0.000617285	0.000791278	0.00117556	0.000628364	0.00210422	0.000986791	0.00153358	0.00154153	0.000375125	1.31132	0.391019	0.281165		No change
		tr|F5H4F7|F5H4F7_HUMAN Protein disulfide-isomerase TMX3 (Fragment) OS=Homo sapiens GN=TMX3 PE=4 SV=2	0.0181554	0.0161333	0.0275852	0.0206246	0.00464038	0.0431794	0.0140676	0.0230651	0.0267707	0.0109391	1.298	0.376289	0.280773		No change
60S ribosomal protein L18a	RPL18A	sp|Q02543|RL18A_HUMAN 60S ribosomal protein L18a OS=Homo sapiens GN=RPL18A PE=1 SV=2;sp|Q02543|RL18A_HUMAN 60S ribosomal protein L18a OS=Homo sapiens OX=9606 GN=RPL18A PE=1 SV=2;tr|M0R1A7|M0R1A7_HUMAN 60S ribosomal protein L18a OS=Homo sapiens GN=RPL18A PE	0.207664	0.0867766	0.155491	0.149977	0.0421339	0.170163	0.0915336	0.360301	0.207332	0.101979	1.38242	0.4672	0.280683		No change
Sex hormone-binding globulin	SHBG	sp|P04278|SHBG_HUMAN Sex hormone-binding globulin OS=Homo sapiens OX=9606 GN=SHBG PE=1 SV=2;sp|P04278|SHBG_HUMAN Sex hormone-binding globulin OS=Homo sapiens GN=SHBG PE=1 SV=2;tr|I3L145|I3L145_HUMAN Sex hormone-binding globulin OS=Homo sapiens GN=SHBG PE=4	0.00226747	0	0	0.000755822	0.00100776	0	0	0.00760817	0.00253606	0.00338141	3.35536	1.74647	0.28059		No change
LanC-like protein 1	LANCL1	sp|O43813|LANC1_HUMAN LanC-like protein 1 OS=Homo sapiens GN=LANCL1 PE=1 SV=1;sp|O43813|LANC1_HUMAN Glutathione S-transferase LANCL1 OS=Homo sapiens OX=9606 GN=LANCL1 PE=1 SV=1;tr|E9PHS0|E9PHS0_HUMAN LanC-like protein 1 (Fragment) OS=Homo sapiens GN=LANCL1	0.00733583	0.00314215	0.00716337	0.00588045	0.00182553	0.0073981	0.0200456	0.00161522	0.00968632	0.00690622	1.64721	0.720022	0.280326		No change
DNA replication licensing factor MCM5	MCM5	sp|P33992|MCM5_HUMAN DNA replication licensing factor MCM5 OS=Homo sapiens GN=MCM5 PE=1 SV=5;sp|P33992|MCM5_HUMAN DNA replication licensing factor MCM5 OS=Homo sapiens OX=9606 GN=MCM5 PE=1 SV=5;tr|B1AHB1|B1AHB1_HUMAN DNA replication licensing factor MCM5 O	0.0087815	0.00165988	0.00399383	0.00481174	0.00264651	0.00645341	0.00525971	0.00712453	0.00627922	0.000679669	1.30498	0.384026	0.280288		No change
Ras GTPase-activating-like protein IQGAP2	IQGAP2	sp|Q13576|IQGA2_HUMAN Ras GTPase-activating-like protein IQGAP2 OS=Homo sapiens GN=IQGAP2 PE=1 SV=4;sp|Q13576|IQGA2_HUMAN Ras GTPase-activating-like protein IQGAP2 OS=Homo sapiens OX=9606 GN=IQGAP2 PE=1 SV=4;tr|F5H7S7|F5H7S7_HUMAN Ras GTPase-activating-lik	0.00660789	0.00829136	0.00983555	0.00824493	0.00109136	0.0108953	0.00277457	0.00600729	0.00655904	0.00289081	0.795524	-0.330022	0.28022		No change
Syntaxin-7	STX7	sp|O15400-2|STX7_HUMAN Isoform 2 of Syntaxin-7 OS=Homo sapiens GN=STX7;sp|O15400|STX7_HUMAN Syntaxin-7 OS=Homo sapiens GN=STX7 PE=1 SV=4;sp|O15400|STX7_HUMAN Syntaxin-7 OS=Homo sapiens OX=9606 GN=STX7 PE=1 SV=4	0.12714	0.085873	0.130981	0.114665	0.0191944	0.111824	0.0370348	0.131751	0.0935366	0.0376679	0.815741	-0.293817	0.279943		No change
Glutathione synthetase	GSS	sp|P48637|GSHB_HUMAN Glutathione synthetase OS=Homo sapiens OX=9606 GN=GSS PE=1 SV=1;sp|P48637|GSHB_HUMAN Glutathione synthetase OS=Homo sapiens GN=GSS PE=1 SV=1;sp|P48637-2|GSHB_HUMAN Isoform 2 of Glutathione synthetase OS=Homo sapiens GN=GSS	0.0074064	0.00198992	0.00787383	0.00575671	0.0025112	0.0111354	0.00622416	0.00499229	0.00745063	0.00245654	1.29425	0.372117	0.279576		No change
26S proteasome non-ATPase regulatory subunit 8	PSMD8	tr|R4GMR5|R4GMR5_HUMAN 26S proteasome non-ATPase regulatory subunit 8 OS=Homo sapiens GN=PSMD8 PE=1 SV=1;sp|P48556|PSMD8_HUMAN 26S proteasome non-ATPase regulatory subunit 8 OS=Homo sapiens GN=PSMD8 PE=1 SV=2;sp|P48556|PSMD8_HUMAN 26S proteasome non-ATPase	0.0218682	0.0352507	0.016761	0.0246266	0.0070827	0.0427199	0.0270484	0.0205512	0.0301065	0.00840894	1.22252	0.289856	0.27947		No change
Thioredoxin-related transmembrane protein 1	TMX1	sp|Q9H3N1|TMX1_HUMAN Thioredoxin-related transmembrane protein 1 OS=Homo sapiens OX=9606 GN=TMX1 PE=1 SV=1;sp|Q9H3N1|TMX1_HUMAN Thioredoxin-related transmembrane protein 1 OS=Homo sapiens GN=TMX1 PE=1 SV=1	0	0.00318981	0.00507645	0.00275542	0.00183695	0	0.00677661	0.00672031	0.00449897	0.00299932	1.63277	0.707324	0.278921		No change
Alkylated DNA repair protein alkB homolog 8	ALKBH8	sp|Q96BT7-3|ALKB8_HUMAN Isoform 3 of Alkylated DNA repair protein alkB homolog 8 OS=Homo sapiens GN=ALKBH8;sp|Q96BT7-2|ALKB8_HUMAN Isoform 2 of Alkylated DNA repair protein alkB homolog 8 OS=Homo sapiens GN=ALKBH8;sp|Q96BT7|ALKB8_HUMAN Alkylated DNA repair	0.0208147	0	0.0116758	0.0108302	0.00722011	0.108632	0	0	0.0362108	0.0482811	3.34351	1.74136	0.278746		No change
Transmembrane emp24 domain-containing protein 4	TMED4	sp|Q7Z7H5|TMED4_HUMAN Transmembrane emp24 domain-containing protein 4 OS=Homo sapiens GN=TMED4 PE=1 SV=1;sp|Q7Z7H5|TMED4_HUMAN Transmembrane emp24 domain-containing protein 4 OS=Homo sapiens OX=9606 GN=TMED4 PE=1 SV=1;sp|Q7Z7H5-3|TMED4_HUMAN Isoform 3 of T	0	0.00291898	0	0.000972994	0.00129732	0	0	0.0100276	0.00334252	0.00445669	3.4353	1.78043	0.27866		No change
Cytoplasmic aconitate hydratase	ACO1	sp|P21399|ACOHC_HUMAN Cytoplasmic aconitate hydratase OS=Homo sapiens OX=9606 GN=ACO1 PE=1 SV=3;sp|P21399|ACOC_HUMAN Cytoplasmic aconitate hydratase OS=Homo sapiens GN=ACO1 PE=1 SV=3	0.103672	0.0367986	0.0479317	0.0628007	0.0272473	0.0569216	0.0252826	0.0599247	0.0473763	0.0147291	0.754392	-0.406614	0.278542		No change
Histone deacetylase 6	HDAC6	sp|Q9UBN7|HDAC6_HUMAN Histone deacetylase 6 OS=Homo sapiens GN=HDAC6 PE=1 SV=2;sp|Q9UBN7|HDAC6_HUMAN Histone deacetylase 6 OS=Homo sapiens OX=9606 GN=HDAC6 PE=1 SV=2;sp|Q9UBN7-2|HDAC6_HUMAN Isoform 2 of Histone deacetylase 6 OS=Homo sapiens GN=HDAC6	0.00110802	0.00105765	0	0.00072189	0.00048126	0.00727558	0	0	0.00242519	0.00323359	3.3595	1.74825	0.278218		No change
Heat shock protein 75 kDa, mitochondrial	TRAP1	sp|Q12931-2|TRAP1_HUMAN Isoform 2 of Heat shock protein 75 kDa, mitochondrial OS=Homo sapiens GN=TRAP1;sp|Q12931|TRAP1_HUMAN Heat shock protein 75 kDa, mitochondrial OS=Homo sapiens GN=TRAP1 PE=1 SV=3;sp|Q12931|TRAP1_HUMAN Heat shock protein 75 kDa, mitoch	0	0.00299285	0	0.000997617	0.00133016	0	0.000864637	0	0.000288212	0.000384283	0.288901	-1.79135	0.278052		No change
STE20-like serine/threonine-protein kinase	SLK	sp|Q9H2G2-2|SLK_HUMAN Isoform 2 of STE20-like serine/threonine-protein kinase OS=Homo sapiens GN=SLK;sp|Q9H2G2|SLK_HUMAN STE20-like serine/threonine-protein kinase OS=Homo sapiens GN=SLK PE=1 SV=1;sp|Q9H2G2|SLK_HUMAN STE20-like serine/threonine-protein kin	0.000734918	0.00263386	0.00265143	0.00200673	0.000847878	0.000828362	0.00325418	0.0043101	0.00279755	0.00131279	1.39408	0.479312	0.278034		No change
Fragile X mental retardation protein 1	FMR1	sp|Q06787|FMR1_HUMAN Fragile X messenger ribonucleoprotein 1 OS=Homo sapiens OX=9606 GN=FMR1 PE=1 SV=1;tr|G3V0J0|G3V0J0_HUMAN Fragile X mental retardation 1, isoform CRA_e OS=Homo sapiens GN=FMR1 PE=1 SV=1;sp|Q06787|FMR1_HUMAN Fragile X mental retardation	0	0	0.00151997	0.000506656	0.000675542	0	0.00043819	0	0.000146063	0.000194751	0.288289	-1.79441	0.277883		No change
Ras-related protein Rap-1b;Ras-related protein Rap-1b-like protein	RAP1B	sp|P61224|RAP1B_HUMAN Ras-related protein Rap-1b OS=Homo sapiens OX=9606 GN=RAP1B PE=1 SV=1;sp|P61224|RAP1B_HUMAN Ras-related protein Rap-1b OS=Homo sapiens GN=RAP1B PE=1 SV=1;sp|P61224-3|RAP1B_HUMAN Isoform 3 of Ras-related protein Rap-1b OS=Homo sapiens	6.1003	8.10787	9.63861	7.94893	1.23242	9.33865	5.01166	6.31727	6.88919	1.63297	0.866682	-0.206425	0.277556		No change
			0.0141705	0.0417643	0.0289262	0.028287	0.00941101	0.0168105	0.0343221	0.0139346	0.0216891	0.00842199	0.766751	-0.383169	0.277383		No change
NADPH--cytochrome P450 reductase	POR	sp|P16435|NCPR_HUMAN NADPH--cytochrome P450 reductase OS=Homo sapiens GN=POR PE=1 SV=2;sp|P16435|NCPR_HUMAN NADPH--cytochrome P450 reductase OS=Homo sapiens OX=9606 GN=POR PE=1 SV=2;tr|H0Y4R2|H0Y4R2_HUMAN NADPH--cytochrome P450 reductase (Fragment) OS=Homo	0.00241811	0.0023776	0.00332508	0.00270693	0.000412099	0.0100922	0.00421484	0	0.00476903	0.00354881	1.76178	0.817037	0.277321		No change
Dehydrogenase/reductase SDR family member 4	DHRS4	sp|Q9BTZ2|DHRS4_HUMAN Dehydrogenase/reductase SDR family member 4 OS=Homo sapiens OX=9606 GN=DHRS4 PE=1 SV=3;sp|Q9BTZ2|DHRS4_HUMAN Dehydrogenase/reductase SDR family member 4 OS=Homo sapiens GN=DHRS4 PE=1 SV=3;sp|Q9BTZ2-4|DHRS4_HUMAN Isoform 4 of Dehydroge	0.00163522	0	0	0.000545072	0.000726763	0	0	0.00576043	0.00192014	0.00256019	3.52273	1.81669	0.276666		No change
cAMP-dependent protein kinase type I-alpha regulatory subunit;cAMP-dependent protein kinase type I-alpha regulatory subunit, N-terminally processed	PRKAR1A	sp|P10644|KAP0_HUMAN cAMP-dependent protein kinase type I-alpha regulatory subunit OS=Homo sapiens GN=PRKAR1A PE=1 SV=1;sp|P10644|KAP0_HUMAN cAMP-dependent protein kinase type I-alpha regulatory subunit OS=Homo sapiens OX=9606 GN=PRKAR1A PE=1 SV=1;sp|P1064	0.0426233	0.0216974	0.0224667	0.0289291	0.00912944	0.0711024	0.0189676	0.0313863	0.0404854	0.0204113	1.39947	0.48488	0.276494		No change
Luc7-like protein 3	LUC7L3	sp|O95232|LC7L3_HUMAN Luc7-like protein 3 OS=Homo sapiens GN=LUC7L3 PE=1 SV=2;tr|J3KPP4|J3KPP4_HUMAN Cisplatin resistance-associated overexpressed protein, isoform CRA_b OS=Homo sapiens GN=LUC7L3 PE=1 SV=1;sp|O95232|LC7L3_HUMAN Luc7-like protein 3 OS=Homo	0	0.000973146	0	0.000324382	0.000432509	0	0.00345581	0	0.00115194	0.00153591	3.55117	1.82829	0.276043		No change
Sulfide:quinone oxidoreductase, mitochondrial	SQRDL	sp|Q9Y6N5|SQRD_HUMAN Sulfide:quinone oxidoreductase, mitochondrial OS=Homo sapiens GN=SQRDL PE=1 SV=1;sp|Q9Y6N5|SQOR_HUMAN Sulfide:quinone oxidoreductase, mitochondrial OS=Homo sapiens OX=9606 GN=SQOR PE=1 SV=1;tr|H3BNX3|H3BNX3_HUMAN Uncharacterized protei	0.00228025	0.00241738	0.00244606	0.00238123	6.73223e-05	0.0147454	0.00130556	0.000800142	0.00561703	0.00608557	2.35888	1.2381	0.276021		No change
Lumican	LUM	sp|P51884|LUM_HUMAN Lumican OS=Homo sapiens GN=LUM PE=1 SV=2;sp|P51884|LUM_HUMAN Lumican OS=Homo sapiens OX=9606 GN=LUM PE=1 SV=2	0.520211	0.341023	0.538557	0.466597	0.0837162	0.593721	0.297543	0.87091	0.587391	0.193232	1.25888	0.332144	0.275829		No change
Striatin	STRN	sp|O43815|STRN_HUMAN Striatin OS=Homo sapiens OX=9606 GN=STRN PE=1 SV=4;sp|O43815|STRN_HUMAN Striatin OS=Homo sapiens GN=STRN PE=1 SV=4;sp|O43815-2|STRN_HUMAN Isoform 2 of Striatin OS=Homo sapiens GN=STRN	0.00249081	0.00479122	0.00407821	0.00378675	0.000863959	0.0290202	0.00221076	0	0.0104103	0.0124066	2.74914	1.45898	0.275759		No change
Melanoma inhibitory activity protein 2	MIA2	sp|Q96PC5|MIA2_HUMAN Melanoma inhibitory activity protein 2 OS=Homo sapiens OX=9606 GN=MIA2 PE=1 SV=4;sp|O15320-9|CTGE5_HUMAN Isoform 10 of cTAGE family member 5 OS=Homo sapiens GN=CTAGE5;tr|G3V599|G3V599_HUMAN cTAGE family member 5 OS=Homo sapiens GN=CTAG	0	0.000343946	0.000374608	0.000239518	0.000159679	0	0	0.00249748	0.000832494	0.00110999	3.4757	1.7973	0.275652		No change
DNA-directed RNA polymerases I and III subunit RPAC1	POLR1C	sp|O15160-2|RPAC1_HUMAN Isoform 2 of DNA-directed RNA polymerases I and III subunit RPAC1 OS=Homo sapiens GN=POLR1C;sp|O15160|RPAC1_HUMAN DNA-directed RNA polymerases I and III subunit RPAC1 OS=Homo sapiens GN=POLR1C PE=1 SV=1;sp|O15160|RPAC1_HUMAN DNA-dir	0	0.00178352	0	0.000594507	0.000792676	0	0.00639171	0	0.00213057	0.00284076	3.58376	1.84147	0.275342		No change
			0.0110409	0.00970305	0.010789	0.010511	0.000538607	0.00876536	0.0340569	0.00727033	0.0166975	0.0115729	1.58858	0.66774	0.275244		No change
CAAX prenyl protease 1 homolog	ZMPSTE24	sp|O75844|FACE1_HUMAN CAAX prenyl protease 1 homolog OS=Homo sapiens GN=ZMPSTE24 PE=1 SV=2;sp|O75844|FACE1_HUMAN CAAX prenyl protease 1 homolog OS=Homo sapiens OX=9606 GN=ZMPSTE24 PE=1 SV=2	0	0	0.00107106	0.000357022	0.000476029	0.00384664	0	0	0.00128221	0.00170962	3.59141	1.84455	0.27518		No change
Pyrroline-5-carboxylate reductase 3	PYCRL	tr|B5MD87|B5MD87_HUMAN Pyrroline-5-carboxylate reductase 3 OS=Homo sapiens GN=PYCRL PE=1 SV=2;sp|Q53H96-2|P5CR3_HUMAN Isoform 2 of Pyrroline-5-carboxylate reductase 3 OS=Homo sapiens GN=PYCRL;sp|Q53H96|P5CR3_HUMAN Pyrroline-5-carboxylate reductase 3 OS=Hom	0.017674	0.0305297	0.0155041	0.021236	0.00619585	0.0194521	0.00946309	0.0227294	0.0172149	0.00516785	0.810647	-0.302855	0.275083		No change
A disintegrin and metalloproteinase with thrombospondin motifs 13	ADAMTS13	sp|Q76LX8-2|ATS13_HUMAN Isoform 2 of A disintegrin and metalloproteinase with thrombospondin motifs 13 OS=Homo sapiens GN=ADAMTS13;sp|Q76LX8|ATS13_HUMAN A disintegrin and metalloproteinase with thrombospondin motifs 13 OS=Homo sapiens GN=ADAMTS13 PE=1 SV=1	0.00920348	0.00394235	0.00349785	0.00554789	0.00243706	0.00144297	0.00101447	0.00830518	0.00358754	0.00314509	0.646649	-0.628945	0.274928		No change
Thioredoxin	TXN	sp|P10599|THIO_HUMAN Thioredoxin OS=Homo sapiens OX=9606 GN=TXN PE=1 SV=3;sp|P10599|THIO_HUMAN Thioredoxin OS=Homo sapiens GN=TXN PE=1 SV=3;sp|P10599-2|THIO_HUMAN Isoform 2 of Thioredoxin OS=Homo sapiens GN=TXN	0.0780395	0.0736834	0.0849951	0.078906	0.00405939	0.0336249	0.118901	0.168649	0.107058	0.0489555	1.35678	0.440189	0.27482		No change
Eukaryotic translation initiation factor 4 gamma 2	EIF4G2	sp|P78344|IF4G2_HUMAN Eukaryotic translation initiation factor 4 gamma 2 OS=Homo sapiens OX=9606 GN=EIF4G2 PE=1 SV=1;sp|P78344|IF4G2_HUMAN Eukaryotic translation initiation factor 4 gamma 2 OS=Homo sapiens GN=EIF4G2 PE=1 SV=1;tr|D3DQV9|D3DQV9_HUMAN Eukaryo	0.0053519	0.00163477	0.00281715	0.00326794	0.00138931	0.0203947	0.0019965	0.000986398	0.00779254	0.00840145	2.38454	1.25371	0.274666		No change
Translation initiation factor eIF-2B subunit epsilon	EIF2B5	tr|E9PC74|E9PC74_HUMAN Translation initiation factor eIF-2B subunit epsilon OS=Homo sapiens GN=EIF2B5 PE=1 SV=1;sp|Q13144|EI2BE_HUMAN Translation initiation factor eIF-2B subunit epsilon OS=Homo sapiens GN=EIF2B5 PE=1 SV=3;sp|Q13144|EI2BE_HUMAN Translation	0.00892718	0	0	0.00297573	0.00396763	0.00246834	0	0	0.000822781	0.00109704	0.276497	-1.85466	0.27465		No change
Cold shock domain-containing protein E1	CSDE1	sp|O75534-2|CSDE1_HUMAN Isoform 2 of Cold shock domain-containing protein E1 OS=Homo sapiens GN=CSDE1;sp|O75534|CSDE1_HUMAN Cold shock domain-containing protein E1 OS=Homo sapiens GN=CSDE1 PE=1 SV=2;sp|O75534-3|CSDE1_HUMAN Isoform 3 of Cold shock domain-co	0.00151638	0.00133828	0.00243089	0.00176185	0.000446028	0.000232375	0.00510324	0.00300142	0.00277901	0.00169776	1.57733	0.657481	0.274579		No change
Perilipin-3	PLIN3	sp|O60664-4|PLIN3_HUMAN Isoform 4 of Perilipin-3 OS=Homo sapiens GN=PLIN3;sp|O60664|PLIN3_HUMAN Perilipin-3 OS=Homo sapiens GN=PLIN3 PE=1 SV=3;sp|O60664|PLIN3_HUMAN Perilipin-3 OS=Homo sapiens OX=9606 GN=PLIN3 PE=1 SV=3;sp|O60664-3|PLIN3_HUMAN Isoform 3 of	0	0.00233049	0.000577251	0.000969248	0.000907496	0.0103589	0	0	0.00345296	0.00460394	3.56251	1.83289	0.274503		No change
Spermidine synthase	SRM	sp|P19623|SPEE_HUMAN Spermidine synthase OS=Homo sapiens GN=SRM PE=1 SV=1;sp|P19623|SPEE_HUMAN Spermidine synthase OS=Homo sapiens OX=9606 GN=SRM PE=1 SV=1	0.00698954	0.00312162	0.0182195	0.00944354	0.00585061	0.053587	0.00302846	0.00705133	0.0212223	0.0215765	2.24728	1.16818	0.274071		No change
Sodium/potassium-transporting ATPase subunit alpha-3	ATP1A3	sp|P13637|AT1A3_HUMAN Sodium/potassium-transporting ATPase subunit alpha-3 OS=Homo sapiens GN=ATP1A3 PE=1 SV=3;sp|P13637-2|AT1A3_HUMAN Isoform 2 of Sodium/potassium-transporting ATPase subunit alpha-3 OS=Homo sapiens GN=ATP1A3;sp|P13637-3|AT1A3_HUMAN Isofo	0	0.00257905	0.00431284	0.0022973	0.00153153	0.0162379	0.00182683	0	0.00602159	0.0068109	2.62116	1.39021	0.273617		No change
Nuclear pore membrane glycoprotein 210	NUP210	sp|Q8TEM1|PO210_HUMAN Nuclear pore membrane glycoprotein 210 OS=Homo sapiens OX=9606 GN=NUP210 PE=1 SV=3;sp|Q8TEM1|PO210_HUMAN Nuclear pore membrane glycoprotein 210 OS=Homo sapiens GN=NUP210 PE=1 SV=3;sp|Q8TEM1-2|PO210_HUMAN Isoform 2 of Nuclear pore memb	0	0	0.00216347	0.000721156	0.000961542	0	0.000587626	0	0.000195875	0.000261167	0.271613	-1.88038	0.273324		No change
26S proteasome non-ATPase regulatory subunit 9	PSMD9	tr|J3KN29|J3KN29_HUMAN 26S proteasome non-ATPase regulatory subunit 9 OS=Homo sapiens GN=PSMD9 PE=1 SV=1;sp|O00233|PSMD9_HUMAN 26S proteasome non-ATPase regulatory subunit 9 OS=Homo sapiens GN=PSMD9 PE=1 SV=3;sp|O00233|PSMD9_HUMAN 26S proteasome non-ATPase	0	0	0.00218814	0.000729379	0.000972505	0	0.00805624	0	0.00268541	0.00358055	3.68178	1.8804	0.273322		No change
Insulin-like growth factor-binding protein complex acid labile subunit	IGFALS	sp|P35858-2|ALS_HUMAN Isoform 2 of Insulin-like growth factor-binding protein complex acid labile subunit OS=Homo sapiens GN=IGFALS;sp|P35858|ALS_HUMAN Insulin-like growth factor-binding protein complex acid labile subunit OS=Homo sapiens GN=IGFALS PE=1 SV	0.117543	0.0927229	0.0133369	0.0745344	0.0407983	0.17498	0.062265	0.0796171	0.105621	0.0462395	1.41707	0.502914	0.272729		No change
Choline transporter-like protein 1	SLC44A1	sp|Q8WWI5|CTL1_HUMAN Choline transporter-like protein 1 OS=Homo sapiens GN=SLC44A1 PE=1 SV=1;sp|Q8WWI5|CTL1_HUMAN Choline transporter-like protein 1 OS=Homo sapiens OX=9606 GN=SLC44A1 PE=1 SV=1;sp|Q8WWI5-3|CTL1_HUMAN Isoform 3 of Choline transporter-like p	0.0355866	0.0270873	0.0472416	0.0366385	0.00706872	0.0403773	0.0304779	0.0601144	0.0436565	0.0109719	1.19155	0.252836	0.272492		No change
Radixin	RDX	sp|P35241|RADI_HUMAN Radixin OS=Homo sapiens GN=RDX PE=1 SV=1;sp|P35241|RADI_HUMAN Radixin OS=Homo sapiens OX=9606 GN=RDX PE=1 SV=1;sp|P35241-5|RADI_HUMAN Isoform 5 of Radixin OS=Homo sapiens GN=RDX;sp|P35241-4|RADI_HUMAN Isoform 4 of Radixin OS=Homo sapie	0.0454913	0.0407424	0.0706666	0.0523001	0.0122443	0.0598663	0.0208547	0.0468231	0.0425147	0.01444	0.812899	-0.298851	0.27246		No change
Splicing factor 3A subunit 2	SF3A2	sp|Q15428|SF3A2_HUMAN Splicing factor 3A subunit 2 OS=Homo sapiens OX=9606 GN=SF3A2 PE=1 SV=2;sp|Q15428|SF3A2_HUMAN Splicing factor 3A subunit 2 OS=Homo sapiens GN=SF3A2 PE=1 SV=2;tr|K7EMT0|K7EMT0_HUMAN Splicing factor 3A subunit 2 (Fragment) OS=Homo sapie	0.000641521	0.000557355	0.00145703	0.000885302	0.000381151	0	0.000851544	0.00560514	0.00215223	0.00230194	2.43107	1.28159	0.272261		No change
ADP-ribosylation factor 1;ADP-ribosylation factor 3	ARF1;ARF3	sp|P84077|ARF1_HUMAN ADP-ribosylation factor 1 OS=Homo sapiens GN=ARF1 PE=1 SV=2;sp|P84077|ARF1_HUMAN ADP-ribosylation factor 1 OS=Homo sapiens OX=9606 GN=ARF1 PE=1 SV=2;sp|P61204|ARF3_HUMAN ADP-ribosylation factor 3 OS=Homo sapiens GN=ARF3 PE=1 SV=2;sp|P6	2.06102	1.2448	2.13391	1.81324	0.378963	1.99064	0.898961	1.68949	1.52636	0.418267	0.841785	-0.248477	0.272069		No change
40S ribosomal protein S24	RPS24	sp|P62847-2|RS24_HUMAN Isoform 2 of 40S ribosomal protein S24 OS=Homo sapiens GN=RPS24;tr|E7ETK0|E7ETK0_HUMAN 40S ribosomal protein S24 OS=Homo sapiens GN=RPS24 PE=1 SV=1;tr|A0A087WUS0|A0A087WUS0_HUMAN 40S ribosomal protein S24 OS=Homo sapiens GN=RPS24 PE=	0.0275035	0.00992668	0.0761697	0.0378666	0.0255354	0.126934	0.00555575	0.0630097	0.0651666	0.0411785	1.72095	0.783206	0.272066		No change
Serine beta-lactamase-like protein LACTB, mitochondrial	LACTB	sp|P83111|LACTB_HUMAN Serine beta-lactamase-like protein LACTB, mitochondrial OS=Homo sapiens GN=LACTB PE=1 SV=2;sp|P83111|LACTB_HUMAN Serine beta-lactamase-like protein LACTB, mitochondrial OS=Homo sapiens OX=9606 GN=LACTB PE=1 SV=2;sp|P83111-2|LACTB_HUMA	0	0.000691467	0.00984436	0.00351194	0.00422161	0	0	0.00345424	0.00115141	0.00153522	0.327857	-1.60886	0.271666		No change
Putative helicase MOV-10	MOV10	sp|Q9HCE1|MOV10_HUMAN Putative helicase MOV-10 OS=Homo sapiens GN=MOV10 PE=1 SV=2;sp|Q9HCE1|MOV10_HUMAN Helicase MOV-10 OS=Homo sapiens OX=9606 GN=MOV10 PE=1 SV=2;tr|Q5JR04|Q5JR04_HUMAN Mov10, Moloney leukemia virus 10, homolog (Mouse), isoform CRA_a OS=Ho	0.0299996	0.0461828	0.101684	0.0592887	0.0282633	0.0403181	0.0305526	0.0584074	0.0430927	0.0102098	0.726829	-0.460311	0.271553		No change
Serine palmitoyltransferase 1	SPTLC1	sp|O15269|SPTC1_HUMAN Serine palmitoyltransferase 1 OS=Homo sapiens OX=9606 GN=SPTLC1 PE=1 SV=1;sp|O15269|SPTC1_HUMAN Serine palmitoyltransferase 1 OS=Homo sapiens GN=SPTLC1 PE=1 SV=1	0.00623333	0.00181853	0.0058752	0.00464235	0.00188255	0.00667862	0.00206119	0.0114696	0.00673647	0.00315542	1.45109	0.537136	0.271531		No change
MOB kinase activator 3A	MOB3A	sp|Q96BX8|MOB3A_HUMAN MOB kinase activator 3A OS=Homo sapiens GN=MOB3A PE=1 SV=1;sp|Q96BX8|MOB3A_HUMAN MOB kinase activator 3A OS=Homo sapiens OX=9606 GN=MOB3A PE=1 SV=1;tr|K7ESA9|K7ESA9_HUMAN MOB kinase activator 3A (Fragment) OS=Homo sapiens GN=MOB3A PE=	0.0493959	0.033425	0.0292482	0.0373564	0.00802633	0.0533886	0.0115919	0.0171891	0.0273899	0.0173325	0.733205	-0.447712	0.271473		No change
			0.527225	0.470259	0.433545	0.47701	0.0334768	0.581225	0.357615	0.732752	0.557197	0.133055	1.1681	0.224169	0.271037		No change
Charged multivesicular body protein 2b	CHMP2B	sp|Q9UQN3-2|CHM2B_HUMAN Isoform 2 of Charged multivesicular body protein 2b OS=Homo sapiens GN=CHMP2B;sp|Q9UQN3|CHM2B_HUMAN Charged multivesicular body protein 2b OS=Homo sapiens GN=CHMP2B PE=1 SV=1;sp|Q9UQN3|CHM2B_HUMAN Charged multivesicular body protein	0.0775085	0.0449253	0.103005	0.0751463	0.0201473	0.0774165	0.0358887	0.0697131	0.0610061	0.016745	0.811831	-0.300748	0.270969		No change
Poly [ADP-ribose] polymerase 1	PARP1	sp|P09874|PARP1_HUMAN Poly [ADP-ribose] polymerase 1 OS=Homo sapiens GN=PARP1 PE=1 SV=4;sp|P09874|PARP1_HUMAN Poly [ADP-ribose] polymerase 1 OS=Homo sapiens OX=9606 GN=PARP1 PE=1 SV=4	0.00790064	0.00898974	0.0108095	0.0092333	0.00105081	0.0124905	0.0037095	0.00554617	0.00724873	0.00349452	0.785064	-0.349118	0.270883		No change
Deoxyuridine 5-triphosphate nucleotidohydrolase, mitochondrial	DUT	sp|P33316|DUT_HUMAN Deoxyuridine 5-triphosphate nucleotidohydrolase, mitochondrial OS=Homo sapiens GN=DUT PE=1 SV=4;sp|P33316|DUT_HUMAN Deoxyuridine 5-triphosphate nucleotidohydrolase, mitochondrial OS=Homo sapiens OX=9606 GN=DUT PE=1 SV=4;sp|P33316-2|DU	0.00307066	0.00152149	0.00184573	0.00214596	0.000616468	0.00241923	0.00218056	0	0.00153326	0.00102217	0.714486	-0.485022	0.270849		No change
Collagen alpha-1(XV) chain;Restin;Restin-2;Restin-3;Restin-4	COL15A1	tr|A0A087X0K0|A0A087X0K0_HUMAN Collagen alpha-1(XV) chain OS=Homo sapiens GN=COL15A1 PE=4 SV=1;sp|P39059|COFA1_HUMAN Collagen alpha-1(XV) chain OS=Homo sapiens GN=COL15A1 PE=1 SV=2;sp|P39059|COFA1_HUMAN Collagen alpha-1(XV) chain OS=Homo sapiens OX=9606 GN	0.00145192	0.00171341	0.002486	0.00188378	0.000401484	0.00239124	0.00165132	0	0.00134752	0.000898347	0.71533	-0.48332	0.27074		No change
Mannan-binding lectin serine protease 1;Mannan-binding lectin serine protease 1 heavy chain;Mannan-binding lectin serine protease 1 light chain	MASP1	sp|P48740-2|MASP1_HUMAN Isoform 2 of Mannan-binding lectin serine protease 1 OS=Homo sapiens GN=MASP1;sp|P48740-4|MASP1_HUMAN Isoform 4 of Mannan-binding lectin serine protease 1 OS=Homo sapiens GN=MASP1;tr|C9JMA2|C9JMA2_HUMAN Mannan-binding lectin serine	0.0175193	0.0128568	0.0366983	0.0223581	0.00956014	0.0222444	0.00792735	0.0194998	0.0165572	0.00575322	0.740545	-0.433342	0.270317		No change
Coronin-1C	CORO1C	sp|Q9ULV4|COR1C_HUMAN Coronin-1C OS=Homo sapiens GN=CORO1C PE=1 SV=1;sp|Q9ULV4-2|COR1C_HUMAN Isoform 2 of Coronin-1C OS=Homo sapiens GN=CORO1C;sp|Q9ULV4-3|COR1C_HUMAN Isoform 3 of Coronin-1C OS=Homo sapiens GN=CORO1C;sp|Q9ULV4|COR1C_HUMAN Coronin-1C OS=Hom	0.0413781	0.0313463	0.0205491	0.0310912	0.00702803	0.0374917	0.0136441	0.0237076	0.0249478	0.0083626	0.802408	-0.317592	0.26996		No change
			0.0773026	0.054545	0.101713	0.0778535	0.0159063	0.10913	0.0388238	0.172351	0.106768	0.0452963	1.3714	0.455648	0.269953		No change
Gamma-glutamylcyclotransferase	GGCT	sp|O75223|GGCT_HUMAN Gamma-glutamylcyclotransferase OS=Homo sapiens GN=GGCT PE=1 SV=1;sp|O75223|GGCT_HUMAN Gamma-glutamylcyclotransferase OS=Homo sapiens OX=9606 GN=GGCT PE=1 SV=1;tr|B8ZZK2|B8ZZK2_HUMAN Gamma-glutamylcyclotransferase OS=Homo sapiens GN=GGC	0	0	0.0256774	0.00855912	0.0114122	0	0.00662306	0	0.00220769	0.00294358	0.257934	-1.95493	0.269653		No change
Polypyrimidine tract-binding protein 3	PTBP3	sp|O95758-1|PTBP3_HUMAN Isoform 1 of Polypyrimidine tract-binding protein 3 OS=Homo sapiens GN=PTBP3;sp|O95758-6|PTBP3_HUMAN Isoform 6 of Polypyrimidine tract-binding protein 3 OS=Homo sapiens GN=PTBP3;sp|O95758|PTBP3_HUMAN Polypyrimidine tract-binding pro	0	0.000751526	0	0.000250509	0.000334012	0	0	0.00291373	0.000971244	0.00129499	3.87709	1.95497	0.269651		No change
CDC42 small effector protein 2	CDC42SE2	sp|Q9NRR3|C42S2_HUMAN CDC42 small effector protein 2 OS=Homo sapiens GN=CDC42SE2 PE=1 SV=1;sp|Q9NRR3|C42S2_HUMAN CDC42 small effector protein 2 OS=Homo sapiens OX=9606 GN=CDC42SE2 PE=1 SV=1	0.198123	0.572862	0.235072	0.335353	0.15834	0.319667	0.259324	0.156022	0.245004	0.0593215	0.730587	-0.452873	0.269513		No change
ATP synthase subunit g, mitochondrial	ATP5L	sp|O75964|ATP5L_HUMAN ATP synthase subunit g, mitochondrial OS=Homo sapiens OX=9606 GN=ATP5MG PE=1 SV=3;sp|O75964|ATP5L_HUMAN ATP synthase subunit g, mitochondrial OS=Homo sapiens GN=ATP5L PE=1 SV=3;tr|E9PN17|E9PN17_HUMAN ATP synthase subunit g, mitochondr	0.00322571	0	0	0.00107524	0.00143365	0	0	0.0125385	0.00417951	0.00557268	3.88706	1.95868	0.269475		No change
Oxygen-dependent coproporphyrinogen-III oxidase, mitochondrial	CPOX	sp|P36551|HEM6_HUMAN Oxygen-dependent coproporphyrinogen-III oxidase, mitochondrial OS=Homo sapiens GN=CPOX PE=1 SV=3;sp|P36551|HEM6_HUMAN Oxygen-dependent coproporphyrinogen-III oxidase, mitochondrial OS=Homo sapiens OX=9606 GN=CPOX PE=1 SV=3	0.00118436	0.00279223	0.00190995	0.00196218	0.000553366	0.00488322	0.000752341	0.00295987	0.00286514	0.00140854	1.46018	0.546151	0.269405		No change
ATP-dependent RNA helicase DDX50	DDX50	tr|A0A087WVB0|A0A087WVB0_HUMAN ATP-dependent RNA helicase DDX50 OS=Homo sapiens GN=DDX50 PE=1 SV=1;sp|Q9BQ39|DDX50_HUMAN ATP-dependent RNA helicase DDX50 OS=Homo sapiens GN=DDX50 PE=1 SV=1;sp|Q9BQ39|DDX50_HUMAN ATP-dependent RNA helicase DDX50 OS=Homo sapi	0	0.00314417	0.00457038	0.00257152	0.00171434	0.00209785	0.00241851	0	0.00150545	0.00100363	0.585434	-0.772422	0.269244		No change
DNA replication licensing factor MCM6	MCM6	sp|Q14566|MCM6_HUMAN DNA replication licensing factor MCM6 OS=Homo sapiens GN=MCM6 PE=1 SV=1;sp|Q14566|MCM6_HUMAN DNA replication licensing factor MCM6 OS=Homo sapiens OX=9606 GN=MCM6 PE=1 SV=1	0.0378668	0.0164879	0.00388498	0.0194133	0.0123024	0.0207331	0.00271863	0.0115182	0.0116566	0.00605095	0.600447	-0.735892	0.269004		No change
			0.574009	0.240895	0.48843	0.434444	0.129033	0.611716	0.294678	0.731241	0.545878	0.167467	1.2565	0.329408	0.268401		No change
Plasma membrane calcium-transporting ATPase 4	ATP2B4	sp|P23634-7|AT2B4_HUMAN Isoform ZB of Plasma membrane calcium-transporting ATPase 4 OS=Homo sapiens GN=ATP2B4;sp|P23634-6|AT2B4_HUMAN Isoform XB of Plasma membrane calcium-transporting ATPase 4 OS=Homo sapiens GN=ATP2B4;sp|P23634-8|AT2B4_HUMAN Isoform ZD o	0.0680908	0.0355339	0.0537383	0.0524543	0.0112803	0.0515368	0.0337286	0.0493895	0.044885	0.00743756	0.855697	-0.224828	0.267976		No change
Neuropilin-1	NRP1	tr|Q5JWQ4|Q5JWQ4_HUMAN Neuropilin-1 OS=Homo sapiens GN=NRP1 PE=4 SV=2;sp|O14786-3|NRP1_HUMAN Isoform 3 of Neuropilin-1 OS=Homo sapiens GN=NRP1;tr|E7EX60|E7EX60_HUMAN Neuropilin-1 OS=Homo sapiens GN=NRP1 PE=4 SV=1;sp|O14786-2|NRP1_HUMAN Isoform 2 of Neuropi	0.00588619	0.00242196	0.00364781	0.00398532	0.00126725	0.00636535	0.00214345	0.0073539	0.00528757	0.00209608	1.32676	0.407909	0.267785		No change
Myb-binding protein 1A	MYBBP1A	sp|Q9BQG0|MBB1A_HUMAN Myb-binding protein 1A OS=Homo sapiens GN=MYBBP1A PE=1 SV=2;sp|Q9BQG0-2|MBB1A_HUMAN Isoform 2 of Myb-binding protein 1A OS=Homo sapiens GN=MYBBP1A;sp|Q9BQG0|MBB1A_HUMAN Myb-binding protein 1A OS=Homo sapiens OX=9606 GN=MYBBP1A PE=1 SV	0	0	8.8335e-05	2.9445e-05	3.926e-05	0	0.000352506	0	0.000117502	0.000156669	3.99056	1.99659	0.267709		No change
Ena/VASP-like protein	EVL	sp|Q9UI08-2|EVL_HUMAN Isoform 1 of Ena/VASP-like protein OS=Homo sapiens GN=EVL;sp|Q9UI08|EVL_HUMAN Ena/VASP-like protein OS=Homo sapiens GN=EVL PE=1 SV=2;sp|Q9UI08|EVL_HUMAN Ena/VASP-like protein OS=Homo sapiens OX=9606 GN=EVL PE=1 SV=2;sp|Q9UI08-3|EVL_HU	0.000646122	0.000659151	0.00106891	0.000791395	0.000185011	0	0.00134343	0.00291193	0.00141845	0.000995648	1.79235	0.841849	0.267622		No change
COMM domain-containing protein 3	COMMD3	sp|Q9UBI1|COMD3_HUMAN COMM domain-containing protein 3 OS=Homo sapiens GN=COMMD3 PE=1 SV=1;sp|Q9UBI1|COMD3_HUMAN COMM domain-containing protein 3 OS=Homo sapiens OX=9606 GN=COMMD3 PE=1 SV=1;tr|H0Y4W0|H0Y4W0_HUMAN COMM domain-containing protein 3 (Fragment)	0	0	0.00168491	0.000561635	0.000748847	0	0.00676622	0	0.00225541	0.00300721	4.01578	2.00568	0.267294		No change
Calumenin	CALU	sp|O43852|CALU_HUMAN Calumenin OS=Homo sapiens OX=9606 GN=CALU PE=1 SV=2;sp|O43852-3|CALU_HUMAN Isoform 3 of Calumenin OS=Homo sapiens GN=CALU;sp|O43852|CALU_HUMAN Calumenin OS=Homo sapiens GN=CALU PE=1 SV=2;sp|O43852-4|CALU_HUMAN Isoform 4 of Calumenin OS	0	0	0.00123923	0.000413078	0.00055077	0.0050054	0	0	0.00166847	0.00222462	4.03911	2.01404	0.266916		No change
TBC1 domain family member 10B	TBC1D10B	sp|Q4KMP7|TB10B_HUMAN TBC1 domain family member 10B OS=Homo sapiens GN=TBC1D10B PE=1 SV=3;sp|Q4KMP7|TB10B_HUMAN TBC1 domain family member 10B OS=Homo sapiens OX=9606 GN=TBC1D10B PE=1 SV=3	0.00219179	0.00336312	0.0040743	0.00320974	0.00067863	0.022259	0.000352875	0.00259486	0.00840226	0.00923785	2.61774	1.38832	0.266817		No change
PH and SEC7 domain-containing protein 4	PSD4	sp|Q8NDX1-2|PSD4_HUMAN Isoform 2 of PH and SEC7 domain-containing protein 4 OS=Homo sapiens GN=PSD4;sp|Q8NDX1|PSD4_HUMAN PH and SEC7 domain-containing protein 4 OS=Homo sapiens GN=PSD4 PE=1 SV=2;sp|Q8NDX1|PSD4_HUMAN PH and SEC7 domain-containing protein 4	0.00112984	0	0	0.000376614	0.000502153	0	0.000278429	0	9.28095e-05	0.000123746	0.246431	-2.02074	0.266615		No change
C-X-C motif chemokine 13	CXCL13	sp|O43927|CXL13_HUMAN C-X-C motif chemokine 13 OS=Homo sapiens GN=CXCL13 PE=2 SV=1;sp|O43927|CXL13_HUMAN C-X-C motif chemokine 13 OS=Homo sapiens OX=9606 GN=CXCL13 PE=1 SV=1	0	0	0.0245713	0.00819042	0.0109206	0.0833792	0.0034154	0	0.0289315	0.0362984	3.53236	1.82063	0.265751		No change
26S protease regulatory subunit 4	PSMC1	sp|P62191|PRS4_HUMAN 26S protease regulatory subunit 4 OS=Homo sapiens GN=PSMC1 PE=1 SV=1;sp|P62191|PRS4_HUMAN 26S proteasome regulatory subunit 4 OS=Homo sapiens OX=9606 GN=PSMC1 PE=1 SV=1;sp|P62191-2|PRS4_HUMAN Isoform 2 of 26S protease regulatory subuni	0.0142522	0.0160664	0.014817	0.0150452	0.00068078	0.00677921	0.0117104	0.0187826	0.0124241	0.00423902	0.825783	-0.276165	0.265747		No change
SEC23-interacting protein	SEC23IP	sp|Q9Y6Y8|S23IP_HUMAN SEC23-interacting protein OS=Homo sapiens GN=SEC23IP PE=1 SV=1;sp|Q9Y6Y8|S23IP_HUMAN SEC23-interacting protein OS=Homo sapiens OX=9606 GN=SEC23IP PE=1 SV=1;sp|Q9Y6Y8-2|S23IP_HUMAN Isoform 2 of SEC23-interacting protein OS=Homo sapiens	0.00224489	0.0037311	0.00189839	0.00262479	0.000737535	0.00684778	0.00255915	0.00199979	0.00380224	0.00203036	1.44859	0.534646	0.265661		No change
Acyl-protein thioesterase 1	LYPLA1	sp|O75608|LYPA1_HUMAN Acyl-protein thioesterase 1 OS=Homo sapiens GN=LYPLA1 PE=1 SV=1;sp|O75608|LYPA1_HUMAN Acyl-protein thioesterase 1 OS=Homo sapiens OX=9606 GN=LYPLA1 PE=1 SV=1;tr|E5RGR0|E5RGR0_HUMAN Acyl-protein thioesterase 1 (Fragment) OS=Homo sapien	0.00361361	0.0056432	0.0396584	0.0163051	0.0155689	0.0322483	0.0138024	0.0306395	0.0255634	0.00784064	1.56782	0.64876	0.265612		No change
Serine/threonine-protein phosphatase 6 regulatory subunit 1	PPP6R1	sp|Q9UPN7|PP6R1_HUMAN Serine/threonine-protein phosphatase 6 regulatory subunit 1 OS=Homo sapiens OX=9606 GN=PPP6R1 PE=1 SV=5;sp|Q9UPN7|PP6R1_HUMAN Serine/threonine-protein phosphatase 6 regulatory subunit 1 OS=Homo sapiens GN=PPP6R1 PE=1 SV=5	0.00103961	0.000168005	0	0.000402539	0.000424716	0	0.00130313	0.000945087	0.000749405	0.000499603	1.86169	0.896615	0.265522		No change
Linker for activation of T-cells family member 2	LAT2	sp|Q9GZY6|NTAL_HUMAN Linker for activation of T-cells family member 2 OS=Homo sapiens GN=LAT2 PE=1 SV=1;sp|Q9GZY6|NTAL_HUMAN Linker for activation of T-cells family member 2 OS=Homo sapiens OX=9606 GN=LAT2 PE=1 SV=1;tr|C9JA24|C9JA24_HUMAN Linker for activa	0.00236416	0.00377472	0.0112353	0.0057914	0.00362928	0.0705768	0	0	0.0235256	0.0313675	4.06216	2.02225	0.265146		No change
Pituitary tumor-transforming gene 1 protein-interacting protein	PTTG1IP	tr|A8MXQ1|A8MXQ1_HUMAN Pituitary tumor-transforming gene 1 protein-interacting protein OS=Homo sapiens GN=PTTG1IP PE=4 SV=1;sp|P53801|PTTG_HUMAN Pituitary tumor-transforming gene 1 protein-interacting protein OS=Homo sapiens GN=PTTG1IP PE=1 SV=1;sp|P53801|	0.0267837	0	0	0.00892789	0.0119038	0.037711	0.0181847	0	0.0186319	0.0127194	2.08693	1.06139	0.264988		No change
Tubulin alpha-1B chain	TUBA1B	sp|P68363|TBA1B_HUMAN Tubulin alpha-1B chain OS=Homo sapiens GN=TUBA1B PE=1 SV=1;sp|P68363|TBA1B_HUMAN Tubulin alpha-1B chain OS=Homo sapiens OX=9606 GN=TUBA1B PE=1 SV=1;sp|P68363-2|TBA1B_HUMAN Isoform 2 of Tubulin alpha-1B chain OS=Homo sapiens GN=TUBA1B	4.26701	3.8814	4.31451	4.15431	0.181936	6.39772	3.27894	4.82901	4.83522	1.04166	1.16391	0.218974	0.264796		No change
Lysosomal Pro-X carboxypeptidase	PRCP	sp|P42785|PCP_HUMAN Lysosomal Pro-X carboxypeptidase OS=Homo sapiens GN=PRCP PE=1 SV=1;sp|P42785|PCP_HUMAN Lysosomal Pro-X carboxypeptidase OS=Homo sapiens OX=9606 GN=PRCP PE=1 SV=1;sp|P42785-2|PCP_HUMAN Isoform 2 of Lysosomal Pro-X carboxypeptidase OS=Hom	0.0036907	0.00482513	0.00437099	0.00429561	0.000403269	0.0056838	0.0023884	0.00222991	0.00343404	0.00149984	0.79943	-0.322956	0.264623		No change
Developmentally-regulated GTP-binding protein 2	DRG2	sp|P55039|DRG2_HUMAN Developmentally-regulated GTP-binding protein 2 OS=Homo sapiens GN=DRG2 PE=1 SV=1;sp|P55039|DRG2_HUMAN Developmentally-regulated GTP-binding protein 2 OS=Homo sapiens OX=9606 GN=DRG2 PE=1 SV=1;tr|A8MZF9|A8MZF9_HUMAN Developmentally-reg	0.00195993	0.0023359	0.00266181	0.00231921	0.00023952	0	0.00256002	0.00247368	0.0016779	0.0011186	0.723479	-0.466976	0.263966		No change
26S protease regulatory subunit 7	PSMC2	sp|P35998|PRS7_HUMAN 26S protease regulatory subunit 7 OS=Homo sapiens GN=PSMC2 PE=1 SV=3;sp|P35998|PRS7_HUMAN 26S proteasome regulatory subunit 7 OS=Homo sapiens OX=9606 GN=PSMC2 PE=1 SV=3;sp|P35998-2|PRS7_HUMAN Isoform 2 of 26S protease regulatory subuni	0.0205421	0.0215333	0.0347935	0.025623	0.00611367	0.042699	0.0233528	0.0265624	0.0308714	0.00788509	1.20483	0.268833	0.263702		No change
Proto-oncogene vav	VAV1	sp|P15498|VAV_HUMAN Proto-oncogene vav OS=Homo sapiens GN=VAV1 PE=1 SV=4;sp|P15498|VAV_HUMAN Proto-oncogene vav OS=Homo sapiens OX=9606 GN=VAV1 PE=1 SV=4;tr|F5H5P4|F5H5P4_HUMAN Proto-oncogene vav OS=Homo sapiens GN=VAV1 PE=1 SV=2;tr|Q96D37|Q96D37_HUMAN Pro	0.000285485	0.00573101	0.000333222	0.00211657	0.00240962	0	0.000849301	0.00135829	0.000735862	0.000490575	0.347667	-1.52422	0.263661		No change
Lactotransferrin;Lactoferricin-H;Kaliocin-1;Lactoferroxin-A;Lactoferroxin-B;Lactoferroxin-C	LTF	sp|P02788-2|TRFL_HUMAN Isoform DeltaLf of Lactotransferrin OS=Homo sapiens GN=LTF;tr|E7EQB2|E7EQB2_HUMAN Lactotransferrin (Fragment) OS=Homo sapiens GN=LTF PE=1 SV=1;tr|E7ER44|E7ER44_HUMAN Lactotransferrin OS=Homo sapiens GN=LTF PE=1 SV=1;sp|P02788|TRFL_HU	0.0238872	0.0146778	0.01273	0.0170984	0.0045259	0.024218	0.00566317	0.0533606	0.0277473	0.0170756	1.6228	0.698488	0.263329		No change
Glutathione S-transferase kappa 1	GSTK1	sp|Q9Y2Q3|GSTK1_HUMAN Glutathione S-transferase kappa 1 OS=Homo sapiens GN=GSTK1 PE=1 SV=3;sp|Q9Y2Q3|GSTK1_HUMAN Glutathione S-transferase kappa 1 OS=Homo sapiens OX=9606 GN=GSTK1 PE=1 SV=3;sp|Q9Y2Q3-3|GSTK1_HUMAN Isoform 3 of Glutathione S-transferase kap	0	0	0.0143442	0.00478139	0.00637518	0	0	0.00334578	0.00111526	0.00148701	0.23325	-2.10005	0.263189		No change
Vacuolar protein sorting-associated protein 18 homolog	VPS18	sp|Q9P253|VPS18_HUMAN Vacuolar protein sorting-associated protein 18 homolog OS=Homo sapiens GN=VPS18 PE=1 SV=2;sp|Q9P253|VPS18_HUMAN Vacuolar protein sorting-associated protein 18 homolog OS=Homo sapiens OX=9606 GN=VPS18 PE=1 SV=2	0.00141588	0	0.00109113	0.000835671	0.000557114	0.00204396	0.000737626	0.000951665	0.00124442	0.00053303	1.48912	0.574464	0.263032		No change
Dynamin-1-like protein	DNM1L	sp|O00429|DNM1L_HUMAN Dynamin-1-like protein OS=Homo sapiens OX=9606 GN=DNM1L PE=1 SV=2;sp|O00429-4|DNM1L_HUMAN Isoform 3 of Dynamin-1-like protein OS=Homo sapiens GN=DNM1L;sp|O00429-6|DNM1L_HUMAN Isoform 6 of Dynamin-1-like protein OS=Homo sapiens GN=DNM1	0.034056	0.0241444	0.0387872	0.0323292	0.00545652	0.0440391	0.0295348	0.035956	0.03651	0.00501943	1.12932	0.175452	0.262766		No change
Zinc transporter ZIP6	SLC39A6	sp|Q13433|S39A6_HUMAN Zinc transporter ZIP6 OS=Homo sapiens GN=SLC39A6 PE=1 SV=3;sp|Q13433|S39A6_HUMAN Zinc transporter ZIP6 OS=Homo sapiens OX=9606 GN=SLC39A6 PE=1 SV=3;sp|Q13433-2|S39A6_HUMAN Isoform 2 of Zinc transporter ZIP6 OS=Homo sapiens GN=SLC39A6	0	0.0040944	0.00263273	0.00224238	0.00149492	0.00163984	0.00257246	0.00656472	0.00359234	0.00198159	1.60202	0.679894	0.262113		No change
			1.79637	1.22977	1.99961	1.67525	0.296987	1.88291	0.595639	1.58191	1.35349	0.505231	0.807931	-0.307696	0.262076		No change
V-type proton ATPase subunit B, brain isoform	ATP6V1B2	sp|P21281|VATB2_HUMAN V-type proton ATPase subunit B, brain isoform OS=Homo sapiens GN=ATP6V1B2 PE=1 SV=3;sp|P21281|VATB2_HUMAN V-type proton ATPase subunit B, brain isoform OS=Homo sapiens OX=9606 GN=ATP6V1B2 PE=1 SV=3;tr|H0YC04|H0YC04_HUMAN V-type proton	0.0102946	0.00911979	0.0122005	0.0105383	0.00110812	0.0190532	0.007321	0.0131134	0.0131626	0.00392711	1.24902	0.320799	0.261757		No change
Myosin regulatory light chain 12B;Myosin regulatory light polypeptide 9	MYL12B;MYL9	sp|O14950|ML12B_HUMAN Myosin regulatory light chain 12B OS=Homo sapiens GN=MYL12B PE=1 SV=2;sp|O14950|ML12B_HUMAN Myosin regulatory light chain 12B OS=Homo sapiens OX=9606 GN=MYL12B PE=1 SV=2;sp|P24844|MYL9_HUMAN Myosin regulatory light polypeptide 9 OS=Ho	0.0544079	0.0502227	0.0760425	0.0602244	0.0105454	0.0963312	0.0453487	0.0753349	0.0723383	0.0179931	1.20115	0.264412	0.261097		No change
Protein CutA	CUTA	sp|O60888-3|CUTA_HUMAN Isoform C of Protein CutA OS=Homo sapiens GN=CUTA;sp|O60888|CUTA_HUMAN Protein CutA OS=Homo sapiens GN=CUTA PE=1 SV=2;sp|O60888-2|CUTA_HUMAN Isoform A of Protein CutA OS=Homo sapiens GN=CUTA;sp|O60888|CUTA_HUMAN Protein CutA OS=Homo	0.0248712	0.0329255	0.0597514	0.0391827	0.0137125	0.13241	0.028785	0.035067	0.0654206	0.0446595	1.66963	0.739529	0.261006		No change
V-type proton ATPase subunit E 1	ATP6V1E1	sp|P36543|VATE1_HUMAN V-type proton ATPase subunit E 1 OS=Homo sapiens GN=ATP6V1E1 PE=1 SV=1;sp|P36543|VATE1_HUMAN V-type proton ATPase subunit E 1 OS=Homo sapiens OX=9606 GN=ATP6V1E1 PE=1 SV=1;sp|P36543-3|VATE1_HUMAN Isoform 3 of V-type proton ATPase subu	0.0155131	0.0192237	0.0380119	0.0242496	0.00917491	0.0288339	0.035573	0.0250409	0.029816	0.00383806	1.22955	0.298125	0.260999		No change
Cystathionine beta-synthase	CBS	sp|P35520|CBS_HUMAN Cystathionine beta-synthase OS=Homo sapiens GN=CBS PE=1 SV=2;sp|P35520-2|CBS_HUMAN Isoform 2 of Cystathionine beta-synthase OS=Homo sapiens GN=CBS;sp|P35520|CBS_HUMAN Cystathionine beta-synthase OS=Homo sapiens OX=9606 GN=CBS PE=1 SV=2;	0.00486803	0	0.0110278	0.00529861	0.00381946	0.0031881	0.00130099	0.00396337	0.00281749	0.001011	0.531741	-0.911204	0.260792		No change
Ephrin-B1	EFNB1	sp|P98172|EFNB1_HUMAN Ephrin-B1 OS=Homo sapiens GN=EFNB1 PE=1 SV=1;sp|P98172|EFNB1_HUMAN Ephrin-B1 OS=Homo sapiens OX=9606 GN=EFNB1 PE=1 SV=1	0.0158723	0.0158849	0.0208213	0.0175261	0.00219675	0.0259995	0.00432993	0.00603011	0.0121199	0.00925311	0.69153	-0.532136	0.260745		No change
Ecto-ADP-ribosyltransferase 4	ART4	tr|H7C2G2|H7C2G2_HUMAN NAD(P)(+)--arginine ADP-ribosyltransferase (Fragment) OS=Homo sapiens GN=ART4 PE=3 SV=1;sp|Q93070|NAR4_HUMAN Ecto-ADP-ribosyltransferase 4 OS=Homo sapiens GN=ART4 PE=2 SV=2;sp|Q93070|NAR4_HUMAN Ecto-ADP-ribosyltransferase 4 OS=Homo s	0	0.0693942	0	0.0231314	0.0308419	0	0.310218	0	0.103406	0.137874	4.47037	2.16039	0.260742		No change
High mobility group protein B2	HMGB2	sp|P26583|HMGB2_HUMAN High mobility group protein B2 OS=Homo sapiens OX=9606 GN=HMGB2 PE=1 SV=2;sp|P26583|HMGB2_HUMAN High mobility group protein B2 OS=Homo sapiens GN=HMGB2 PE=1 SV=2;tr|D6R9A6|D6R9A6_HUMAN High mobility group protein B2 (Fragment) OS=Homo	0.0287714	0.0111566	0.0214937	0.0204739	0.00621153	0.0449963	0.00858605	0.0339112	0.0291645	0.013719	1.42447	0.510427	0.260662		No change
Purkinje cell protein 4	PCP4	sp|P48539|PCP4_HUMAN Purkinje cell protein 4 OS=Homo sapiens GN=PCP4 PE=1 SV=3;sp|P48539|PCP4_HUMAN Calmodulin regulator protein PCP4 OS=Homo sapiens OX=9606 GN=PCP4 PE=1 SV=3	0.0267695	0	0	0.00892315	0.0118975	0.0383828	0.0185023	0	0.0189617	0.0129474	2.125	1.08746	0.26053		No change
Glycogen synthase kinase-3 alpha	GSK3A	sp|P49840|GSK3A_HUMAN Glycogen synthase kinase-3 alpha OS=Homo sapiens GN=GSK3A PE=1 SV=2;sp|P49840|GSK3A_HUMAN Glycogen synthase kinase-3 alpha OS=Homo sapiens OX=9606 GN=GSK3A PE=1 SV=2;tr|A8MT37|A8MT37_HUMAN Glycogen synthase kinase-3 alpha OS=Homo sapi	0	0.000786637	0	0.000262212	0.000349617	0.00354241	0	0	0.0011808	0.00157441	4.50324	2.17096	0.260327		No change
GRB2-related adapter protein 2	GRAP2	sp|O75791|GRAP2_HUMAN GRB2-related adapter protein 2 OS=Homo sapiens GN=GRAP2 PE=1 SV=1;sp|O75791|GRAP2_HUMAN GRB2-related adapter protein 2 OS=Homo sapiens OX=9606 GN=GRAP2 PE=1 SV=1;tr|B1AH86|B1AH86_HUMAN GRB2-related adapter protein 2 (Fragment) OS=Homo	0.142906	0.00125506	0.00253211	0.0488977	0.0626721	0	0.00186869	0.034655	0.0121746	0.014987	0.248981	-2.00589	0.259783		No change
COP9 signalosome complex subunit 7b	COPS7B	sp|Q9H9Q2|CSN7B_HUMAN COP9 signalosome complex subunit 7b OS=Homo sapiens GN=COPS7B PE=1 SV=1;sp|Q9H9Q2|CSN7B_HUMAN COP9 signalosome complex subunit 7b OS=Homo sapiens OX=9606 GN=COPS7B PE=1 SV=1;tr|J3KQ34|J3KQ34_HUMAN COP9 signalosome complex subunit 7b O	0.00163351	0.00480543	0.000853181	0.00243071	0.00158315	0.0149459	0.00202467	0.000908369	0.00595964	0.00599082	2.45181	1.29385	0.259754		No change
Serine/threonine-protein kinase PAK 1	PAK1	sp|Q13153|PAK1_HUMAN Serine/threonine-protein kinase PAK 1 OS=Homo sapiens GN=PAK1 PE=1 SV=2;sp|Q13153|PAK1_HUMAN Serine/threonine-protein kinase PAK 1 OS=Homo sapiens OX=9606 GN=PAK1 PE=1 SV=2;tr|E9PM17|E9PM17_HUMAN Serine/threonine-protein kinase PAK 1 O	0	0.00324342	0	0.00108114	0.00144152	0.0149212	0	0	0.00497372	0.00663163	4.60043	2.20177	0.259139		No change
Transmembrane protein 205	TMEM205	tr|K7ELQ9|K7ELQ9_HUMAN Transmembrane protein 205 (Fragment) OS=Homo sapiens GN=TMEM205 PE=1 SV=1;sp|Q6UW68|TM205_HUMAN Transmembrane protein 205 OS=Homo sapiens GN=TMEM205 PE=1 SV=1;sp|Q6UW68|TM205_HUMAN Transmembrane protein 205 OS=Homo sapiens OX=9606 GN	0.0144453	0.00906929	0	0.00783821	0.00522547	0	0	0.106576	0.0355253	0.0473671	4.53233	2.18025	0.259002		No change
40S ribosomal protein S2	RPS2	sp|P15880|RS2_HUMAN 40S ribosomal protein S2 OS=Homo sapiens GN=RPS2 PE=1 SV=2;sp|P15880|RS2_HUMAN 40S ribosomal protein S2 OS=Homo sapiens OX=9606 GN=RPS2 PE=1 SV=2;tr|H0YEN5|H0YEN5_HUMAN 40S ribosomal protein S2 (Fragment) OS=Homo sapiens GN=RPS2 PE=1 SV	0.119186	0.0625763	0.0894753	0.0904126	0.0191824	0.0989906	0.0627282	0.231549	0.131089	0.0669733	1.4499	0.535955	0.25857		No change
Engulfment and cell motility protein 1	ELMO1	sp|Q92556|ELMO1_HUMAN Engulfment and cell motility protein 1 OS=Homo sapiens GN=ELMO1 PE=1 SV=2;sp|Q92556|ELMO1_HUMAN Engulfment and cell motility protein 1 OS=Homo sapiens OX=9606 GN=ELMO1 PE=1 SV=2	0.0105757	0.00941527	0.0166778	0.0122229	0.00296989	0.0136907	0.0234848	0.00971847	0.0156313	0.00523567	1.27885	0.354852	0.258285		No change
Tubulin beta-4A chain	TUBB4A	sp|P04350|TBB4A_HUMAN Tubulin beta-4A chain OS=Homo sapiens GN=TUBB4A PE=1 SV=2;sp|P04350|TBB4A_HUMAN Tubulin beta-4A chain OS=Homo sapiens OX=9606 GN=TUBB4A PE=1 SV=2	0.00589229	0.00257859	0.0046066	0.00435916	0.00118705	0.00258161	0.013108	0.00496592	0.00688518	0.00414855	1.57947	0.659444	0.258223		No change
Arf-GAP with GTPase, ANK repeat and PH domain-containing protein 2	AGAP2	sp|Q99490-2|AGAP2_HUMAN Isoform 2 of Arf-GAP with GTPase, ANK repeat and PH domain-containing protein 2 OS=Homo sapiens GN=AGAP2;tr|J3KNM6|J3KNM6_HUMAN Arf-GAP with GTPase, ANK repeat and PH domain-containing protein 2 (Fragment) OS=Homo sapiens GN=AGAP2 P	0.0019003	0	0	0.000633433	0.000844578	0	0	0.00889491	0.00296497	0.0039533	4.6808	2.22675	0.258199		No change
Protein phosphatase 1B	PPM1B	tr|C9JIR6|C9JIR6_HUMAN Protein phosphatase 1B (Fragment) OS=Homo sapiens GN=PPM1B PE=1 SV=1;sp|O75688-4|PPM1B_HUMAN Isoform 4 of Protein phosphatase 1B OS=Homo sapiens GN=PPM1B;sp|O75688-2|PPM1B_HUMAN Isoform Beta-2 of Protein phosphatase 1B OS=Homo sapien	0	0	0.000774276	0.000258092	0.000344123	0	0.00364744	0	0.00121581	0.00162108	4.71077	2.23596	0.257858		No change
Ras-related protein Rab-22A	RAB22A	sp|Q9UL26|RB22A_HUMAN Ras-related protein Rab-22A OS=Homo sapiens GN=RAB22A PE=1 SV=2;sp|Q9UL26|RB22A_HUMAN Ras-related protein Rab-22A OS=Homo sapiens OX=9606 GN=RAB22A PE=1 SV=2	0.0564439	0.0240986	0.046202	0.0422482	0.0120997	0.00728532	0.0363335	0.0493747	0.0309979	0.0158084	0.733709	-0.446721	0.257603		No change
Tubulin-folding cofactor B	TBCB	sp|Q99426|TBCB_HUMAN Tubulin-folding cofactor B OS=Homo sapiens GN=TBCB PE=1 SV=2;sp|Q99426|TBCB_HUMAN Tubulin-folding cofactor B OS=Homo sapiens OX=9606 GN=TBCB PE=1 SV=2;tr|K7EK42|K7EK42_HUMAN Tubulin-folding cofactor B OS=Homo sapiens GN=TBCB PE=1 SV=1;	0	0.00148896	0.00252986	0.0013396	0.000893069	0	0	0.0187461	0.00624872	0.00833162	4.6646	2.22175	0.257508		No change
4F2 cell-surface antigen heavy chain	SLC3A2	sp|P08195-3|4F2_HUMAN Isoform 3 of 4F2 cell-surface antigen heavy chain OS=Homo sapiens GN=SLC3A2;tr|F5GZS6|F5GZS6_HUMAN 4F2 cell-surface antigen heavy chain OS=Homo sapiens GN=SLC3A2 PE=1 SV=1;sp|P08195|4F2_HUMAN 4F2 cell-surface antigen heavy chain OS=Ho	0.420923	0.463651	0.624393	0.502989	0.0809361	1.48679	0.514112	0.348062	0.782988	0.469201	1.55667	0.638464	0.257279		No change
Very-long-chain 3-oxoacyl-CoA reductase	HSD17B12	sp|Q53GQ0|DHB12_HUMAN Estradiol 17-beta-dehydrogenase 12 OS=Homo sapiens GN=HSD17B12 PE=1 SV=2;sp|Q53GQ0|DHB12_HUMAN Very-long-chain 3-oxoacyl-CoA reductase OS=Homo sapiens OX=9606 GN=HSD17B12 PE=1 SV=2	0	0.00122931	0	0.00040977	0.00054636	0	0.00585985	0	0.00195328	0.00260438	4.76678	2.25301	0.257234		No change
[truncated: 4,948 more rows]

## Sheet: filtered IBAQ norm CD81
Protein,names	Gene,names	Fasta,headers	iBAQ,FreeVirusCEM3	iBAQ,FreeVirusCEM1	iBAQ,FreeVirusCEM2	MOYENNE,CEM	SD,CEM	iBAQ,FreeVirusHTLV1	iBAQ,FreeVirusHTLV2	iBAQ,FreeVirusHTLV3	MOYENNE,HTLV-1	SD,HTLV-1	Fold,Change	log2FC	P-value	diffexpressed	gene_to_label
[truncated: 1,692 more rows]

[truncated: 1 more sheets: ONLY in HTLV-1 IBAC norm CD81]
